# Supplementary material for: Data for global lysine-acetylation analysis in rice (Oryza sativa)
Source: Data Brief. 2016 Feb 20;7:411–7. doi: 10.1016/j.dib.2016.02.032 (PMC4781998; doi:10.1016/j.dib.2016.02.032)
Supplement: Supplementary file 2 — Supplementary material [file mmc2.xlsx]

## Sheet: Annotation_Combine
Protein accession	Position	amino acid	Protein description	Acetylated peptide	Motif logo	Subcellular localization	Biological Process	Cellular Component	Molecular Function	KEGG KO No.	KEGG Gene	KEGG Pathway	InterPro ID	InterPro domain
A3AC84	171	K	Putative uncharacterized protein OS=Oryza sativa subsp. japonica GN=OsJ_08704 PE=3 SV=1	LPGQGFK(ac)		chlo	proteolysis; metabolic process; protein metabolic process; macromolecule metabolic process; primary metabolic process; organic substance metabolic process;	intracellular; cell; cytoplasm; intracellular part; cell part;	catalytic activity; aminopeptidase activity; binding; peptidase activity; metalloexopeptidase activity; metallopeptidase activity; exopeptidase activity; hydrolase activity; manganese ion binding; ion binding; cation binding; metal ion binding; transition metal ion binding; peptidase activity, acting on L-amino acid peptides;	K01255	CARP; leucyl aminopeptidase [EC:3.4.11.1]	osa01100 Metabolic pathways - Oryza sativa japonica (Japanese rice) (RefSeq); osa00480 Glutathione metabolism - Oryza sativa japonica (Japanese rice) (RefSeq);	IPR000819; IPR008283;	Peptidase M17, leucyl aminopeptidase, N-terminal; Peptidase M17, leucyl aminopeptidase, C-terminal;
Q0E2Q6	354	K	Os02g0220600 protein OS=Oryza sativa subsp. japonica GN=Os02g0220600 PE=4 SV=1	MLVIGSEPPFK(ac)		cyto	translation; translational elongation; metabolic process; biosynthetic process; macromolecule biosynthetic process; cellular process; gene expression; protein metabolic process; cellular macromolecule biosynthetic process; macromolecule metabolic process; cellular metabolic process; primary metabolic process; cellular biosynthetic process; cellular macromolecule metabolic process; cellular protei…	intracellular; cell; cytoplasm; vacuole; cytosol; plasma membrane; cell-cell junction; plasmodesma; membrane; cell junction; organelle; membrane-bounded organelle; intracellular organelle; intracellular membrane-bounded organelle; intracellular part; cytoplasmic part; cell part; symplast; cell periphery;	nucleic acid binding; RNA binding; translation elongation factor activity; binding; protein binding; translation factor activity, nucleic acid binding; organic cyclic compound binding; heterocyclic compound binding;	K03233			IPR010987; IPR004046; IPR001662; IPR012336; IPR004045;	Glutathione S-transferase, N-terminal; Translation elongation factor EF1B, gamma chain, conserved; Thioredoxin-like fold; Glutathione S-transferase, C-terminal-like; Glutathione S-transferase, C-terminal;
Q2QQ48	50	K	Eukaryotic translation initiation factor 5A-2, putative, expressed OS=Oryza sativa subsp. japonica GN=LOC_Os12g32240 PE=2 SV=1	VVEVSTSK(ac)		cysk	organic acid metabolic process; translation; translational elongation; regulation of translation; regulation of translational elongation; regulation of translational termination; translational frameshifting; cellular protein modification process; cellular amino acid metabolic process; cellular modified amino acid metabolic process; nitrogen compound metabolic process; metabolic process; peptidyl-…		nucleic acid binding; RNA binding; translation initiation factor activity; translation elongation factor activity; binding; translation factor activity, nucleic acid binding; ribonucleoprotein complex binding; ribosome binding; organic cyclic compound binding; heterocyclic compound binding;	K03263			IPR008991; IPR012340; IPR014722; IPR020189;	Ribosomal protein L2 domain 2; Translation elongation factor, IF5A C-terminal; Nucleic acid-binding, OB-fold; Translation protein SH3-like domain;
A1YQJ3	205	K	Enolase OS=Oryza sativa subsp. japonica PE=2 SV=1	KK(ac)YGQDATNVGDEGGFAPNIQENK	..........KY.........	chlo	carbohydrate metabolic process; monosaccharide metabolic process; glucose metabolic process; glucose catabolic process; generation of precursor metabolites and energy; glycolysis; metabolic process; catabolic process; cellular process; carbohydrate catabolic process; hexose metabolic process; hexose catabolic process; cellular metabolic process; primary metabolic process; single-organism carbohyd…	phosphopyruvate hydratase complex; intracellular; cell; cytoplasm; cytosol; macromolecular complex; protein complex; intracellular part; cytoplasmic part; cytosolic part; cell part;	magnesium ion binding; catalytic activity; phosphopyruvate hydratase activity; binding; lyase activity; carbon-oxygen lyase activity; hydro-lyase activity; ion binding; cation binding; metal ion binding;	K01689	ENO; enolase [EC:4.2.1.11]	osa01230 Biosynthesis of amino acids - Oryza sativa japonica (Japanese rice) (RefSeq); osa01200 Carbon metabolism - Oryza sativa japonica (Japanese rice) (RefSeq); osa01100 Metabolic pathways - Oryza sativa japonica (Japanese rice) (RefSeq); osa00010 Glycolysis / Gluconeogenesis - Oryza sativa japonica (Japanese rice) (RefSeq); osa01110 Biosynthesis of secondary metabolites - Oryza sativa japonic…	IPR020810; IPR020811;	Enolase, C-terminal; Enolase, N-terminal;
A1YQJ3	417	K	Enolase OS=Oryza sativa subsp. japonica PE=2 SV=1	LAK(ac)NQLLR	..........KY.........	chlo	carbohydrate metabolic process; monosaccharide metabolic process; glucose metabolic process; glucose catabolic process; generation of precursor metabolites and energy; glycolysis; metabolic process; catabolic process; cellular process; carbohydrate catabolic process; hexose metabolic process; hexose catabolic process; cellular metabolic process; primary metabolic process; single-organism carbohyd…	phosphopyruvate hydratase complex; intracellular; cell; cytoplasm; cytosol; macromolecular complex; protein complex; intracellular part; cytoplasmic part; cytosolic part; cell part;	magnesium ion binding; catalytic activity; phosphopyruvate hydratase activity; binding; lyase activity; carbon-oxygen lyase activity; hydro-lyase activity; ion binding; cation binding; metal ion binding;	K01689	ENO; enolase [EC:4.2.1.11]	osa01230 Biosynthesis of amino acids - Oryza sativa japonica (Japanese rice) (RefSeq); osa01200 Carbon metabolism - Oryza sativa japonica (Japanese rice) (RefSeq); osa01100 Metabolic pathways - Oryza sativa japonica (Japanese rice) (RefSeq); osa00010 Glycolysis / Gluconeogenesis - Oryza sativa japonica (Japanese rice) (RefSeq); osa01110 Biosynthesis of secondary metabolites - Oryza sativa japonic…	IPR020810; IPR020811;	Enolase, C-terminal; Enolase, N-terminal;
A1YQJ3	290	K	Enolase OS=Oryza sativa subsp. japonica PE=2 SV=1	NVYK(ac)VSEYPIVSIEDPFDQDDWEHYAK		chlo	carbohydrate metabolic process; monosaccharide metabolic process; glucose metabolic process; glucose catabolic process; generation of precursor metabolites and energy; glycolysis; metabolic process; catabolic process; cellular process; carbohydrate catabolic process; hexose metabolic process; hexose catabolic process; cellular metabolic process; primary metabolic process; single-organism carbohyd…	phosphopyruvate hydratase complex; intracellular; cell; cytoplasm; cytosol; macromolecular complex; protein complex; intracellular part; cytoplasmic part; cytosolic part; cell part;	magnesium ion binding; catalytic activity; phosphopyruvate hydratase activity; binding; lyase activity; carbon-oxygen lyase activity; hydro-lyase activity; ion binding; cation binding; metal ion binding;	K01689	ENO; enolase [EC:4.2.1.11]	osa01230 Biosynthesis of amino acids - Oryza sativa japonica (Japanese rice) (RefSeq); osa01200 Carbon metabolism - Oryza sativa japonica (Japanese rice) (RefSeq); osa01100 Metabolic pathways - Oryza sativa japonica (Japanese rice) (RefSeq); osa00010 Glycolysis / Gluconeogenesis - Oryza sativa japonica (Japanese rice) (RefSeq); osa01110 Biosynthesis of secondary metabolites - Oryza sativa japonic…	IPR020810; IPR020811;	Enolase, C-terminal; Enolase, N-terminal;
Q7XKS9	208	K	OSJNBa0038P21.2 protein OS=Oryza sativa subsp. japonica GN=OSJNBa0038P21.2 PE=4 SV=1	K(ac)KQISTHLQK		nucl	phosphorelay signal transduction system; cell communication; signal transduction; cellular process; signaling; single-organism process; single organism signaling; single-organism cellular process; regulation of biological process; regulation of cellular process; response to stimulus; cellular response to stimulus; biological regulation;		phosphorelay response regulator activity; nucleic acid binding; DNA binding; signal transducer activity; binding; molecular transducer activity; organic cyclic compound binding; heterocyclic compound binding;				IPR011006; IPR009057; IPR001789; IPR006447;	CheY-like superfamily; Signal transduction response regulator, receiver domain; Myb domain, plants; Homeodomain-like;
Q7G3F1	161	K	Apocytochrome f, putative OS=Oryza sativa subsp. japonica GN=LOC_Os10g21290 PE=3 SV=1	K(ac)KDVHFLK		chlo	metabolic process; cellular process; photosynthesis; cellular metabolic process;	intracellular; cell; thylakoid; membrane; integral to membrane; intrinsic to membrane; integral to thylakoid membrane; photosynthetic membrane; thylakoid membrane; intracellular part; membrane part; thylakoid part; cell part;	binding; iron ion binding; electron carrier activity; heme binding; ion binding; cation binding; metal ion binding; tetrapyrrole binding; transition metal ion binding; organic cyclic compound binding; heterocyclic compound binding;	K02634	petA; apocytochrome f	osa01100 Metabolic pathways - Oryza sativa japonica (Japanese rice) (RefSeq); osa00195 Photosynthesis - Oryza sativa japonica (Japanese rice) (RefSeq);	IPR024094; IPR024058; IPR011054;	Cytochrome f transmembrane anchor; Cytochrome f large domain; Rudiment single hybrid motif;
Q7G3F1	167	K	Apocytochrome f, putative OS=Oryza sativa subsp. japonica GN=LOC_Os10g21290 PE=3 SV=1	DVHFLK(ac)VGGNR	..........KY.........	chlo	metabolic process; cellular process; photosynthesis; cellular metabolic process;	intracellular; cell; thylakoid; membrane; integral to membrane; intrinsic to membrane; integral to thylakoid membrane; photosynthetic membrane; thylakoid membrane; intracellular part; membrane part; thylakoid part; cell part;	binding; iron ion binding; electron carrier activity; heme binding; ion binding; cation binding; metal ion binding; tetrapyrrole binding; transition metal ion binding; organic cyclic compound binding; heterocyclic compound binding;	K02634	petA; apocytochrome f	osa01100 Metabolic pathways - Oryza sativa japonica (Japanese rice) (RefSeq); osa00195 Photosynthesis - Oryza sativa japonica (Japanese rice) (RefSeq);	IPR024094; IPR024058; IPR011054;	Cytochrome f transmembrane anchor; Cytochrome f large domain; Rudiment single hybrid motif;
P17784	225	K	Fructose-bisphosphate aldolase cytoplasmic isozyme OS=Oryza sativa subsp. japonica GN=FBA PE=1 SV=2	ALNEHHVLLEGTLLK(ac)	........L.K..........	cyto	carbohydrate metabolic process; monosaccharide metabolic process; glucose metabolic process; glucose catabolic process; generation of precursor metabolites and energy; glycolysis; response to stress; metabolic process; catabolic process; cellular process; carbohydrate catabolic process; hexose metabolic process; hexose catabolic process; cellular metabolic process; primary metabolic process; sing…	intracellular; cell; cytoplasm; cytosol; intracellular part; cytoplasmic part; cell part;	catalytic activity; fructose-bisphosphate aldolase activity; lyase activity; carbon-carbon lyase activity; aldehyde-lyase activity;				IPR013785;	Aldolase-type TIM barrel;
P17784	7	K	Fructose-bisphosphate aldolase cytoplasmic isozyme OS=Oryza sativa subsp. japonica GN=FBA PE=1 SV=2	SAYCGK(ac)LIK		cyto	carbohydrate metabolic process; monosaccharide metabolic process; glucose metabolic process; glucose catabolic process; generation of precursor metabolites and energy; glycolysis; response to stress; metabolic process; catabolic process; cellular process; carbohydrate catabolic process; hexose metabolic process; hexose catabolic process; cellular metabolic process; primary metabolic process; sing…	intracellular; cell; cytoplasm; cytosol; intracellular part; cytoplasmic part; cell part;	catalytic activity; fructose-bisphosphate aldolase activity; lyase activity; carbon-carbon lyase activity; aldehyde-lyase activity;				IPR013785;	Aldolase-type TIM barrel;
P17784	132	K	Fructose-bisphosphate aldolase cytoplasmic isozyme OS=Oryza sativa subsp. japonica GN=FBA PE=1 SV=2	CAK(ac)YEAGAR	..........KY.........	cyto	carbohydrate metabolic process; monosaccharide metabolic process; glucose metabolic process; glucose catabolic process; generation of precursor metabolites and energy; glycolysis; response to stress; metabolic process; catabolic process; cellular process; carbohydrate catabolic process; hexose metabolic process; hexose catabolic process; cellular metabolic process; primary metabolic process; sing…	intracellular; cell; cytoplasm; cytosol; intracellular part; cytoplasmic part; cell part;	catalytic activity; fructose-bisphosphate aldolase activity; lyase activity; carbon-carbon lyase activity; aldehyde-lyase activity;				IPR013785;	Aldolase-type TIM barrel;
P17784	9	K	Fructose-bisphosphate aldolase cytoplasmic isozyme OS=Oryza sativa subsp. japonica GN=FBA PE=1 SV=2	YK(ac)DELIK		cyto	carbohydrate metabolic process; monosaccharide metabolic process; glucose metabolic process; glucose catabolic process; generation of precursor metabolites and energy; glycolysis; response to stress; metabolic process; catabolic process; cellular process; carbohydrate catabolic process; hexose metabolic process; hexose catabolic process; cellular metabolic process; primary metabolic process; sing…	intracellular; cell; cytoplasm; cytosol; intracellular part; cytoplasmic part; cell part;	catalytic activity; fructose-bisphosphate aldolase activity; lyase activity; carbon-carbon lyase activity; aldehyde-lyase activity;				IPR013785;	Aldolase-type TIM barrel;
Q2QWN3	138	K	Os12g0189400 protein OS=Oryza sativa subsp. japonica GN=LOC_Os12g08770 PE=2 SV=1	VPFISDDLEIECEGKEK(ac)	..........KY.........	chlo	metabolic process; cellular process; photosynthesis; cellular metabolic process;	intracellular; cell; cytoplasm; chloroplast; photosystem; photosystem I; chloroplast thylakoid; chloroplast thylakoid membrane; plastid; thylakoid; membrane; plastid thylakoid; organelle subcompartment; macromolecular complex; photosynthetic membrane; thylakoid membrane; organelle; membrane-bounded organelle; intracellular organelle; intracellular membrane-bounded organelle; protein complex; orga…	binding; protein binding; calmodulin binding;	K02701	psaN; photosystem I subunit PsaN	osa01100 Metabolic pathways - Oryza sativa japonica (Japanese rice) (RefSeq); osa00195 Photosynthesis - Oryza sativa japonica (Japanese rice) (RefSeq);
Q10QZ5	161	K	Elongation factor 1-alpha OS=Oryza sativa subsp. japonica GN=LOC_Os03g08050 PE=3 SV=1	MDATTPK(ac)	..........KY.........	cyto	translation; translational elongation; metabolic process; biosynthetic process; macromolecule biosynthetic process; cellular process; response to inorganic substance; response to metal ion; gene expression; protein metabolic process; cellular macromolecule biosynthetic process; response to chemical stimulus; macromolecule metabolic process; cellular metabolic process; primary metabolic process; c…	intracellular; cell; nucleus; nucleolus; cytoplasm; mitochondrion; vacuole; vacuolar membrane; cytosol; plasma membrane; cell-cell junction; plasmodesma; chloroplast; plastid; membrane; cell junction; organelle membrane; membrane-enclosed lumen; nuclear lumen; organelle; membrane-bounded organelle; non-membrane-bounded organelle; intracellular organelle; intracellular membrane-bounded organelle; …	nucleotide binding; nucleoside binding; purine nucleoside binding; nucleic acid binding; RNA binding; translation elongation factor activity; catalytic activity; GTPase activity; binding; GTP binding; translation factor activity, nucleic acid binding; pyrophosphatase activity; hydrolase activity; hydrolase activity, acting on acid anhydrides; hydrolase activity, acting on acid anhydrides, in phos…				IPR004161; IPR027417; IPR000795; IPR009000;	Elongation factor, GTP-binding domain; Translation protein, beta-barrel domain; P-loop containing nucleoside triphosphate hydrolase; Translation elongation factor EFTu/EF1A, domain 2;
B9FZT1	244	K	Putative uncharacterized protein OS=Oryza sativa subsp. japonica GN=OsJ_26556 PE=4 SV=1	AK(ac)FHVSYR	..........KF.........	chlo
B9FZT1	129	K	Putative uncharacterized protein OS=Oryza sativa subsp. japonica GN=OsJ_26556 PE=4 SV=1	HIK(ac)AITK		chlo
Q7XUC9	6	K	Histone H4 OS=Oryza sativa subsp. japonica GN=OSJNBa0088A01.17 PE=2 SV=2	GK(ac)GGKGLGKGGAKR		nucl	nucleobase-containing compound metabolic process; DNA metabolic process; DNA packaging; chromatin organization; chromatin assembly or disassembly; nucleosome assembly; protein complex assembly; cellular aromatic compound metabolic process; nitrogen compound metabolic process; response to stress; organelle organization; metabolic process; response to water deprivation; response to water stimulus; …	chromatin; nucleosome; intracellular; cell; nucleus; chromosome; nucleolus; cytoplasm; vacuole; vacuolar membrane; cytosol; plasma membrane; cell-cell junction; plasmodesma; chloroplast; plastid; thylakoid; membrane; cell junction; organelle membrane; membrane-enclosed lumen; nuclear lumen; macromolecular complex; protein-DNA complex; organelle; membrane-bounded organelle; non-membrane-bounded or…	nucleic acid binding; DNA binding; binding; protein binding; protein heterodimerization activity; protein dimerization activity; organic cyclic compound binding; heterocyclic compound binding;	K11254			IPR009072; IPR007125;	Histone core; Histone-fold;
Q7XUC9	92	K	Histone H4 OS=Oryza sativa subsp. japonica GN=OSJNBa0088A01.17 PE=2 SV=2	TVTAMDVVYALK(ac)		nucl	nucleobase-containing compound metabolic process; DNA metabolic process; DNA packaging; chromatin organization; chromatin assembly or disassembly; nucleosome assembly; protein complex assembly; cellular aromatic compound metabolic process; nitrogen compound metabolic process; response to stress; organelle organization; metabolic process; response to water deprivation; response to water stimulus; …	chromatin; nucleosome; intracellular; cell; nucleus; chromosome; nucleolus; cytoplasm; vacuole; vacuolar membrane; cytosol; plasma membrane; cell-cell junction; plasmodesma; chloroplast; plastid; thylakoid; membrane; cell junction; organelle membrane; membrane-enclosed lumen; nuclear lumen; macromolecular complex; protein-DNA complex; organelle; membrane-bounded organelle; non-membrane-bounded or…	nucleic acid binding; DNA binding; binding; protein binding; protein heterodimerization activity; protein dimerization activity; organic cyclic compound binding; heterocyclic compound binding;	K11254			IPR009072; IPR007125;	Histone core; Histone-fold;
Q7XUC9	60	K	Histone H4 OS=Oryza sativa subsp. japonica GN=OSJNBa0088A01.17 PE=2 SV=2	GVLK(ac)LENVIR		nucl	nucleobase-containing compound metabolic process; DNA metabolic process; DNA packaging; chromatin organization; chromatin assembly or disassembly; nucleosome assembly; protein complex assembly; cellular aromatic compound metabolic process; nitrogen compound metabolic process; response to stress; organelle organization; metabolic process; response to water deprivation; response to water stimulus; …	chromatin; nucleosome; intracellular; cell; nucleus; chromosome; nucleolus; cytoplasm; vacuole; vacuolar membrane; cytosol; plasma membrane; cell-cell junction; plasmodesma; chloroplast; plastid; thylakoid; membrane; cell junction; organelle membrane; membrane-enclosed lumen; nuclear lumen; macromolecular complex; protein-DNA complex; organelle; membrane-bounded organelle; non-membrane-bounded or…	nucleic acid binding; DNA binding; binding; protein binding; protein heterodimerization activity; protein dimerization activity; organic cyclic compound binding; heterocyclic compound binding;	K11254			IPR009072; IPR007125;	Histone core; Histone-fold;
Q7XUC9	32	K	Histone H4 OS=Oryza sativa subsp. japonica GN=OSJNBa0088A01.17 PE=2 SV=2	DNIQGITK(ac)		nucl	nucleobase-containing compound metabolic process; DNA metabolic process; DNA packaging; chromatin organization; chromatin assembly or disassembly; nucleosome assembly; protein complex assembly; cellular aromatic compound metabolic process; nitrogen compound metabolic process; response to stress; organelle organization; metabolic process; response to water deprivation; response to water stimulus; …	chromatin; nucleosome; intracellular; cell; nucleus; chromosome; nucleolus; cytoplasm; vacuole; vacuolar membrane; cytosol; plasma membrane; cell-cell junction; plasmodesma; chloroplast; plastid; thylakoid; membrane; cell junction; organelle membrane; membrane-enclosed lumen; nuclear lumen; macromolecular complex; protein-DNA complex; organelle; membrane-bounded organelle; non-membrane-bounded or…	nucleic acid binding; DNA binding; binding; protein binding; protein heterodimerization activity; protein dimerization activity; organic cyclic compound binding; heterocyclic compound binding;	K11254			IPR009072; IPR007125;	Histone core; Histone-fold;
Q7XUC9	13	K	Histone H4 OS=Oryza sativa subsp. japonica GN=OSJNBa0088A01.17 PE=2 SV=2	GKGGKGLGK(ac)	........L.K..........	nucl	nucleobase-containing compound metabolic process; DNA metabolic process; DNA packaging; chromatin organization; chromatin assembly or disassembly; nucleosome assembly; protein complex assembly; cellular aromatic compound metabolic process; nitrogen compound metabolic process; response to stress; organelle organization; metabolic process; response to water deprivation; response to water stimulus; …	chromatin; nucleosome; intracellular; cell; nucleus; chromosome; nucleolus; cytoplasm; vacuole; vacuolar membrane; cytosol; plasma membrane; cell-cell junction; plasmodesma; chloroplast; plastid; thylakoid; membrane; cell junction; organelle membrane; membrane-enclosed lumen; nuclear lumen; macromolecular complex; protein-DNA complex; organelle; membrane-bounded organelle; non-membrane-bounded or…	nucleic acid binding; DNA binding; binding; protein binding; protein heterodimerization activity; protein dimerization activity; organic cyclic compound binding; heterocyclic compound binding;	K11254			IPR009072; IPR007125;	Histone core; Histone-fold;
Q7XUC9	9	K	Histone H4 OS=Oryza sativa subsp. japonica GN=OSJNBa0088A01.17 PE=2 SV=2	GKGGK(ac)KGGAKR		nucl	nucleobase-containing compound metabolic process; DNA metabolic process; DNA packaging; chromatin organization; chromatin assembly or disassembly; nucleosome assembly; protein complex assembly; cellular aromatic compound metabolic process; nitrogen compound metabolic process; response to stress; organelle organization; metabolic process; response to water deprivation; response to water stimulus; …	chromatin; nucleosome; intracellular; cell; nucleus; chromosome; nucleolus; cytoplasm; vacuole; vacuolar membrane; cytosol; plasma membrane; cell-cell junction; plasmodesma; chloroplast; plastid; thylakoid; membrane; cell junction; organelle membrane; membrane-enclosed lumen; nuclear lumen; macromolecular complex; protein-DNA complex; organelle; membrane-bounded organelle; non-membrane-bounded or…	nucleic acid binding; DNA binding; binding; protein binding; protein heterodimerization activity; protein dimerization activity; organic cyclic compound binding; heterocyclic compound binding;	K11254			IPR009072; IPR007125;	Histone core; Histone-fold;
Q7XUC9	17	K	Histone H4 OS=Oryza sativa subsp. japonica GN=OSJNBa0088A01.17 PE=2 SV=2	GKGGKGLGKGGAK(ac)		nucl	nucleobase-containing compound metabolic process; DNA metabolic process; DNA packaging; chromatin organization; chromatin assembly or disassembly; nucleosome assembly; protein complex assembly; cellular aromatic compound metabolic process; nitrogen compound metabolic process; response to stress; organelle organization; metabolic process; response to water deprivation; response to water stimulus; …	chromatin; nucleosome; intracellular; cell; nucleus; chromosome; nucleolus; cytoplasm; vacuole; vacuolar membrane; cytosol; plasma membrane; cell-cell junction; plasmodesma; chloroplast; plastid; thylakoid; membrane; cell junction; organelle membrane; membrane-enclosed lumen; nuclear lumen; macromolecular complex; protein-DNA complex; organelle; membrane-bounded organelle; non-membrane-bounded or…	nucleic acid binding; DNA binding; binding; protein binding; protein heterodimerization activity; protein dimerization activity; organic cyclic compound binding; heterocyclic compound binding;	K11254			IPR009072; IPR007125;	Histone core; Histone-fold;
Q6H7I7	126	K	Os02g0634700 protein OS=Oryza sativa subsp. japonica GN=OJ1643_A10.33-1 PE=2 SV=1	WNK(ac)SWNK	..........KY.........	extr	proteolysis; metabolic process; protein metabolic process; macromolecule metabolic process; primary metabolic process; organic substance metabolic process;	cell wall; intracellular; cell; cytoplasm; vacuole; plant-type cell wall; external encapsulating structure; organelle; membrane-bounded organelle; intracellular organelle; intracellular membrane-bounded organelle; intracellular part; cytoplasmic part; cell part; cell periphery;	catalytic activity; carboxypeptidase activity; serine-type carboxypeptidase activity; peptidase activity; serine-type peptidase activity; exopeptidase activity; hydrolase activity; serine hydrolase activity; serine-type exopeptidase activity; peptidase activity, acting on L-amino acid peptides;	K16297
A3BM51	47	K	Putative uncharacterized protein OS=Oryza sativa subsp. japonica GN=OsJ_25107 PE=3 SV=1	ILFDK(ac)GYFGK	..........KY.........	nucl	translation; metabolic process; biosynthetic process; macromolecule biosynthetic process; cellular process; gene expression; protein metabolic process; cellular macromolecule biosynthetic process; macromolecule metabolic process; cellular metabolic process; primary metabolic process; cellular biosynthetic process; cellular macromolecule metabolic process; cellular protein metabolic process; organ…	intracellular; cell; cytoplasm; cytosol; ribosome; cell-cell junction; plasmodesma; large ribosomal subunit; membrane; cytosolic large ribosomal subunit; cytosolic ribosome; cell junction; ribonucleoprotein complex; macromolecular complex; organelle; non-membrane-bounded organelle; intracellular organelle; intracellular non-membrane-bounded organelle; ribosomal subunit; organelle part; intracellu…	structural constituent of ribosome; structural molecule activity;	K02900	RP-L27Ae; large subunit ribosomal protein L27Ae	osa03010 Ribosome - Oryza sativa japonica (Japanese rice) (RefSeq);	IPR021131;	Ribosomal protein L18e/L15P;
P0C389	180	K	Apocytochrome f OS=Oryza sativa subsp. japonica GN=petA PE=3 SV=1	KDVHFLK(ac)GGNR	..........KY.........	nucl	metabolic process; cellular process; photosynthesis; cellular metabolic process; single-organism metabolic process; oxidation-reduction process;	intracellular; cell; cytoplasm; chloroplast; chloroplast thylakoid; chloroplast thylakoid membrane; plastid; thylakoid; membrane; integral to membrane; intrinsic to membrane; integral to thylakoid membrane; plastid thylakoid; organelle subcompartment; photosynthetic membrane; thylakoid membrane; organelle; membrane-bounded organelle; intracellular organelle; intracellular membrane-bounded organel…	binding; iron ion binding; electron carrier activity; heme binding; ion binding; cation binding; metal ion binding; tetrapyrrole binding; transition metal ion binding; organic cyclic compound binding; heterocyclic compound binding;	K02634	petA; apocytochrome f	osa01100 Metabolic pathways - Oryza sativa japonica (Japanese rice) (RefSeq); osa00195 Photosynthesis - Oryza sativa japonica (Japanese rice) (RefSeq);	IPR024094; IPR024058; IPR011054;	Cytochrome f transmembrane anchor; Cytochrome f large domain; Rudiment single hybrid motif;
P0C389	174	K	Apocytochrome f OS=Oryza sativa subsp. japonica GN=petA PE=3 SV=1	K(ac)KDVHFLK		nucl	metabolic process; cellular process; photosynthesis; cellular metabolic process; single-organism metabolic process; oxidation-reduction process;	intracellular; cell; cytoplasm; chloroplast; chloroplast thylakoid; chloroplast thylakoid membrane; plastid; thylakoid; membrane; integral to membrane; intrinsic to membrane; integral to thylakoid membrane; plastid thylakoid; organelle subcompartment; photosynthetic membrane; thylakoid membrane; organelle; membrane-bounded organelle; intracellular organelle; intracellular membrane-bounded organel…	binding; iron ion binding; electron carrier activity; heme binding; ion binding; cation binding; metal ion binding; tetrapyrrole binding; transition metal ion binding; organic cyclic compound binding; heterocyclic compound binding;	K02634	petA; apocytochrome f	osa01100 Metabolic pathways - Oryza sativa japonica (Japanese rice) (RefSeq); osa00195 Photosynthesis - Oryza sativa japonica (Japanese rice) (RefSeq);	IPR024094; IPR024058; IPR011054;	Cytochrome f transmembrane anchor; Cytochrome f large domain; Rudiment single hybrid motif;
Q0DH67	38	K	Os05g0489600 protein OS=Oryza sativa subsp. japonica GN=Os05g0489600 PE=2 SV=1	TTILYKLK(ac)		mito	cell communication; signal transduction; small GTPase mediated signal transduction; cellular process; signaling; intracellular signal transduction; single-organism process; single organism signaling; single-organism cellular process; regulation of biological process; regulation of cellular process; response to stimulus; cellular response to stimulus; biological regulation;	intracellular; cell; cell part;	nucleotide binding; nucleoside binding; purine nucleoside binding; binding; GTP binding; purine nucleotide binding; guanyl nucleotide binding; ribonucleoside binding; purine ribonucleoside binding; ribonucleotide binding; purine ribonucleotide binding; guanyl ribonucleotide binding; purine ribonucleoside triphosphate binding; small molecule binding; ion binding; anion binding; organic cyclic comp…	K07937	ARF1; ADP-ribosylation factor 1	osa04144 Endocytosis - Oryza sativa japonica (Japanese rice) (RefSeq);	IPR005225; IPR027417;	Small GTP-binding protein domain; P-loop containing nucleoside triphosphate hydrolase;
Q0DH67	36	K	Os05g0489600 protein OS=Oryza sativa subsp. japonica GN=Os05g0489600 PE=2 SV=1	TTILYK(ac)	........L.K..........	mito	cell communication; signal transduction; small GTPase mediated signal transduction; cellular process; signaling; intracellular signal transduction; single-organism process; single organism signaling; single-organism cellular process; regulation of biological process; regulation of cellular process; response to stimulus; cellular response to stimulus; biological regulation;	intracellular; cell; cell part;	nucleotide binding; nucleoside binding; purine nucleoside binding; binding; GTP binding; purine nucleotide binding; guanyl nucleotide binding; ribonucleoside binding; purine ribonucleoside binding; ribonucleotide binding; purine ribonucleotide binding; guanyl ribonucleotide binding; purine ribonucleoside triphosphate binding; small molecule binding; ion binding; anion binding; organic cyclic comp…	K07937	ARF1; ADP-ribosylation factor 1	osa04144 Endocytosis - Oryza sativa japonica (Japanese rice) (RefSeq);	IPR005225; IPR027417;	Small GTP-binding protein domain; P-loop containing nucleoside triphosphate hydrolase;
Q75HE6	6	K	Probable methylenetetrahydrofolate reductase OS=Oryza sativa subsp. japonica GN=Os03g0815200 PE=2 SV=1	VIEK(ac)EAAADGR		cyto	sulfur amino acid metabolic process; organic acid metabolic process; cellular amino acid metabolic process; methionine metabolic process; cellular modified amino acid metabolic process; cellular aromatic compound metabolic process; one-carbon metabolic process; coenzyme metabolic process; folic acid-containing compound metabolic process; sulfur compound metabolic process; nitrogen compound metabo…	intracellular; cell; cytoplasm; cytosol; intracellular part; cytoplasmic part; cell part;	catalytic activity; methylenetetrahydrofolate reductase (NADPH) activity; oxidoreductase activity; oxidoreductase activity, acting on the CH-NH group of donors; oxidoreductase activity, acting on the CH-NH group of donors, NAD or NADP as acceptor;	K00297	metF; methylenetetrahydrofolate reductase (NADPH) [EC:1.5.1.20]	osa00670 One carbon pool by folate - Oryza sativa japonica (Japanese rice) (RefSeq); osa01200 Carbon metabolism - Oryza sativa japonica (Japanese rice) (RefSeq); osa01100 Metabolic pathways - Oryza sativa japonica (Japanese rice) (RefSeq);
A3AES9	132	K	Putative uncharacterized protein OS=Oryza sativa subsp. japonica GN=OsJ_09658 PE=4 SV=1	FFAK(ac)	........F.K..........	chlo				K13464	JAZ; jasmonate ZIM domain-containing protein	osa04626 Plant-pathogen interaction - Oryza sativa japonica (Japanese rice) (RefSeq); osa04075 Plant hormone signal transduction - Oryza sativa japonica (Japanese rice) (RefSeq);	IPR010399;	Tify;
Q8H3I3	93	K	40S ribosomal protein SA OS=Oryza sativa subsp. japonica GN=B1056G08.113 PE=1 SV=2	AVLK(ac)QYTGAHAIAGR	..........KF.........	cyto	ribosomal small subunit assembly; endonucleolytic cleavage in ITS1 to separate SSU-rRNA from 5.8S rRNA and LSU-rRNA from tricistronic rRNA transcript (SSU-rRNA, 5.8S rRNA, LSU-rRNA); maturation of 5.8S rRNA; endonucleolytic cleavage to generate mature 3'-end of SSU-rRNA from (SSU-rRNA, 5.8S rRNA, LSU-rRNA); maturation of SSU-rRNA from tricistronic rRNA transcript (SSU-rRNA, 5.8S rRNA, LSU-rRNA); …	intracellular; cell; nucleus; cytoplasm; cytosol; ribosome; plasma membrane; cell-cell junction; plasmodesma; chloroplast; plastid; small ribosomal subunit; membrane; cytosolic ribosome; cytosolic small ribosomal subunit; cell junction; ribonucleoprotein complex; preribosome; 90S preribosome; macromolecular complex; organelle; membrane-bounded organelle; non-membrane-bounded organelle; intracellu…	structural constituent of ribosome; structural molecule activity;	K02998	RP-SAe; small subunit ribosomal protein SAe	osa03010 Ribosome - Oryza sativa japonica (Japanese rice) (RefSeq);	IPR023591;	Ribosomal protein S2, flavodoxin-like domain;
Q8H3I3	61	K	40S ribosomal protein SA OS=Oryza sativa subsp. japonica GN=B1056G08.113 PE=1 SV=2	TWEK(ac)LAAR		cyto	ribosomal small subunit assembly; endonucleolytic cleavage in ITS1 to separate SSU-rRNA from 5.8S rRNA and LSU-rRNA from tricistronic rRNA transcript (SSU-rRNA, 5.8S rRNA, LSU-rRNA); maturation of 5.8S rRNA; endonucleolytic cleavage to generate mature 3'-end of SSU-rRNA from (SSU-rRNA, 5.8S rRNA, LSU-rRNA); maturation of SSU-rRNA from tricistronic rRNA transcript (SSU-rRNA, 5.8S rRNA, LSU-rRNA); …	intracellular; cell; nucleus; cytoplasm; cytosol; ribosome; plasma membrane; cell-cell junction; plasmodesma; chloroplast; plastid; small ribosomal subunit; membrane; cytosolic ribosome; cytosolic small ribosomal subunit; cell junction; ribonucleoprotein complex; preribosome; 90S preribosome; macromolecular complex; organelle; membrane-bounded organelle; non-membrane-bounded organelle; intracellu…	structural constituent of ribosome; structural molecule activity;	K02998	RP-SAe; small subunit ribosomal protein SAe	osa03010 Ribosome - Oryza sativa japonica (Japanese rice) (RefSeq);	IPR023591;	Ribosomal protein S2, flavodoxin-like domain;
Q8H903	402	K	60 kDa chaperonin OS=Oryza sativa subsp. japonica GN=OSJNBa0071K18.10 PE=2 SV=1	LAK(ac)SGGVAVLK	........L.K..........	mito	protein folding; metabolic process; cellular process; protein metabolic process; protein refolding; macromolecule metabolic process; cellular metabolic process; primary metabolic process; cellular macromolecule metabolic process; cellular protein metabolic process; organic substance metabolic process;	intracellular; cell; cytoplasm; intracellular part; cell part;	nucleotide binding; nucleoside binding; purine nucleoside binding; binding; ATP binding; purine nucleotide binding; adenyl nucleotide binding; ribonucleoside binding; purine ribonucleoside binding; ribonucleotide binding; purine ribonucleotide binding; adenyl ribonucleotide binding; purine ribonucleoside triphosphate binding; small molecule binding; ion binding; anion binding; organic cyclic comp…	K04077	groEL; chaperonin GroEL	osa03018 RNA degradation - Oryza sativa japonica (Japanese rice) (RefSeq);	IPR027409; IPR027413;	GroEL-like apical domain; GroEL-like equatorial domain;
Q5VNW1	592	K	Putative transketolase 1 OS=Oryza sativa subsp. japonica GN=P0001H02.3 PE=4 SV=1	VSLEAGSTLGWQK(ac)	..........KY.........	cyto	metabolic process; response to inorganic substance; response to metal ion; response to chemical stimulus; response to cadmium ion; response to stimulus;		catalytic activity; transketolase activity; transferase activity; transferase activity, transferring aldehyde or ketonic groups;				IPR005474; IPR005476; IPR009014; IPR005475;	Transketolase, C-terminal; Transketolase-like, pyrimidine-binding domain; Transketolase, C-terminal/Pyruvate-ferredoxin oxidoreductase, domain II; Transketolase, N-terminal;
Q5VNW1	367	K	Putative transketolase 1 OS=Oryza sativa subsp. japonica GN=P0001H02.3 PE=4 SV=1	MFGDFQK(ac)R	........F.K..........	cyto	metabolic process; response to inorganic substance; response to metal ion; response to chemical stimulus; response to cadmium ion; response to stimulus;		catalytic activity; transketolase activity; transferase activity; transferase activity, transferring aldehyde or ketonic groups;				IPR005474; IPR005476; IPR009014; IPR005475;	Transketolase, C-terminal; Transketolase-like, pyrimidine-binding domain; Transketolase, C-terminal/Pyruvate-ferredoxin oxidoreductase, domain II; Transketolase, N-terminal;
Q5VNW1	605	K	Putative transketolase 1 OS=Oryza sativa subsp. japonica GN=P0001H02.3 PE=4 SV=1	AIGIDK(ac)APAGK	..........KF.........	cyto	metabolic process; response to inorganic substance; response to metal ion; response to chemical stimulus; response to cadmium ion; response to stimulus;		catalytic activity; transketolase activity; transferase activity; transferase activity, transferring aldehyde or ketonic groups;				IPR005474; IPR005476; IPR009014; IPR005475;	Transketolase, C-terminal; Transketolase-like, pyrimidine-binding domain; Transketolase, C-terminal/Pyruvate-ferredoxin oxidoreductase, domain II; Transketolase, N-terminal;
Q5VNW1	209	K	Putative transketolase 1 OS=Oryza sativa subsp. japonica GN=P0001H02.3 PE=4 SV=1	AVTDK(ac)IK		cyto	metabolic process; response to inorganic substance; response to metal ion; response to chemical stimulus; response to cadmium ion; response to stimulus;		catalytic activity; transketolase activity; transferase activity; transferase activity, transferring aldehyde or ketonic groups;				IPR005474; IPR005476; IPR009014; IPR005475;	Transketolase, C-terminal; Transketolase-like, pyrimidine-binding domain; Transketolase, C-terminal/Pyruvate-ferredoxin oxidoreductase, domain II; Transketolase, N-terminal;
Q5VNW1	283	K	Putative transketolase 1 OS=Oryza sativa subsp. japonica GN=P0001H02.3 PE=4 SV=1	HVPQGAAFEADWNAK(ac)	..........KF.........	cyto	metabolic process; response to inorganic substance; response to metal ion; response to chemical stimulus; response to cadmium ion; response to stimulus;		catalytic activity; transketolase activity; transferase activity; transferase activity, transferring aldehyde or ketonic groups;				IPR005474; IPR005476; IPR009014; IPR005475;	Transketolase, C-terminal; Transketolase-like, pyrimidine-binding domain; Transketolase, C-terminal/Pyruvate-ferredoxin oxidoreductase, domain II; Transketolase, N-terminal;
Q5VNW1	289	K	Putative transketolase 1 OS=Oryza sativa subsp. japonica GN=P0001H02.3 PE=4 SV=1	FAEYEK(ac)		cyto	metabolic process; response to inorganic substance; response to metal ion; response to chemical stimulus; response to cadmium ion; response to stimulus;		catalytic activity; transketolase activity; transferase activity; transferase activity, transferring aldehyde or ketonic groups;				IPR005474; IPR005476; IPR009014; IPR005475;	Transketolase, C-terminal; Transketolase-like, pyrimidine-binding domain; Transketolase, C-terminal/Pyruvate-ferredoxin oxidoreductase, domain II; Transketolase, N-terminal;
Q5VNW1	290	K	Putative transketolase 1 OS=Oryza sativa subsp. japonica GN=P0001H02.3 PE=4 SV=1	K(ac)KYPEDAATLK	..........KY.........	cyto	metabolic process; response to inorganic substance; response to metal ion; response to chemical stimulus; response to cadmium ion; response to stimulus;		catalytic activity; transketolase activity; transferase activity; transferase activity, transferring aldehyde or ketonic groups;				IPR005474; IPR005476; IPR009014; IPR005475;	Transketolase, C-terminal; Transketolase-like, pyrimidine-binding domain; Transketolase, C-terminal/Pyruvate-ferredoxin oxidoreductase, domain II; Transketolase, N-terminal;
Q7XV11	90	K	OSJNBa0036B21.6 protein OS=Oryza sativa subsp. japonica GN=OSJNBa0036B21.6 PE=2 SV=1	DPAFLK(ac)	........F.K..........	chlo	generation of precursor metabolites and energy; cellular protein modification process; metabolic process; response to radiation; response to light stimulus; response to abiotic stimulus; photosynthesis, light harvesting; cellular process; nonphotochemical quenching; photosynthesis; protein-chromophore linkage; protein metabolic process; photosynthesis, light reaction; protein modification process…	intracellular; cell; cytoplasm; chloroplast; photosystem; photosystem II; plastid envelope; plastid stroma; chloroplast thylakoid; chloroplast thylakoid membrane; plastid; chloroplast stroma; thylakoid; chloroplast envelope; plastoglobule; membrane; integral to membrane; intrinsic to membrane; organelle envelope; envelope; plastid thylakoid; organelle subcompartment; macromolecular complex; photo…	binding; chlorophyll binding; tetrapyrrole binding; organic cyclic compound binding; heterocyclic compound binding;	K08917	LHCB6; light-harvesting complex II chlorophyll a/b binding protein 6	osa01100 Metabolic pathways - Oryza sativa japonica (Japanese rice) (RefSeq); osa00196 Photosynthesis - antenna proteins - Oryza sativa japonica (Japanese rice) (RefSeq);	IPR023329;	Chlorophyll a/b binding protein domain;
Q7XV11	49	K	OSJNBa0036B21.6 protein OS=Oryza sativa subsp. japonica GN=OSJNBa0036B21.6 PE=2 SV=1	K(ac)KSWIPAFK		chlo	generation of precursor metabolites and energy; cellular protein modification process; metabolic process; response to radiation; response to light stimulus; response to abiotic stimulus; photosynthesis, light harvesting; cellular process; nonphotochemical quenching; photosynthesis; protein-chromophore linkage; protein metabolic process; photosynthesis, light reaction; protein modification process…	intracellular; cell; cytoplasm; chloroplast; photosystem; photosystem II; plastid envelope; plastid stroma; chloroplast thylakoid; chloroplast thylakoid membrane; plastid; chloroplast stroma; thylakoid; chloroplast envelope; plastoglobule; membrane; integral to membrane; intrinsic to membrane; organelle envelope; envelope; plastid thylakoid; organelle subcompartment; macromolecular complex; photo…	binding; chlorophyll binding; tetrapyrrole binding; organic cyclic compound binding; heterocyclic compound binding;	K08917	LHCB6; light-harvesting complex II chlorophyll a/b binding protein 6	osa01100 Metabolic pathways - Oryza sativa japonica (Japanese rice) (RefSeq); osa00196 Photosynthesis - antenna proteins - Oryza sativa japonica (Japanese rice) (RefSeq);	IPR023329;	Chlorophyll a/b binding protein domain;
Q7XV11	224	K	OSJNBa0036B21.6 protein OS=Oryza sativa subsp. japonica GN=OSJNBa0036B21.6 PE=2 SV=1	LAEIK(ac)	..........KH.........	chlo	generation of precursor metabolites and energy; cellular protein modification process; metabolic process; response to radiation; response to light stimulus; response to abiotic stimulus; photosynthesis, light harvesting; cellular process; nonphotochemical quenching; photosynthesis; protein-chromophore linkage; protein metabolic process; photosynthesis, light reaction; protein modification process…	intracellular; cell; cytoplasm; chloroplast; photosystem; photosystem II; plastid envelope; plastid stroma; chloroplast thylakoid; chloroplast thylakoid membrane; plastid; chloroplast stroma; thylakoid; chloroplast envelope; plastoglobule; membrane; integral to membrane; intrinsic to membrane; organelle envelope; envelope; plastid thylakoid; organelle subcompartment; macromolecular complex; photo…	binding; chlorophyll binding; tetrapyrrole binding; organic cyclic compound binding; heterocyclic compound binding;	K08917	LHCB6; light-harvesting complex II chlorophyll a/b binding protein 6	osa01100 Metabolic pathways - Oryza sativa japonica (Japanese rice) (RefSeq); osa00196 Photosynthesis - antenna proteins - Oryza sativa japonica (Japanese rice) (RefSeq);	IPR023329;	Chlorophyll a/b binding protein domain;
Q0E0G3	294	K	Os02g0553200 protein OS=Oryza sativa subsp. japonica GN=Os02g0553200 PE=3 SV=1	FDNSYFKDIK(ac)		chlo	response to stress; response to oxidative stress; cell communication; signal transduction; metabolic process; response to temperature stimulus; response to cold; response to abiotic stimulus; cold acclimation; cellular process; chloroplast-nucleus signaling pathway; signaling; single-organism process; single organism signaling; single-organism metabolic process; single-organism cellular process; …	intracellular; cell; cytoplasm; chloroplast; chloroplast thylakoid; plastid; thylakoid; membrane; plastid thylakoid; organelle subcompartment; organelle; membrane-bounded organelle; intracellular organelle; intracellular membrane-bounded organelle; organelle part; intracellular part; chloroplast part; plastid part; cytoplasmic part; intracellular organelle part; cell part;	catalytic activity; peroxidase activity; binding; antioxidant activity; oxidoreductase activity; oxidoreductase activity, acting on peroxide as acceptor; heme binding; tetrapyrrole binding; organic cyclic compound binding; heterocyclic compound binding;	K00434	E1.11.1.11; L-ascorbate peroxidase [EC:1.11.1.11]	osa00480 Glutathione metabolism - Oryza sativa japonica (Japanese rice) (RefSeq); osa00053 Ascorbate and aldarate metabolism - Oryza sativa japonica (Japanese rice) (RefSeq);	IPR002016;	Haem peroxidase, plant/fungal/bacterial;
Q0E0G3	332	K	Os02g0553200 protein OS=Oryza sativa subsp. japonica GN=Os02g0553200 PE=3 SV=1	YAEDQEAFFK(ac)	........F.K..........	chlo	response to stress; response to oxidative stress; cell communication; signal transduction; metabolic process; response to temperature stimulus; response to cold; response to abiotic stimulus; cold acclimation; cellular process; chloroplast-nucleus signaling pathway; signaling; single-organism process; single organism signaling; single-organism metabolic process; single-organism cellular process; …	intracellular; cell; cytoplasm; chloroplast; chloroplast thylakoid; plastid; thylakoid; membrane; plastid thylakoid; organelle subcompartment; organelle; membrane-bounded organelle; intracellular organelle; intracellular membrane-bounded organelle; organelle part; intracellular part; chloroplast part; plastid part; cytoplasmic part; intracellular organelle part; cell part;	catalytic activity; peroxidase activity; binding; antioxidant activity; oxidoreductase activity; oxidoreductase activity, acting on peroxide as acceptor; heme binding; tetrapyrrole binding; organic cyclic compound binding; heterocyclic compound binding;	K00434	E1.11.1.11; L-ascorbate peroxidase [EC:1.11.1.11]	osa00480 Glutathione metabolism - Oryza sativa japonica (Japanese rice) (RefSeq); osa00053 Ascorbate and aldarate metabolism - Oryza sativa japonica (Japanese rice) (RefSeq);	IPR002016;	Haem peroxidase, plant/fungal/bacterial;
Q0E0G3	322	K	Os02g0553200 protein OS=Oryza sativa subsp. japonica GN=Os02g0553200 PE=3 SV=1	VYAEK(ac)DQEAFFK	..........KY.........	chlo	response to stress; response to oxidative stress; cell communication; signal transduction; metabolic process; response to temperature stimulus; response to cold; response to abiotic stimulus; cold acclimation; cellular process; chloroplast-nucleus signaling pathway; signaling; single-organism process; single organism signaling; single-organism metabolic process; single-organism cellular process; …	intracellular; cell; cytoplasm; chloroplast; chloroplast thylakoid; plastid; thylakoid; membrane; plastid thylakoid; organelle subcompartment; organelle; membrane-bounded organelle; intracellular organelle; intracellular membrane-bounded organelle; organelle part; intracellular part; chloroplast part; plastid part; cytoplasmic part; intracellular organelle part; cell part;	catalytic activity; peroxidase activity; binding; antioxidant activity; oxidoreductase activity; oxidoreductase activity, acting on peroxide as acceptor; heme binding; tetrapyrrole binding; organic cyclic compound binding; heterocyclic compound binding;	K00434	E1.11.1.11; L-ascorbate peroxidase [EC:1.11.1.11]	osa00480 Glutathione metabolism - Oryza sativa japonica (Japanese rice) (RefSeq); osa00053 Ascorbate and aldarate metabolism - Oryza sativa japonica (Japanese rice) (RefSeq);	IPR002016;	Haem peroxidase, plant/fungal/bacterial;
Q0E0G3	195	K	Os02g0553200 protein OS=Oryza sativa subsp. japonica GN=Os02g0553200 PE=3 SV=1	IPMK(ac)R	..........KY.........	chlo	response to stress; response to oxidative stress; cell communication; signal transduction; metabolic process; response to temperature stimulus; response to cold; response to abiotic stimulus; cold acclimation; cellular process; chloroplast-nucleus signaling pathway; signaling; single-organism process; single organism signaling; single-organism metabolic process; single-organism cellular process; …	intracellular; cell; cytoplasm; chloroplast; chloroplast thylakoid; plastid; thylakoid; membrane; plastid thylakoid; organelle subcompartment; organelle; membrane-bounded organelle; intracellular organelle; intracellular membrane-bounded organelle; organelle part; intracellular part; chloroplast part; plastid part; cytoplasmic part; intracellular organelle part; cell part;	catalytic activity; peroxidase activity; binding; antioxidant activity; oxidoreductase activity; oxidoreductase activity, acting on peroxide as acceptor; heme binding; tetrapyrrole binding; organic cyclic compound binding; heterocyclic compound binding;	K00434	E1.11.1.11; L-ascorbate peroxidase [EC:1.11.1.11]	osa00480 Glutathione metabolism - Oryza sativa japonica (Japanese rice) (RefSeq); osa00053 Ascorbate and aldarate metabolism - Oryza sativa japonica (Japanese rice) (RefSeq);	IPR002016;	Haem peroxidase, plant/fungal/bacterial;
Q75LJ7	42	K	Os03g0836200 protein OS=Oryza sativa subsp. japonica GN=OSJNBa0096I06.8 PE=2 SV=1	VVFDK(ac)R	..........KY.........	nucl	response to stress; response to temperature stimulus; response to cold; response to abiotic stimulus; cold acclimation; response to stimulus;	intracellular; cell; nucleus; cytoplasm; cytosol; organelle; membrane-bounded organelle; intracellular organelle; intracellular membrane-bounded organelle; intracellular part; cytoplasmic part; cell part;	nucleotide binding; nucleic acid binding; binding; zinc ion binding; small molecule binding; ion binding; cation binding; metal ion binding; transition metal ion binding; organic cyclic compound binding; nucleoside phosphate binding; heterocyclic compound binding;	K12885	RBMX; heterogeneous nuclear ribonucleoprotein G	osa03040 Spliceosome - Oryza sativa japonica (Japanese rice) (RefSeq);	IPR000504; IPR012677; IPR001878;	Zinc finger, CCHC-type; Nucleotide-binding, alpha-beta plait; RNA recognition motif domain;
U5KNJ7	64	K	Glucose-6-phosphate isomerase OS=Oryza sativa subsp. japonica PE=2 SV=1	ATGETMEK(ac)		cyto	carbohydrate metabolic process; monosaccharide metabolic process; glucose metabolic process; glucose catabolic process; generation of precursor metabolites and energy; gluconeogenesis; glycolysis; metabolic process; catabolic process; biosynthetic process; cellular process; carbohydrate biosynthetic process; carbohydrate catabolic process; hexose metabolic process; hexose biosynthetic process; he…		catalytic activity; glucose-6-phosphate isomerase activity; isomerase activity; intramolecular oxidoreductase activity; intramolecular oxidoreductase activity, interconverting aldoses and ketoses;	K01810	GPI; glucose-6-phosphate isomerase [EC:5.3.1.9]	osa01200 Carbon metabolism - Oryza sativa japonica (Japanese rice) (RefSeq); osa01100 Metabolic pathways - Oryza sativa japonica (Japanese rice) (RefSeq); osa00010 Glycolysis / Gluconeogenesis - Oryza sativa japonica (Japanese rice) (RefSeq); osa00030 Pentose phosphate pathway - Oryza sativa japonica (Japanese rice) (RefSeq); osa00500 Starch and sucrose metabolism - Oryza sativa japonica (Japanes…	IPR023096;	Phosphoglucose isomerase, C-terminal;
U5KNJ7	307	K	Glucose-6-phosphate isomerase OS=Oryza sativa subsp. japonica PE=2 SV=1	FLEGAASIDK(ac)	..........KH.........	cyto	carbohydrate metabolic process; monosaccharide metabolic process; glucose metabolic process; glucose catabolic process; generation of precursor metabolites and energy; gluconeogenesis; glycolysis; metabolic process; catabolic process; biosynthetic process; cellular process; carbohydrate biosynthetic process; carbohydrate catabolic process; hexose metabolic process; hexose biosynthetic process; he…		catalytic activity; glucose-6-phosphate isomerase activity; isomerase activity; intramolecular oxidoreductase activity; intramolecular oxidoreductase activity, interconverting aldoses and ketoses;	K01810	GPI; glucose-6-phosphate isomerase [EC:5.3.1.9]	osa01200 Carbon metabolism - Oryza sativa japonica (Japanese rice) (RefSeq); osa01100 Metabolic pathways - Oryza sativa japonica (Japanese rice) (RefSeq); osa00010 Glycolysis / Gluconeogenesis - Oryza sativa japonica (Japanese rice) (RefSeq); osa00030 Pentose phosphate pathway - Oryza sativa japonica (Japanese rice) (RefSeq); osa00500 Starch and sucrose metabolism - Oryza sativa japonica (Japanes…	IPR023096;	Phosphoglucose isomerase, C-terminal;
Q0DZE5	77	K	Os02g0625500 protein (Fragment) OS=Oryza sativa subsp. japonica GN=Os02g0625500 PE=4 SV=1	LNNAILAEEK(ac)ASK	..........KH.........	chlo	nucleobase-containing compound metabolic process; purine ribonucleoside salvage; cellular aromatic compound metabolic process; nitrogen compound metabolic process; metabolic process; biosynthetic process; nucleoside metabolic process; ribonucleoside metabolic process; nucleoside biosynthetic process; cellular process; heterocycle biosynthetic process; aromatic compound biosynthetic process; cellu…		catalytic activity; adenosine kinase activity; kinase activity; transferase activity; transferase activity, transferring phosphorus-containing groups; phosphotransferase activity, alcohol group as acceptor; nucleobase-containing compound kinase activity; nucleoside kinase activity;	K00856	E2.7.1.20; adenosine kinase [EC:2.7.1.20]	osa01100 Metabolic pathways - Oryza sativa japonica (Japanese rice) (RefSeq); osa00230 Purine metabolism - Oryza sativa japonica (Japanese rice) (RefSeq);	IPR011611;	Carbohydrate kinase PfkB;
B9GCG4	727	K	Putative uncharacterized protein OS=Oryza sativa subsp. japonica GN=OsJ_35634 PE=3 SV=1	QLTK(ac)VK	........L.K..........	cyto	metabolic process; protein metabolic process; macromolecule metabolic process; primary metabolic process; organic substance metabolic process;		nucleotide binding; nucleoside binding; purine nucleoside binding; catalytic activity; binding; protein binding; ATP binding; pyrophosphatase activity; hydrolase activity; hydrolase activity, acting on acid anhydrides; hydrolase activity, acting on acid anhydrides, in phosphorus-containing anhydrides; purine nucleotide binding; nucleoside-triphosphatase activity; adenyl nucleotide binding; ribonu…	K03696			IPR019489; IPR003593; IPR003959; IPR023150; IPR027417; IPR001943; IPR004176;	UVR domain; AAA+ ATPase domain; Clp ATPase, C-terminal; Double Clp-N motif; P-loop containing nucleoside triphosphate hydrolase; ATPase, AAA-type, core; Clp, N-terminal;
B9FK56	92	K	Putative uncharacterized protein OS=Oryza sativa subsp. japonica GN=OsJ_17967 PE=3 SV=1	TTPSVVAYTK(ac)		chlo	protein folding; metabolic process; cellular process; protein metabolic process; macromolecule metabolic process; cellular metabolic process; primary metabolic process; cellular macromolecule metabolic process; cellular protein metabolic process; organic substance metabolic process;		nucleotide binding; nucleoside binding; purine nucleoside binding; binding; protein binding; ATP binding; purine nucleotide binding; adenyl nucleotide binding; ribonucleoside binding; purine ribonucleoside binding; ribonucleotide binding; purine ribonucleotide binding; adenyl ribonucleotide binding; purine ribonucleoside triphosphate binding; small molecule binding; ion binding; anion binding; un…	K03283	HSPA1_8; heat shock 70kDa protein 1/8	osa04144 Endocytosis - Oryza sativa japonica (Japanese rice) (RefSeq); osa03040 Spliceosome - Oryza sativa japonica (Japanese rice) (RefSeq); osa04141 Protein processing in endoplasmic reticulum - Oryza sativa japonica (Japanese rice) (RefSeq);
B9FK56	375	K	Putative uncharacterized protein OS=Oryza sativa subsp. japonica GN=OsJ_17967 PE=3 SV=1	LSFK(ac)DEVILVGGSTR		chlo	protein folding; metabolic process; cellular process; protein metabolic process; macromolecule metabolic process; cellular metabolic process; primary metabolic process; cellular macromolecule metabolic process; cellular protein metabolic process; organic substance metabolic process;		nucleotide binding; nucleoside binding; purine nucleoside binding; binding; protein binding; ATP binding; purine nucleotide binding; adenyl nucleotide binding; ribonucleoside binding; purine ribonucleoside binding; ribonucleotide binding; purine ribonucleotide binding; adenyl ribonucleotide binding; purine ribonucleoside triphosphate binding; small molecule binding; ion binding; anion binding; un…	K03283	HSPA1_8; heat shock 70kDa protein 1/8	osa04144 Endocytosis - Oryza sativa japonica (Japanese rice) (RefSeq); osa03040 Spliceosome - Oryza sativa japonica (Japanese rice) (RefSeq); osa04141 Protein processing in endoplasmic reticulum - Oryza sativa japonica (Japanese rice) (RefSeq);
B9FK56	177	K	Putative uncharacterized protein OS=Oryza sativa subsp. japonica GN=OsJ_17967 PE=3 SV=1	LVDDASK(ac)	..........KF.........	chlo	protein folding; metabolic process; cellular process; protein metabolic process; macromolecule metabolic process; cellular metabolic process; primary metabolic process; cellular macromolecule metabolic process; cellular protein metabolic process; organic substance metabolic process;		nucleotide binding; nucleoside binding; purine nucleoside binding; binding; protein binding; ATP binding; purine nucleotide binding; adenyl nucleotide binding; ribonucleoside binding; purine ribonucleoside binding; ribonucleotide binding; purine ribonucleotide binding; adenyl ribonucleotide binding; purine ribonucleoside triphosphate binding; small molecule binding; ion binding; anion binding; un…	K03283	HSPA1_8; heat shock 70kDa protein 1/8	osa04144 Endocytosis - Oryza sativa japonica (Japanese rice) (RefSeq); osa03040 Spliceosome - Oryza sativa japonica (Japanese rice) (RefSeq); osa04141 Protein processing in endoplasmic reticulum - Oryza sativa japonica (Japanese rice) (RefSeq);
B9FK56	299	K	Putative uncharacterized protein OS=Oryza sativa subsp. japonica GN=OsJ_17967 PE=3 SV=1	NDEGIDLLKDK(ac)		chlo	protein folding; metabolic process; cellular process; protein metabolic process; macromolecule metabolic process; cellular metabolic process; primary metabolic process; cellular macromolecule metabolic process; cellular protein metabolic process; organic substance metabolic process;		nucleotide binding; nucleoside binding; purine nucleoside binding; binding; protein binding; ATP binding; purine nucleotide binding; adenyl nucleotide binding; ribonucleoside binding; purine ribonucleoside binding; ribonucleotide binding; purine ribonucleotide binding; adenyl ribonucleotide binding; purine ribonucleoside triphosphate binding; small molecule binding; ion binding; anion binding; un…	K03283	HSPA1_8; heat shock 70kDa protein 1/8	osa04144 Endocytosis - Oryza sativa japonica (Japanese rice) (RefSeq); osa03040 Spliceosome - Oryza sativa japonica (Japanese rice) (RefSeq); osa04141 Protein processing in endoplasmic reticulum - Oryza sativa japonica (Japanese rice) (RefSeq);
B9FK56	297	K	Putative uncharacterized protein OS=Oryza sativa subsp. japonica GN=OsJ_17967 PE=3 SV=1	NDEGIDLLK(ac)	........L.K..........	chlo	protein folding; metabolic process; cellular process; protein metabolic process; macromolecule metabolic process; cellular metabolic process; primary metabolic process; cellular macromolecule metabolic process; cellular protein metabolic process; organic substance metabolic process;		nucleotide binding; nucleoside binding; purine nucleoside binding; binding; protein binding; ATP binding; purine nucleotide binding; adenyl nucleotide binding; ribonucleoside binding; purine ribonucleoside binding; ribonucleotide binding; purine ribonucleotide binding; adenyl ribonucleotide binding; purine ribonucleoside triphosphate binding; small molecule binding; ion binding; anion binding; un…	K03283	HSPA1_8; heat shock 70kDa protein 1/8	osa04144 Endocytosis - Oryza sativa japonica (Japanese rice) (RefSeq); osa03040 Spliceosome - Oryza sativa japonica (Japanese rice) (RefSeq); osa04141 Protein processing in endoplasmic reticulum - Oryza sativa japonica (Japanese rice) (RefSeq);
Q8S0J7	138	K	Probable membrane-associated 30 kDa protein, chloroplastic OS=Oryza sativa subsp. japonica GN=Os01g0895100 PE=1 SV=1	AQLALQK(ac)AR	........L.K..........	chlo	organelle organization; plastid organization; plastid membrane organization; cellular process; thylakoid membrane organization; viral process; cellular component organization; vesicle organization; symbiosis, encompassing mutualism through parasitism; interspecies interaction between organisms; single-organism process; single-organism cellular process; multi-organism cellular process; single-orga…	cytoplasmic chromosome; intracellular; cell; chromosome; cytoplasm; nucleoid; chloroplast; plastid chromosome; plastid envelope; plastid inner membrane; plastid stroma; chloroplast thylakoid; chloroplast thylakoid membrane; plastid; chloroplast stroma; thylakoid; chloroplast inner membrane; chloroplast envelope; membrane; organelle inner membrane; organelle membrane; organelle envelope; chloropla…		K03969
Q7XCK0	199	K	Glutathione S-transferase OS=Oryza sativa subsp. japonica GN=GST PE=2 SV=1	ELSK(ac)DIYEQR	........L.K..........	chlo			catalytic activity; binding; protein binding; transferase activity;				IPR010987; IPR004046; IPR012336; IPR004045;	Glutathione S-transferase, N-terminal; Thioredoxin-like fold; Glutathione S-transferase, C-terminal-like; Glutathione S-transferase, C-terminal;
Q7XCK0	79	K	Glutathione S-transferase OS=Oryza sativa subsp. japonica GN=GST PE=2 SV=1	HIADK(ac)	..........KY.........	chlo			catalytic activity; binding; protein binding; transferase activity;				IPR010987; IPR004046; IPR012336; IPR004045;	Glutathione S-transferase, N-terminal; Thioredoxin-like fold; Glutathione S-transferase, C-terminal-like; Glutathione S-transferase, C-terminal;
Q10T66	131	K	Expressed protein OS=Oryza sativa subsp. japonica GN=Os03g0100200 PE=2 SV=1	LQCVWK(ac)		chlo	cellular aromatic compound metabolic process; tetrahydrobiopterin biosynthetic process; coenzyme metabolic process; nitrogen compound metabolic process; metabolic process; biosynthetic process; coenzyme biosynthetic process; cellular process; heterocycle biosynthetic process; aromatic compound biosynthetic process; cellular nitrogen compound metabolic process; pteridine-containing compound metabo…	intracellular; cell; cytoplasm; chloroplast; plastid; organelle; membrane-bounded organelle; intracellular organelle; intracellular membrane-bounded organelle; intracellular part; cytoplasmic part; cell part;	catalytic activity; 4-alpha-hydroxytetrahydrobiopterin dehydratase activity; lyase activity; carbon-oxygen lyase activity; hydro-lyase activity;
Q10T66	111	K	Expressed protein OS=Oryza sativa subsp. japonica GN=Os03g0100200 PE=2 SV=1	LLHK(ac)GWR	........L.K..........	chlo	cellular aromatic compound metabolic process; tetrahydrobiopterin biosynthetic process; coenzyme metabolic process; nitrogen compound metabolic process; metabolic process; biosynthetic process; coenzyme biosynthetic process; cellular process; heterocycle biosynthetic process; aromatic compound biosynthetic process; cellular nitrogen compound metabolic process; pteridine-containing compound metabo…	intracellular; cell; cytoplasm; chloroplast; plastid; organelle; membrane-bounded organelle; intracellular organelle; intracellular membrane-bounded organelle; intracellular part; cytoplasmic part; cell part;	catalytic activity; 4-alpha-hydroxytetrahydrobiopterin dehydratase activity; lyase activity; carbon-oxygen lyase activity; hydro-lyase activity;
Q0IXR7	29	K	Os03g0167100 protein OS=Oryza sativa subsp. japonica GN=Os10g0411700 PE=3 SV=1	VK(ac)FLDDQNR	..........KF.........	cyto	RNA localization; RNA export from nucleus; rRNA export from nucleus; translation; transport; nucleocytoplasmic transport; metabolic process; biosynthetic process; macromolecule biosynthetic process; cellular process; gene expression; nucleobase-containing compound transport; cytoplasmic transport; protein metabolic process; ribonucleoprotein complex biogenesis; macromolecule localization; cellula…	cell wall; intracellular; cell; cytoplasm; cytosol; ribosome; plasma membrane; small ribosomal subunit; membrane; cytosolic ribosome; cytosolic small ribosomal subunit; external encapsulating structure; ribonucleoprotein complex; macromolecular complex; organelle; non-membrane-bounded organelle; intracellular organelle; intracellular non-membrane-bounded organelle; ribosomal subunit; organelle pa…	structural constituent of ribosome; structural molecule activity;	K02979	RP-S28e; small subunit ribosomal protein S28e	osa03010 Ribosome - Oryza sativa japonica (Japanese rice) (RefSeq);	IPR012340;	Nucleic acid-binding, OB-fold;
Q10D68	506	K	Serine hydroxymethyltransferase OS=Oryza sativa subsp. japonica GN=Os03g0738400 PE=1 SV=1	QFPTIGFEK(ac)		mito	organic acid metabolic process; cellular amino acid metabolic process; glycine metabolic process; L-serine metabolic process; cellular modified amino acid metabolic process; cellular aromatic compound metabolic process; one-carbon metabolic process; coenzyme metabolic process; folic acid-containing compound metabolic process; nitrogen compound metabolic process; response to stress; circadian rhyt…	extracellular region; intracellular; cell; nucleus; cytoplasm; cytosol; ribosome; plasma membrane; chloroplast; plastid envelope; plastid stroma; chloroplast thylakoid; plastid; chloroplast stroma; thylakoid; stromule; membrane; cytosolic ribosome; ribonucleoprotein complex; organelle envelope; envelope; plastid thylakoid; organelle subcompartment; macromolecular complex; organelle; membrane-boun…	nucleic acid binding; RNA binding; single-stranded RNA binding; catalytic activity; glycine hydroxymethyltransferase activity; binding; methyltransferase activity; poly-pyrimidine tract binding; poly(U) RNA binding; transferase activity; transferase activity, transferring one-carbon groups; hydroxymethyl-, formyl- and related transferase activity; pyridoxal phosphate binding; ion binding; anion b…	K00600	glyA; glycine hydroxymethyltransferase [EC:2.1.2.1]	osa00670 One carbon pool by folate - Oryza sativa japonica (Japanese rice) (RefSeq); osa01230 Biosynthesis of amino acids - Oryza sativa japonica (Japanese rice) (RefSeq); osa00260 Glycine, serine and threonine metabolism - Oryza sativa japonica (Japanese rice) (RefSeq); osa00630 Glyoxylate and dicarboxylate metabolism - Oryza sativa japonica (Japanese rice) (RefSeq); osa00460 Cyanoamino acid met…	IPR015424; IPR015421; IPR015422;	Pyridoxal phosphate-dependent transferase, major region, subdomain 2; Pyridoxal phosphate-dependent transferase; Pyridoxal phosphate-dependent transferase, major region, subdomain 1;
Q10D68	399	K	Serine hydroxymethyltransferase OS=Oryza sativa subsp. japonica GN=Os03g0738400 PE=1 SV=1	VEK(ac)LENVHIAANK		mito	organic acid metabolic process; cellular amino acid metabolic process; glycine metabolic process; L-serine metabolic process; cellular modified amino acid metabolic process; cellular aromatic compound metabolic process; one-carbon metabolic process; coenzyme metabolic process; folic acid-containing compound metabolic process; nitrogen compound metabolic process; response to stress; circadian rhyt…	extracellular region; intracellular; cell; nucleus; cytoplasm; cytosol; ribosome; plasma membrane; chloroplast; plastid envelope; plastid stroma; chloroplast thylakoid; plastid; chloroplast stroma; thylakoid; stromule; membrane; cytosolic ribosome; ribonucleoprotein complex; organelle envelope; envelope; plastid thylakoid; organelle subcompartment; macromolecular complex; organelle; membrane-boun…	nucleic acid binding; RNA binding; single-stranded RNA binding; catalytic activity; glycine hydroxymethyltransferase activity; binding; methyltransferase activity; poly-pyrimidine tract binding; poly(U) RNA binding; transferase activity; transferase activity, transferring one-carbon groups; hydroxymethyl-, formyl- and related transferase activity; pyridoxal phosphate binding; ion binding; anion b…	K00600	glyA; glycine hydroxymethyltransferase [EC:2.1.2.1]	osa00670 One carbon pool by folate - Oryza sativa japonica (Japanese rice) (RefSeq); osa01230 Biosynthesis of amino acids - Oryza sativa japonica (Japanese rice) (RefSeq); osa00260 Glycine, serine and threonine metabolism - Oryza sativa japonica (Japanese rice) (RefSeq); osa00630 Glyoxylate and dicarboxylate metabolism - Oryza sativa japonica (Japanese rice) (RefSeq); osa00460 Cyanoamino acid met…	IPR015424; IPR015421; IPR015422;	Pyridoxal phosphate-dependent transferase, major region, subdomain 2; Pyridoxal phosphate-dependent transferase; Pyridoxal phosphate-dependent transferase, major region, subdomain 1;
Q10D68	497	K	Serine hydroxymethyltransferase OS=Oryza sativa subsp. japonica GN=Os03g0738400 PE=1 SV=1	HDVEEYAK(ac)FEK		mito	organic acid metabolic process; cellular amino acid metabolic process; glycine metabolic process; L-serine metabolic process; cellular modified amino acid metabolic process; cellular aromatic compound metabolic process; one-carbon metabolic process; coenzyme metabolic process; folic acid-containing compound metabolic process; nitrogen compound metabolic process; response to stress; circadian rhyt…	extracellular region; intracellular; cell; nucleus; cytoplasm; cytosol; ribosome; plasma membrane; chloroplast; plastid envelope; plastid stroma; chloroplast thylakoid; plastid; chloroplast stroma; thylakoid; stromule; membrane; cytosolic ribosome; ribonucleoprotein complex; organelle envelope; envelope; plastid thylakoid; organelle subcompartment; macromolecular complex; organelle; membrane-boun…	nucleic acid binding; RNA binding; single-stranded RNA binding; catalytic activity; glycine hydroxymethyltransferase activity; binding; methyltransferase activity; poly-pyrimidine tract binding; poly(U) RNA binding; transferase activity; transferase activity, transferring one-carbon groups; hydroxymethyl-, formyl- and related transferase activity; pyridoxal phosphate binding; ion binding; anion b…	K00600	glyA; glycine hydroxymethyltransferase [EC:2.1.2.1]	osa00670 One carbon pool by folate - Oryza sativa japonica (Japanese rice) (RefSeq); osa01230 Biosynthesis of amino acids - Oryza sativa japonica (Japanese rice) (RefSeq); osa00260 Glycine, serine and threonine metabolism - Oryza sativa japonica (Japanese rice) (RefSeq); osa00630 Glyoxylate and dicarboxylate metabolism - Oryza sativa japonica (Japanese rice) (RefSeq); osa00460 Cyanoamino acid met…	IPR015424; IPR015421; IPR015422;	Pyridoxal phosphate-dependent transferase, major region, subdomain 2; Pyridoxal phosphate-dependent transferase; Pyridoxal phosphate-dependent transferase, major region, subdomain 1;
Q69S39	131	K	Cytochrome b6-f complex iron-sulfur subunit, chloroplastic OS=Oryza sativa subsp. japonica GN=petC PE=1 SV=1	TLTQGLK(ac)LVVEADK		chlo	response to stress; defense response; metabolic process; response to radiation; response to light stimulus; response to biotic stimulus; response to bacterium; response to abiotic stimulus; cellular process; nonphotochemical quenching; photosynthesis; defense response to bacterium; cellular metabolic process; single-organism metabolic process; response to stimulus; multi-organism process; respons…	intracellular; cell; cytoplasm; plasma membrane; chloroplast; plastid envelope; chloroplast thylakoid; chloroplast thylakoid membrane; plastid; thylakoid; chloroplast envelope; membrane; integral to membrane; intrinsic to membrane; organelle envelope; envelope; plastid thylakoid; organelle subcompartment; photosynthetic membrane; thylakoid membrane; organelle; membrane-bounded organelle; intracel…	catalytic activity; transporter activity; binding; ubiquinol-cytochrome-c reductase activity; cation transmembrane transporter activity; electron carrier activity; plastoquinol--plastocyanin reductase activity; ion transmembrane transporter activity; monovalent inorganic cation transmembrane transporter activity; hydrogen ion transmembrane transporter activity; oxidoreductase activity; oxidoreduc…	K02636	petC; cytochrome b6-f complex iron-sulfur subunit [EC:1.10.9.1]	osa01100 Metabolic pathways - Oryza sativa japonica (Japanese rice) (RefSeq); osa00195 Photosynthesis - Oryza sativa japonica (Japanese rice) (RefSeq);	IPR017941; IPR005805; IPR014909;	Rieske iron-sulphur protein, C-terminal; Rieske [2Fe-2S] iron-sulphur domain; Cytochrome b6-f complex Fe-S subunit;
Q69S39	61	K	Cytochrome b6-f complex iron-sulfur subunit, chloroplastic OS=Oryza sativa subsp. japonica GN=petC PE=1 SV=1	VPDMGK(ac)		chlo	response to stress; defense response; metabolic process; response to radiation; response to light stimulus; response to biotic stimulus; response to bacterium; response to abiotic stimulus; cellular process; nonphotochemical quenching; photosynthesis; defense response to bacterium; cellular metabolic process; single-organism metabolic process; response to stimulus; multi-organism process; respons…	intracellular; cell; cytoplasm; plasma membrane; chloroplast; plastid envelope; chloroplast thylakoid; chloroplast thylakoid membrane; plastid; thylakoid; chloroplast envelope; membrane; integral to membrane; intrinsic to membrane; organelle envelope; envelope; plastid thylakoid; organelle subcompartment; photosynthetic membrane; thylakoid membrane; organelle; membrane-bounded organelle; intracel…	catalytic activity; transporter activity; binding; ubiquinol-cytochrome-c reductase activity; cation transmembrane transporter activity; electron carrier activity; plastoquinol--plastocyanin reductase activity; ion transmembrane transporter activity; monovalent inorganic cation transmembrane transporter activity; hydrogen ion transmembrane transporter activity; oxidoreductase activity; oxidoreduc…	K02636	petC; cytochrome b6-f complex iron-sulfur subunit [EC:1.10.9.1]	osa01100 Metabolic pathways - Oryza sativa japonica (Japanese rice) (RefSeq); osa00195 Photosynthesis - Oryza sativa japonica (Japanese rice) (RefSeq);	IPR017941; IPR005805; IPR014909;	Rieske iron-sulphur protein, C-terminal; Rieske [2Fe-2S] iron-sulphur domain; Cytochrome b6-f complex Fe-S subunit;
Q69S39	117	K	Cytochrome b6-f complex iron-sulfur subunit, chloroplastic OS=Oryza sativa subsp. japonica GN=petC PE=1 SV=1	LGNDVLAEEWLK(ac)		chlo	response to stress; defense response; metabolic process; response to radiation; response to light stimulus; response to biotic stimulus; response to bacterium; response to abiotic stimulus; cellular process; nonphotochemical quenching; photosynthesis; defense response to bacterium; cellular metabolic process; single-organism metabolic process; response to stimulus; multi-organism process; respons…	intracellular; cell; cytoplasm; plasma membrane; chloroplast; plastid envelope; chloroplast thylakoid; chloroplast thylakoid membrane; plastid; thylakoid; chloroplast envelope; membrane; integral to membrane; intrinsic to membrane; organelle envelope; envelope; plastid thylakoid; organelle subcompartment; photosynthetic membrane; thylakoid membrane; organelle; membrane-bounded organelle; intracel…	catalytic activity; transporter activity; binding; ubiquinol-cytochrome-c reductase activity; cation transmembrane transporter activity; electron carrier activity; plastoquinol--plastocyanin reductase activity; ion transmembrane transporter activity; monovalent inorganic cation transmembrane transporter activity; hydrogen ion transmembrane transporter activity; oxidoreductase activity; oxidoreduc…	K02636	petC; cytochrome b6-f complex iron-sulfur subunit [EC:1.10.9.1]	osa01100 Metabolic pathways - Oryza sativa japonica (Japanese rice) (RefSeq); osa00195 Photosynthesis - Oryza sativa japonica (Japanese rice) (RefSeq);	IPR017941; IPR005805; IPR014909;	Rieske iron-sulphur protein, C-terminal; Rieske [2Fe-2S] iron-sulphur domain; Cytochrome b6-f complex Fe-S subunit;
Q6K4S7	18	K	Os02g0285300 protein OS=Oryza sativa subsp. japonica GN=OSJNBa0018M09.30 PE=2 SV=1	VVFAK(ac)AK	........F.K..........	nucl	cellular process; single-organism process; single-organism cellular process; response to stimulus; cellular response to stimulus;	cell; plasma membrane; membrane; intrinsic to membrane; anchored to membrane; intrinsic to plasma membrane; membrane part; plasma membrane part; cell part; anchored to plasma membrane; cell periphery;
A3C8H1	131	K	Putative uncharacterized protein OS=Oryza sativa subsp. japonica GN=OsJ_32908 PE=4 SV=1	GLTEK(ac)	..........KF.........	nucl			binding; calcium ion binding; ion binding; cation binding; metal ion binding;	K13448	CML; calcium-binding protein CML	osa04626 Plant-pathogen interaction - Oryza sativa japonica (Japanese rice) (RefSeq);	IPR011992; IPR002048;	EF-hand domain; EF-hand domain pair;
Q0J0Z5	561	K	Os09g0474300 protein OS=Oryza sativa subsp. japonica GN=Os09g0474300 PE=3 SV=1	TAPFLEK(ac)	........L.K..........	chlo	protein folding; protein targeting; transport; intracellular protein transport; response to stress; response to osmotic stress; multicellular organismal development; protein localization; metabolic process; response to temperature stimulus; response to radiation; response to heat; response to water deprivation; response to water stimulus; response to light stimulus; response to abiotic stimulus; …	intracellular; cell; cytoplasm; mitochondrion; vacuole; vacuolar membrane; chloroplast; plastid envelope; plastid stroma; plastid; chloroplast stroma; chloroplast envelope; membrane; organelle membrane; organelle envelope; envelope; organelle; membrane-bounded organelle; intracellular organelle; intracellular membrane-bounded organelle; organelle part; intracellular part; chloroplast part; plasti…	nucleotide binding; nucleoside binding; purine nucleoside binding; binding; protein binding; ATP binding; purine nucleotide binding; adenyl nucleotide binding; ribonucleoside binding; purine ribonucleoside binding; ribonucleotide binding; purine ribonucleotide binding; adenyl ribonucleotide binding; purine ribonucleoside triphosphate binding; small molecule binding; ion binding; anion binding; un…	K09487	HSP90B; heat shock protein 90kDa beta	osa04626 Plant-pathogen interaction - Oryza sativa japonica (Japanese rice) (RefSeq); osa04141 Protein processing in endoplasmic reticulum - Oryza sativa japonica (Japanese rice) (RefSeq);	IPR020575; IPR020568; IPR003594;	Histidine kinase-like ATPase, C-terminal domain; Heat shock protein Hsp90, N-terminal; Ribosomal protein S5 domain 2-type fold;
Q5ZDX8	77	K	Heterogeneous nuclear ribonucleoprotein A2/B1-like OS=Oryza sativa subsp. japonica GN=P0410E01.38 PE=4 SV=1	K(ac)KLFVR	........L.K..........	nucl	response to stress; defense response; multicellular organismal development; aging; metabolic process; cell death; biosynthetic process; ethylene metabolic process; ethylene biosynthetic process; cellular process; leaf senescence; organ senescence; death; multicellular organismal process; developmental process; cellular alkene metabolic process; alkene biosynthetic process; cellular metabolic proc…	intracellular; cell; nucleus; nucleolus; virion; viral nucleocapsid; viral capsid; ribonucleoprotein complex; membrane-enclosed lumen; nuclear lumen; macromolecular complex; organelle; membrane-bounded organelle; non-membrane-bounded organelle; intracellular organelle; intracellular membrane-bounded organelle; intracellular non-membrane-bounded organelle; organelle lumen; organelle part; virion p…	nucleotide binding; nucleic acid binding; binding; small molecule binding; organic cyclic compound binding; nucleoside phosphate binding; heterocyclic compound binding;	K12741	HNRNPA1_3; heterogeneous nuclear ribonucleoprotein A1/A3	osa03040 Spliceosome - Oryza sativa japonica (Japanese rice) (RefSeq);	IPR000504; IPR012677;	Nucleotide-binding, alpha-beta plait; RNA recognition motif domain;
A2ZX46	556	K	Uncharacterized protein OS=Oryza sativa subsp. japonica GN=OsJ_03218 PE=3 SV=1	YLHK(ac)SK	........L.K..........	mito	organic acid metabolic process; cellular amino acid metabolic process; glycine metabolic process; glycine catabolic process; nitrogen compound metabolic process; metabolic process; catabolic process; cellular amino acid catabolic process; serine family amino acid metabolic process; serine family amino acid catabolic process; cellular process; organic acid catabolic process; carboxylic acid metabo…		catalytic activity; glycine dehydrogenase (decarboxylating) activity; binding; oxidoreductase activity; oxidoreductase activity, acting on the CH-NH2 group of donors; oxidoreductase activity, acting on the CH-NH2 group of donors, disulfide as acceptor; pyridoxal phosphate binding; ion binding; anion binding; cofactor binding;	K00281	GLDC; glycine dehydrogenase [EC:1.4.4.2]	osa01200 Carbon metabolism - Oryza sativa japonica (Japanese rice) (RefSeq); osa01100 Metabolic pathways - Oryza sativa japonica (Japanese rice) (RefSeq); osa00260 Glycine, serine and threonine metabolism - Oryza sativa japonica (Japanese rice) (RefSeq);	IPR015424; IPR015421; IPR020580;	Glycine cleavage system P-protein, N-terminal; Pyridoxal phosphate-dependent transferase; Pyridoxal phosphate-dependent transferase, major region, subdomain 1;
Q0DFC9	87	K	Plastocyanin, chloroplastic OS=Oryza sativa subsp. japonica GN=PETE PE=1 SV=1	SGETITFK(ac)HNVVFDEDAVPSGVDVSK		chlo	regulation of translation; metabolic process; response to radiation; response to UV; response to light stimulus; response to abiotic stimulus; regulation of biosynthetic process; negative regulation of biosynthetic process; negative regulation of metabolic process; response to inorganic substance; response to metal ion; regulation of gene expression; regulation of macromolecule biosynthetic proce…	intracellular; cell; cytoplasm; chloroplast; plastid stroma; chloroplast thylakoid; chloroplast thylakoid membrane; plastid; chloroplast stroma; thylakoid; membrane; plastid thylakoid; thylakoid lumen; organelle subcompartment; photosynthetic membrane; thylakoid membrane; organelle; membrane-bounded organelle; intracellular organelle; intracellular membrane-bounded organelle; organelle part; intr…	binding; copper ion binding; electron carrier activity; ion binding; cation binding; metal ion binding; transition metal ion binding;	K02638	petE; plastocyanin	osa00195 Photosynthesis - Oryza sativa japonica (Japanese rice) (RefSeq);	IPR008972; IPR000923;	Blue (type 1) copper domain; Cupredoxin;
Q8LR34	127	K	Os01g0662600 protein OS=Oryza sativa subsp. japonica GN=P0671D01.28 PE=2 SV=1	NTEIAK(ac)PPVK	..........KH.........	cyto	metabolic process; biosynthetic process; cellular component organization; iron-sulfur cluster assembly; cellular component assembly; metallo-sulfur cluster assembly; cellular component biogenesis; cellular component organization or biogenesis;		binding; iron ion binding; ion binding; cation binding; metal ion binding; transition metal ion binding; iron-sulfur cluster binding; metal cluster binding;				IPR002871;	NIF system FeS cluster assembly, NifU, N-terminal;
Q10SM7	164	K	Peroxisomal membrane protein 11-1 OS=Oryza sativa subsp. japonica GN=PEX11-1 PE=2 SV=1	DTDK(ac)NDQYK	..........KY.........	chlo	organelle organization; peroxisome organization; cellular process; cellular component organization; peroxisome fission; single-organism process; single-organism cellular process; organelle fission; cellular component organization or biogenesis;	intracellular; cell; cytoplasm; peroxisome; peroxisomal membrane; integral to peroxisomal membrane; membrane; integral to membrane; organelle membrane; intrinsic to membrane; intrinsic to peroxisomal membrane; intrinsic to organelle membrane; integral to organelle membrane; microbody membrane; microbody; organelle; membrane-bounded organelle; intracellular organelle; intracellular membrane-bounde…
Q65XA0	169	K	Dehydroascorbate reductase OS=Oryza sativa subsp. japonica GN=P0496H07.8 PE=2 SV=1	LYHLQVALEHFK(ac)		cyto	response to reactive oxygen species; cellular protein modification process; response to stress; response to oxidative stress; metabolic process; response to biotic stimulus; response to symbiont; response to symbiotic fungus; response to fungus; response to endogenous stimulus; response to hormone stimulus; response to jasmonic acid stimulus; cellular process; response to organic substance; respo…	extracellular region; intracellular; cell; cytoplasm; vacuole; peroxisome; plasma membrane; chloroplast; plastid stroma; plastid; chloroplast stroma; membrane; microbody; organelle; membrane-bounded organelle; intracellular organelle; intracellular membrane-bounded organelle; organelle part; intracellular part; chloroplast part; plastid part; cytoplasmic part; intracellular organelle part; cell p…	catalytic activity; binding; copper ion binding; protein binding; disulfide oxidoreductase activity; peptide disulfide oxidoreductase activity; glutathione disulfide oxidoreductase activity; antioxidant activity; oxidoreductase activity; amino acid binding; oxidoreductase activity, acting on a sulfur group of donors; oxidoreductase activity, acting on a sulfur group of donors, quinone or similar …				IPR010987; IPR012336; IPR004045;	Glutathione S-transferase, N-terminal; Thioredoxin-like fold; Glutathione S-transferase, C-terminal-like;
Q0DIB5	225	K	Fructose-bisphosphate aldolase OS=Oryza sativa subsp. japonica GN=Os05g0402700 PE=3 SV=1	ALNEHHVLLEGTLLK(ac)	........L.K..........	cyto	carbohydrate metabolic process; monosaccharide metabolic process; glucose metabolic process; glucose catabolic process; generation of precursor metabolites and energy; glycolysis; response to stress; response to osmotic stress; metabolic process; catabolic process; response to abiotic stimulus; response to salt stress; cellular process; response to inorganic substance; response to metal ion; carb…	intracellular; cell; cytoplasm; mitochondrion; cytosol; plasma membrane; cell-cell junction; plasmodesma; membrane; cell junction; organelle; membrane-bounded organelle; intracellular organelle; intracellular membrane-bounded organelle; intracellular part; cytoplasmic part; cell part; symplast; cell periphery;	catalytic activity; fructose-bisphosphate aldolase activity; binding; copper ion binding; lyase activity; carbon-carbon lyase activity; aldehyde-lyase activity; ion binding; cation binding; metal ion binding; transition metal ion binding;	K01623	ALDO; fructose-bisphosphate aldolase, class I [EC:4.1.2.13]	osa01230 Biosynthesis of amino acids - Oryza sativa japonica (Japanese rice) (RefSeq); osa01200 Carbon metabolism - Oryza sativa japonica (Japanese rice) (RefSeq); osa01100 Metabolic pathways - Oryza sativa japonica (Japanese rice) (RefSeq); osa00010 Glycolysis / Gluconeogenesis - Oryza sativa japonica (Japanese rice) (RefSeq); osa00030 Pentose phosphate pathway - Oryza sativa japonica (Japanese …	IPR013785;	Aldolase-type TIM barrel;
Q8H2J8	51	K	40S ribosomal protein S12 OS=Oryza sativa subsp. japonica GN=OSJNBa0016A21.128-2 PE=2 SV=1	AIEK(ac)AQLCVLAEDCDQPDYVK	..........KH.........	cyto	translation; metabolic process; biosynthetic process; macromolecule biosynthetic process; cellular process; gene expression; protein metabolic process; cellular macromolecule biosynthetic process; macromolecule metabolic process; cellular metabolic process; primary metabolic process; cellular biosynthetic process; cellular macromolecule metabolic process; cellular protein metabolic process; organ…	intracellular; cell; cytoplasm; ribosome; ribonucleoprotein complex; macromolecular complex; organelle; non-membrane-bounded organelle; intracellular organelle; intracellular non-membrane-bounded organelle; intracellular part; cytoplasmic part; cell part;	structural constituent of ribosome; structural molecule activity;	K02951	RP-S12e; small subunit ribosomal protein S12e	osa03010 Ribosome - Oryza sativa japonica (Japanese rice) (RefSeq);	IPR004038;	Ribosomal protein L7Ae/L30e/S12e/Gadd45;
Q7XPW1	144	K	OSJNBa0032F06.20 protein OS=Oryza sativa subsp. japonica GN=OSJNBa0032F06.20 PE=2 SV=2	LNSTMFEEK(ac)		plas	transport; ion transport; cation transport; potassium ion transport; cellular process; monovalent inorganic cation transport; metal ion transport; single-organism process; single-organism cellular process; single-organism transport; localization; establishment of localization; transmembrane transport;	intracellular; cell; cytoplasm; chloroplast; plastid envelope; plastid; chloroplast envelope; membrane; integral to membrane; intrinsic to membrane; organelle envelope; envelope; organelle; membrane-bounded organelle; intracellular organelle; intracellular membrane-bounded organelle; organelle part; intracellular part; membrane part; chloroplast part; plastid part; cytoplasmic part; intracellular…	transporter activity; cation transmembrane transporter activity; ion transmembrane transporter activity; monovalent inorganic cation transmembrane transporter activity; hydrogen ion transmembrane transporter activity; secondary active transmembrane transporter activity; antiporter activity; solute:cation antiporter activity; solute:hydrogen antiporter activity; active transmembrane transporter ac…				IPR004771; IPR006153; IPR016040; IPR003148;	K+/H+ exchanger; NAD(P)-binding domain; Regulator of K+ conductance, N-terminal; Cation/H+ exchanger;
A3CB05	176	K	Serine hydroxymethyltransferase OS=Oryza sativa subsp. japonica GN=OsJ_33805 PE=3 SV=1	DWDYAK(ac)		chlo	organic acid metabolic process; cellular amino acid metabolic process; glycine metabolic process; L-serine metabolic process; cellular modified amino acid metabolic process; cellular aromatic compound metabolic process; one-carbon metabolic process; coenzyme metabolic process; folic acid-containing compound metabolic process; nitrogen compound metabolic process; metabolic process; serine family a…		catalytic activity; glycine hydroxymethyltransferase activity; binding; transferase activity; transferase activity, transferring one-carbon groups; hydroxymethyl-, formyl- and related transferase activity; pyridoxal phosphate binding; ion binding; anion binding; cofactor binding;	K00600	glyA; glycine hydroxymethyltransferase [EC:2.1.2.1]	osa00670 One carbon pool by folate - Oryza sativa japonica (Japanese rice) (RefSeq); osa01230 Biosynthesis of amino acids - Oryza sativa japonica (Japanese rice) (RefSeq); osa00260 Glycine, serine and threonine metabolism - Oryza sativa japonica (Japanese rice) (RefSeq); osa00630 Glyoxylate and dicarboxylate metabolism - Oryza sativa japonica (Japanese rice) (RefSeq); osa00460 Cyanoamino acid met…	IPR015424; IPR015421; IPR015422;	Pyridoxal phosphate-dependent transferase, major region, subdomain 2; Pyridoxal phosphate-dependent transferase; Pyridoxal phosphate-dependent transferase, major region, subdomain 1;
Q8GTK8	364	K	Os07g0212200 protein OS=Oryza sativa subsp. japonica GN=OJ1664_D08.107 PE=4 SV=2	SSTNLPEDLK(ac)		chlo	metabolic process; cellular process; cellular metabolic process;		catalytic activity; binding; cofactor binding; coenzyme binding;				IPR001509; IPR016040;	NAD-dependent epimerase/dehydratase, N-terminal domain; NAD(P)-binding domain;
Q8GTK8	331	K	Os07g0212200 protein OS=Oryza sativa subsp. japonica GN=OJ1664_D08.107 PE=4 SV=2	K(ac)KAFPFR		chlo	metabolic process; cellular process; cellular metabolic process;		catalytic activity; binding; cofactor binding; coenzyme binding;				IPR001509; IPR016040;	NAD-dependent epimerase/dehydratase, N-terminal domain; NAD(P)-binding domain;
Q7F4F8	274	K	Mitochondrial outer membrane protein porin 3 OS=Oryza sativa subsp. japonica GN=VDAC3 PE=2 SV=1	VGLSLVLK(ac)		cyto	generation of precursor metabolites and energy; transport; ion transport; anion transport; response to stress; defense response; metabolic process; aerobic respiration; response to temperature stimulus; response to cold; response to biotic stimulus; response to bacterium; response to abiotic stimulus; cellular process; regulation of seed germination; energy derivation by oxidation of organic comp…	cell wall; intracellular; cell; nucleus; nucleolus; cytoplasm; mitochondrion; mitochondrial envelope; mitochondrial outer membrane; vacuole; vacuolar membrane; plasma membrane; chloroplast; plastid envelope; plastid; chloroplast envelope; membrane; integral to membrane; outer membrane; external encapsulating structure; organelle membrane; intrinsic to membrane; mitochondrial membrane; organelle e…	transporter activity; ion channel activity; voltage-gated ion channel activity; anion channel activity; voltage-gated anion channel activity; anion transmembrane transporter activity; ion transmembrane transporter activity; channel activity; porin activity; passive transmembrane transporter activity; wide pore channel activity; voltage-gated channel activity; gated channel activity; substrate-spe…	K15040			IPR023614;	Porin domain;
Q75LR5	30	K	40S ribosomal protein S6 OS=Oryza sativa subsp. japonica GN=OSJNBa0017N12.10 PE=2 SV=1	AFYDK(ac)		nucl	nucleobase-containing compound metabolic process; rRNA processing; RNA processing; translation; cellular aromatic compound metabolic process; nitrogen compound metabolic process; metabolic process; biosynthetic process; macromolecule biosynthetic process; cellular process; gene expression; RNA metabolic process; rRNA metabolic process; protein metabolic process; ribonucleoprotein complex biogenes…	intracellular; cell; cytoplasm; cytosol; ribosome; plasma membrane; cell-cell junction; plasmodesma; small ribosomal subunit; membrane; cytosolic ribosome; cytosolic small ribosomal subunit; cell junction; ribonucleoprotein complex; macromolecular complex; organelle; non-membrane-bounded organelle; intracellular organelle; intracellular non-membrane-bounded organelle; ribosomal subunit; organelle…	structural constituent of ribosome; structural molecule activity;	K02991	RP-S6e; small subunit ribosomal protein S6e	osa03010 Ribosome - Oryza sativa japonica (Japanese rice) (RefSeq);
B9FI18	421	K	Putative uncharacterized protein OS=Oryza sativa subsp. japonica GN=OsJ_18396 PE=4 SV=1	VEAEEHYYNAK(ac)	..........KH.........	chlo	lipid metabolic process; membrane lipid metabolic process; glycolipid metabolic process; response to stress; cell communication; metabolic process; lipid biosynthetic process; biosynthetic process; glycolipid biosynthetic process; cellular response to starvation; response to external stimulus; cellular process; response to extracellular stimulus; cellular response to phosphate starvation; respons…		catalytic activity; binding; sulfotransferase activity; zinc ion binding; transferase activity; transferase activity, transferring sulfur-containing groups; ion binding; cation binding; metal ion binding; transition metal ion binding; cofactor binding; coenzyme binding;	K06118	SQD1; UDP-sulfoquinovose synthase [EC:3.13.1.1]	osa00561 Glycerolipid metabolism - Oryza sativa japonica (Japanese rice) (RefSeq); osa00520 Amino sugar and nucleotide sugar metabolism - Oryza sativa japonica (Japanese rice) (RefSeq);	IPR001509; IPR016040;	NAD(P)-binding domain; NAD-dependent epimerase/dehydratase, N-terminal domain;
B9EXG6	56	K	Uncharacterized protein OS=Oryza sativa subsp. japonica GN=OsJ_02176 PE=4 SV=1	DFLLK(ac)LR	........L.K..........	nucl			nucleotide binding; nucleoside binding; purine nucleoside binding; nucleic acid binding; catalytic activity; helicase activity; binding; ATP binding; pyrophosphatase activity; hydrolase activity; hydrolase activity, acting on acid anhydrides; hydrolase activity, acting on acid anhydrides, in phosphorus-containing anhydrides; purine nucleotide binding; nucleoside-triphosphatase activity; adenyl nu…	K12812	UAP56; ATP-dependent RNA helicase UAP56/SUB2 [EC:3.6.4.13]	osa03013 RNA transport - Oryza sativa japonica (Japanese rice) (RefSeq); osa03015 mRNA surveillance pathway - Oryza sativa japonica (Japanese rice) (RefSeq); osa03040 Spliceosome - Oryza sativa japonica (Japanese rice) (RefSeq);	IPR011545; IPR014014; IPR027417; IPR014001; IPR001650;	Helicase, C-terminal; Helicase, superfamily 1/2, ATP-binding domain; RNA helicase, DEAD-box type, Q motif; P-loop containing nucleoside triphosphate hydrolase; DEAD/DEAH box helicase domain;
B9EXG6	141	K	Uncharacterized protein OS=Oryza sativa subsp. japonica GN=OsJ_02176 PE=4 SV=1	FSK(ac)LPEVK	..........KY.........	nucl			nucleotide binding; nucleoside binding; purine nucleoside binding; nucleic acid binding; catalytic activity; helicase activity; binding; ATP binding; pyrophosphatase activity; hydrolase activity; hydrolase activity, acting on acid anhydrides; hydrolase activity, acting on acid anhydrides, in phosphorus-containing anhydrides; purine nucleotide binding; nucleoside-triphosphatase activity; adenyl nu…	K12812	UAP56; ATP-dependent RNA helicase UAP56/SUB2 [EC:3.6.4.13]	osa03013 RNA transport - Oryza sativa japonica (Japanese rice) (RefSeq); osa03015 mRNA surveillance pathway - Oryza sativa japonica (Japanese rice) (RefSeq); osa03040 Spliceosome - Oryza sativa japonica (Japanese rice) (RefSeq);	IPR011545; IPR014014; IPR027417; IPR014001; IPR001650;	Helicase, C-terminal; Helicase, superfamily 1/2, ATP-binding domain; RNA helicase, DEAD-box type, Q motif; P-loop containing nucleoside triphosphate hydrolase; DEAD/DEAH box helicase domain;
Q0DF89	261	K	Os06g0107700 protein OS=Oryza sativa subsp. japonica GN=Os06g0107700 PE=2 SV=1	FNGLAWLFLGVPTSSSLLYK(ac)	........L.K..........	chlo	metabolic process; single-organism metabolic process; oxidation-reduction process;		catalytic activity; oxidoreductase activity;	K02641	petH; ferredoxin--NADP+ reductase [EC:1.18.1.2]	osa01100 Metabolic pathways - Oryza sativa japonica (Japanese rice) (RefSeq); osa00195 Photosynthesis - Oryza sativa japonica (Japanese rice) (RefSeq);	IPR001433; IPR017927; IPR008333; IPR017938; IPR001709;	Flavoprotein pyridine nucleotide cytochrome reductase; Oxidoreductase, FAD-binding domain; Oxidoreductase FAD/NAD(P)-binding; Ferredoxin reductase-type FAD-binding domain; Riboflavin synthase-like beta-barrel;
Q0DF89	70	K	Os06g0107700 protein OS=Oryza sativa subsp. japonica GN=Os06g0107700 PE=2 SV=1	K(ac)KHDEGVVTNK	..........KH.........	chlo	metabolic process; single-organism metabolic process; oxidation-reduction process;		catalytic activity; oxidoreductase activity;	K02641	petH; ferredoxin--NADP+ reductase [EC:1.18.1.2]	osa01100 Metabolic pathways - Oryza sativa japonica (Japanese rice) (RefSeq); osa00195 Photosynthesis - Oryza sativa japonica (Japanese rice) (RefSeq);	IPR001433; IPR017927; IPR008333; IPR017938; IPR001709;	Flavoprotein pyridine nucleotide cytochrome reductase; Oxidoreductase, FAD-binding domain; Oxidoreductase FAD/NAD(P)-binding; Ferredoxin reductase-type FAD-binding domain; Riboflavin synthase-like beta-barrel;
Q0DF89	303	K	Os06g0107700 protein OS=Oryza sativa subsp. japonica GN=Os06g0107700 PE=2 SV=1	MAEYK(ac)WELLK		chlo	metabolic process; single-organism metabolic process; oxidation-reduction process;		catalytic activity; oxidoreductase activity;	K02641	petH; ferredoxin--NADP+ reductase [EC:1.18.1.2]	osa01100 Metabolic pathways - Oryza sativa japonica (Japanese rice) (RefSeq); osa00195 Photosynthesis - Oryza sativa japonica (Japanese rice) (RefSeq);	IPR001433; IPR017927; IPR008333; IPR017938; IPR001709;	Flavoprotein pyridine nucleotide cytochrome reductase; Oxidoreductase, FAD-binding domain; Oxidoreductase FAD/NAD(P)-binding; Ferredoxin reductase-type FAD-binding domain; Riboflavin synthase-like beta-barrel;
Q0DF89	236	K	Os06g0107700 protein OS=Oryza sativa subsp. japonica GN=Os06g0107700 PE=2 SV=1	MFFEK(ac)YK	..........KY.........	chlo	metabolic process; single-organism metabolic process; oxidation-reduction process;		catalytic activity; oxidoreductase activity;	K02641	petH; ferredoxin--NADP+ reductase [EC:1.18.1.2]	osa01100 Metabolic pathways - Oryza sativa japonica (Japanese rice) (RefSeq); osa00195 Photosynthesis - Oryza sativa japonica (Japanese rice) (RefSeq);	IPR001433; IPR017927; IPR008333; IPR017938; IPR001709;	Flavoprotein pyridine nucleotide cytochrome reductase; Oxidoreductase, FAD-binding domain; Oxidoreductase FAD/NAD(P)-binding; Ferredoxin reductase-type FAD-binding domain; Riboflavin synthase-like beta-barrel;
Q0DF89	188	K	Os06g0107700 protein OS=Oryza sativa subsp. japonica GN=Os06g0107700 PE=2 SV=1	GVCSNFLCDLK(ac)		chlo	metabolic process; single-organism metabolic process; oxidation-reduction process;		catalytic activity; oxidoreductase activity;	K02641	petH; ferredoxin--NADP+ reductase [EC:1.18.1.2]	osa01100 Metabolic pathways - Oryza sativa japonica (Japanese rice) (RefSeq); osa00195 Photosynthesis - Oryza sativa japonica (Japanese rice) (RefSeq);	IPR001433; IPR017927; IPR008333; IPR017938; IPR001709;	Flavoprotein pyridine nucleotide cytochrome reductase; Oxidoreductase, FAD-binding domain; Oxidoreductase FAD/NAD(P)-binding; Ferredoxin reductase-type FAD-binding domain; Riboflavin synthase-like beta-barrel;
Q0DF89	266	K	Os06g0107700 protein OS=Oryza sativa subsp. japonica GN=Os06g0107700 PE=2 SV=1	FNGLAWLFLGVPTSSSLLYKEEFDK(ac)	........F.K..........	chlo	metabolic process; single-organism metabolic process; oxidation-reduction process;		catalytic activity; oxidoreductase activity;	K02641	petH; ferredoxin--NADP+ reductase [EC:1.18.1.2]	osa01100 Metabolic pathways - Oryza sativa japonica (Japanese rice) (RefSeq); osa00195 Photosynthesis - Oryza sativa japonica (Japanese rice) (RefSeq);	IPR001433; IPR017927; IPR008333; IPR017938; IPR001709;	Flavoprotein pyridine nucleotide cytochrome reductase; Oxidoreductase, FAD-binding domain; Oxidoreductase FAD/NAD(P)-binding; Ferredoxin reductase-type FAD-binding domain; Riboflavin synthase-like beta-barrel;
Q0DF89	231	K	Os06g0107700 protein OS=Oryza sativa subsp. japonica GN=Os06g0107700 PE=2 SV=1	SFLWK(ac)EK	........L.K..........	chlo	metabolic process; single-organism metabolic process; oxidation-reduction process;		catalytic activity; oxidoreductase activity;	K02641	petH; ferredoxin--NADP+ reductase [EC:1.18.1.2]	osa01100 Metabolic pathways - Oryza sativa japonica (Japanese rice) (RefSeq); osa00195 Photosynthesis - Oryza sativa japonica (Japanese rice) (RefSeq);	IPR001433; IPR017927; IPR008333; IPR017938; IPR001709;	Flavoprotein pyridine nucleotide cytochrome reductase; Oxidoreductase, FAD-binding domain; Oxidoreductase FAD/NAD(P)-binding; Ferredoxin reductase-type FAD-binding domain; Riboflavin synthase-like beta-barrel;
Q0DF89	327	K	Os06g0107700 protein OS=Oryza sativa subsp. japonica GN=Os06g0107700 PE=2 SV=1	GMEK(ac)DDIMVSLAAK		chlo	metabolic process; single-organism metabolic process; oxidation-reduction process;		catalytic activity; oxidoreductase activity;	K02641	petH; ferredoxin--NADP+ reductase [EC:1.18.1.2]	osa01100 Metabolic pathways - Oryza sativa japonica (Japanese rice) (RefSeq); osa00195 Photosynthesis - Oryza sativa japonica (Japanese rice) (RefSeq);	IPR001433; IPR017927; IPR008333; IPR017938; IPR001709;	Flavoprotein pyridine nucleotide cytochrome reductase; Oxidoreductase, FAD-binding domain; Oxidoreductase FAD/NAD(P)-binding; Ferredoxin reductase-type FAD-binding domain; Riboflavin synthase-like beta-barrel;
Q0DF89	312	K	Os06g0107700 protein OS=Oryza sativa subsp. japonica GN=Os06g0107700 PE=2 SV=1	MAEYKEELWELLKK(ac)	........L.K..........	chlo	metabolic process; single-organism metabolic process; oxidation-reduction process;		catalytic activity; oxidoreductase activity;	K02641	petH; ferredoxin--NADP+ reductase [EC:1.18.1.2]	osa01100 Metabolic pathways - Oryza sativa japonica (Japanese rice) (RefSeq); osa00195 Photosynthesis - Oryza sativa japonica (Japanese rice) (RefSeq);	IPR001433; IPR017927; IPR008333; IPR017938; IPR001709;	Flavoprotein pyridine nucleotide cytochrome reductase; Oxidoreductase, FAD-binding domain; Oxidoreductase FAD/NAD(P)-binding; Ferredoxin reductase-type FAD-binding domain; Riboflavin synthase-like beta-barrel;
Q0DF89	292	K	Os06g0107700 protein OS=Oryza sativa subsp. japonica GN=Os06g0107700 PE=2 SV=1	EQTNAQGEK(ac)		chlo	metabolic process; single-organism metabolic process; oxidation-reduction process;		catalytic activity; oxidoreductase activity;	K02641	petH; ferredoxin--NADP+ reductase [EC:1.18.1.2]	osa01100 Metabolic pathways - Oryza sativa japonica (Japanese rice) (RefSeq); osa00195 Photosynthesis - Oryza sativa japonica (Japanese rice) (RefSeq);	IPR001433; IPR017927; IPR008333; IPR017938; IPR001709;	Flavoprotein pyridine nucleotide cytochrome reductase; Oxidoreductase, FAD-binding domain; Oxidoreductase FAD/NAD(P)-binding; Ferredoxin reductase-type FAD-binding domain; Riboflavin synthase-like beta-barrel;
Q0DF89	311	K	Os06g0107700 protein OS=Oryza sativa subsp. japonica GN=Os06g0107700 PE=2 SV=1	EELWELLK(ac)	........L.K..........	chlo	metabolic process; single-organism metabolic process; oxidation-reduction process;		catalytic activity; oxidoreductase activity;	K02641	petH; ferredoxin--NADP+ reductase [EC:1.18.1.2]	osa01100 Metabolic pathways - Oryza sativa japonica (Japanese rice) (RefSeq); osa00195 Photosynthesis - Oryza sativa japonica (Japanese rice) (RefSeq);	IPR001433; IPR017927; IPR008333; IPR017938; IPR001709;	Flavoprotein pyridine nucleotide cytochrome reductase; Oxidoreductase, FAD-binding domain; Oxidoreductase FAD/NAD(P)-binding; Ferredoxin reductase-type FAD-binding domain; Riboflavin synthase-like beta-barrel;
Q0DY33	178	K	ATP/ADP translocator OS=Oryza sativa subsp. japonica GN=Os02g0718900 PE=2 SV=1	LFNFKK(ac)	........F.K..........	mito	transport; cellular process; single-organism process; single-organism cellular process; single-organism transport; localization; establishment of localization; transmembrane transport;	cell wall; intracellular; cell; nucleus; nucleolus; cytoplasm; mitochondrion; mitochondrial envelope; mitochondrial inner membrane; vacuole; vacuolar membrane; plasma membrane; chloroplast; plastid envelope; plastid; chloroplast envelope; membrane; integral to membrane; organelle inner membrane; external encapsulating structure; organelle membrane; intrinsic to membrane; mitochondrial membrane; o…	adenine nucleotide transmembrane transporter activity; transporter activity; nucleoside transmembrane transporter activity; purine ribonucleotide transmembrane transporter activity; ATP transmembrane transporter activity; ATP:ADP antiporter activity; binding; copper ion binding; anion transmembrane transporter activity; organic anion transmembrane transporter activity; ion transmembrane transport…	K05863			IPR023395;	Mitochondrial carrier domain;
B7E6Z4	52	K	L-ascorbate peroxodase 1 OS=Oryza sativa subsp. japonica PE=2 SV=1	LAWHSAGTFDVSSK(ac)		cyto	response to stress; response to oxidative stress; metabolic process; single-organism metabolic process; response to stimulus; oxidation-reduction process;		catalytic activity; peroxidase activity; binding; antioxidant activity; oxidoreductase activity; oxidoreductase activity, acting on peroxide as acceptor; heme binding; tetrapyrrole binding; organic cyclic compound binding; heterocyclic compound binding;	K00434	E1.11.1.11; L-ascorbate peroxidase [EC:1.11.1.11]	osa00480 Glutathione metabolism - Oryza sativa japonica (Japanese rice) (RefSeq); osa00053 Ascorbate and aldarate metabolism - Oryza sativa japonica (Japanese rice) (RefSeq);	IPR002016;	Haem peroxidase, plant/fungal/bacterial;
B7E6Z4	229	K	L-ascorbate peroxodase 1 OS=Oryza sativa subsp. japonica PE=2 SV=1	YAADEK(ac)DYKEAHLK		cyto	response to stress; response to oxidative stress; metabolic process; single-organism metabolic process; response to stimulus; oxidation-reduction process;		catalytic activity; peroxidase activity; binding; antioxidant activity; oxidoreductase activity; oxidoreductase activity, acting on peroxide as acceptor; heme binding; tetrapyrrole binding; organic cyclic compound binding; heterocyclic compound binding;	K00434	E1.11.1.11; L-ascorbate peroxidase [EC:1.11.1.11]	osa00480 Glutathione metabolism - Oryza sativa japonica (Japanese rice) (RefSeq); osa00053 Ascorbate and aldarate metabolism - Oryza sativa japonica (Japanese rice) (RefSeq);	IPR002016;	Haem peroxidase, plant/fungal/bacterial;
B7E6Z4	236	K	L-ascorbate peroxodase 1 OS=Oryza sativa subsp. japonica PE=2 SV=1	AFFEDYK(ac)		cyto	response to stress; response to oxidative stress; metabolic process; single-organism metabolic process; response to stimulus; oxidation-reduction process;		catalytic activity; peroxidase activity; binding; antioxidant activity; oxidoreductase activity; oxidoreductase activity, acting on peroxide as acceptor; heme binding; tetrapyrrole binding; organic cyclic compound binding; heterocyclic compound binding;	K00434	E1.11.1.11; L-ascorbate peroxidase [EC:1.11.1.11]	osa00480 Glutathione metabolism - Oryza sativa japonica (Japanese rice) (RefSeq); osa00053 Ascorbate and aldarate metabolism - Oryza sativa japonica (Japanese rice) (RefSeq);	IPR002016;	Haem peroxidase, plant/fungal/bacterial;
B7E6Z4	223	K	L-ascorbate peroxodase 1 OS=Oryza sativa subsp. japonica PE=2 SV=1	PLVEK(ac)DEK	..........KY.........	cyto	response to stress; response to oxidative stress; metabolic process; single-organism metabolic process; response to stimulus; oxidation-reduction process;		catalytic activity; peroxidase activity; binding; antioxidant activity; oxidoreductase activity; oxidoreductase activity, acting on peroxide as acceptor; heme binding; tetrapyrrole binding; organic cyclic compound binding; heterocyclic compound binding;	K00434	E1.11.1.11; L-ascorbate peroxidase [EC:1.11.1.11]	osa00480 Glutathione metabolism - Oryza sativa japonica (Japanese rice) (RefSeq); osa00053 Ascorbate and aldarate metabolism - Oryza sativa japonica (Japanese rice) (RefSeq);	IPR002016;	Haem peroxidase, plant/fungal/bacterial;
Q7XTK1	291	K	Elongation factor OS=Oryza sativa subsp. japonica GN=OSJNBa0020P07.3 PE=2 SV=2	QIINTCMNDQK(ac)		cyto			nucleotide binding; nucleoside binding; purine nucleoside binding; nucleic acid binding; RNA binding; translation elongation factor activity; catalytic activity; GTPase activity; binding; GTP binding; translation factor activity, nucleic acid binding; pyrophosphatase activity; hydrolase activity; hydrolase activity, acting on acid anhydrides; hydrolase activity, acting on acid anhydrides, in phos…	K03234			IPR027417; IPR000795; IPR005517; IPR005225; IPR004161; IPR000640; IPR020568; IPR014721; IPR009022; IPR009000;	Elongation factor, GTP-binding domain; Small GTP-binding protein domain; Translation elongation factor EFG/EF2, domain IV; Ribosomal protein S5 domain 2-type fold, subgroup; Translation elongation factor EFG, V domain; Elongation factor G, III-V domain; Translation protein, beta-barrel domain; Ribosomal protein S5 domain 2-type fold; P-loop containing nucleoside triphosphate hydrolase; Translatio…
Q84MP7	4	K	Probable histone H2A variant 3 OS=Oryza sativa subsp. japonica GN=Os03g0743400 PE=2 SV=1	AGK(ac)GKGLLAAKTTAAKSAEK		nucl	reproduction; developmental process involved in reproduction; nucleobase-containing compound metabolic process; DNA metabolic process; DNA packaging; chromatin organization; chromatin assembly or disassembly; nucleosome assembly; protein complex assembly; cellular aromatic compound metabolic process; nitrogen compound metabolic process; response to stress; defense response; organelle organization…	chromatin; nucleosome; intracellular; cell; nucleus; chromosome; nucleolus; membrane-enclosed lumen; nuclear lumen; macromolecular complex; protein-DNA complex; organelle; membrane-bounded organelle; non-membrane-bounded organelle; intracellular organelle; intracellular membrane-bounded organelle; intracellular non-membrane-bounded organelle; organelle lumen; protein complex; organelle part; intr…	nucleic acid binding; DNA binding; binding; protein binding; protein heterodimerization activity; protein dimerization activity; organic cyclic compound binding; heterocyclic compound binding;	K11251			IPR002119; IPR009072; IPR007125;	Histone H2A; Histone core; Histone-fold;
Q84MP7	18	K	Probable histone H2A variant 3 OS=Oryza sativa subsp. japonica GN=Os03g0743400 PE=2 SV=1	GLLAAKTTAAK(ac)		nucl	reproduction; developmental process involved in reproduction; nucleobase-containing compound metabolic process; DNA metabolic process; DNA packaging; chromatin organization; chromatin assembly or disassembly; nucleosome assembly; protein complex assembly; cellular aromatic compound metabolic process; nitrogen compound metabolic process; response to stress; defense response; organelle organization…	chromatin; nucleosome; intracellular; cell; nucleus; chromosome; nucleolus; membrane-enclosed lumen; nuclear lumen; macromolecular complex; protein-DNA complex; organelle; membrane-bounded organelle; non-membrane-bounded organelle; intracellular organelle; intracellular membrane-bounded organelle; intracellular non-membrane-bounded organelle; organelle lumen; protein complex; organelle part; intr…	nucleic acid binding; DNA binding; binding; protein binding; protein heterodimerization activity; protein dimerization activity; organic cyclic compound binding; heterocyclic compound binding;	K11251			IPR002119; IPR009072; IPR007125;	Histone H2A; Histone core; Histone-fold;
Q84MP7	7	K	Probable histone H2A variant 3 OS=Oryza sativa subsp. japonica GN=Os03g0743400 PE=2 SV=1	GGK(ac)LLAAKTTAAKSAEKDK		nucl	reproduction; developmental process involved in reproduction; nucleobase-containing compound metabolic process; DNA metabolic process; DNA packaging; chromatin organization; chromatin assembly or disassembly; nucleosome assembly; protein complex assembly; cellular aromatic compound metabolic process; nitrogen compound metabolic process; response to stress; defense response; organelle organization…	chromatin; nucleosome; intracellular; cell; nucleus; chromosome; nucleolus; membrane-enclosed lumen; nuclear lumen; macromolecular complex; protein-DNA complex; organelle; membrane-bounded organelle; non-membrane-bounded organelle; intracellular organelle; intracellular membrane-bounded organelle; intracellular non-membrane-bounded organelle; organelle lumen; protein complex; organelle part; intr…	nucleic acid binding; DNA binding; binding; protein binding; protein heterodimerization activity; protein dimerization activity; organic cyclic compound binding; heterocyclic compound binding;	K11251			IPR002119; IPR009072; IPR007125;	Histone H2A; Histone core; Histone-fold;
Q84MP7	13	K	Probable histone H2A variant 3 OS=Oryza sativa subsp. japonica GN=Os03g0743400 PE=2 SV=1	GLLAAK(ac)KSAEKDK		nucl	reproduction; developmental process involved in reproduction; nucleobase-containing compound metabolic process; DNA metabolic process; DNA packaging; chromatin organization; chromatin assembly or disassembly; nucleosome assembly; protein complex assembly; cellular aromatic compound metabolic process; nitrogen compound metabolic process; response to stress; defense response; organelle organization…	chromatin; nucleosome; intracellular; cell; nucleus; chromosome; nucleolus; membrane-enclosed lumen; nuclear lumen; macromolecular complex; protein-DNA complex; organelle; membrane-bounded organelle; non-membrane-bounded organelle; intracellular organelle; intracellular membrane-bounded organelle; intracellular non-membrane-bounded organelle; organelle lumen; protein complex; organelle part; intr…	nucleic acid binding; DNA binding; binding; protein binding; protein heterodimerization activity; protein dimerization activity; organic cyclic compound binding; heterocyclic compound binding;	K11251			IPR002119; IPR009072; IPR007125;	Histone H2A; Histone core; Histone-fold;
A3BL40	220	K	Putative uncharacterized protein OS=Oryza sativa subsp. japonica GN=OsJ_24721 PE=4 SV=1	LQLAEIK(ac)	..........KH.........	chlo	generation of precursor metabolites and energy; cellular protein modification process; metabolic process; response to radiation; response to light stimulus; response to abiotic stimulus; response to blue light; response to red or far red light; photosynthesis, light harvesting; cellular process; response to red light; response to far red light; photosynthesis; protein-chromophore linkage; protein…	intracellular; cell; cytoplasm; chloroplast; photosystem; photosystem II; chloroplast thylakoid; plastid; thylakoid; membrane; integral to membrane; intrinsic to membrane; plastid thylakoid; organelle subcompartment; macromolecular complex; photosynthetic membrane; organelle; membrane-bounded organelle; intracellular organelle; intracellular membrane-bounded organelle; protein complex; organelle …	binding; chlorophyll binding; tetrapyrrole binding; organic cyclic compound binding; heterocyclic compound binding;	K08915	LHCB4; light-harvesting complex II chlorophyll a/b binding protein 4	osa01100 Metabolic pathways - Oryza sativa japonica (Japanese rice) (RefSeq); osa00196 Photosynthesis - antenna proteins - Oryza sativa japonica (Japanese rice) (RefSeq);	IPR023329;	Chlorophyll a/b binding protein domain;
Q0IPF7	177	K	Os12g0207600 protein OS=Oryza sativa subsp. japonica GN=Os12g0207600 PE=3 SV=1	PLLGCTIKPK(ac)		cyto	translation; metabolic process; biosynthetic process; macromolecule biosynthetic process; cellular process; gene expression; carbon fixation; protein metabolic process; cellular macromolecule biosynthetic process; macromolecule metabolic process; cellular metabolic process; primary metabolic process; cellular biosynthetic process; cellular macromolecule metabolic process; cellular protein metabol…	intracellular; cell; cytoplasm; ribosome; ribonucleoprotein complex; macromolecular complex; organelle; non-membrane-bounded organelle; intracellular organelle; intracellular non-membrane-bounded organelle; intracellular part; cytoplasmic part; cell part;	magnesium ion binding; structural constituent of ribosome; catalytic activity; structural molecule activity; binding; lyase activity; carbon-carbon lyase activity; carboxy-lyase activity; ribulose-bisphosphate carboxylase activity; ion binding; cation binding; metal ion binding;	K01601	rbcL; ribulose-bisphosphate carboxylase large chain [EC:4.1.1.39]	osa01200 Carbon metabolism - Oryza sativa japonica (Japanese rice) (RefSeq); osa01100 Metabolic pathways - Oryza sativa japonica (Japanese rice) (RefSeq); osa00630 Glyoxylate and dicarboxylate metabolism - Oryza sativa japonica (Japanese rice) (RefSeq); osa00710 Carbon fixation in photosynthetic organisms - Oryza sativa japonica (Japanese rice) (RefSeq);	IPR000685; IPR009068; IPR017443; IPR017444;	Ribulose bisphosphate carboxylase, large subunit, C-terminal; Ribulose bisphosphate carboxylase, large subunit, ferrodoxin-like N-terminal; Ribulose bisphosphate carboxylase, large subunit, N-terminal; S15/NS1, RNA-binding;
Q0IPF7	175	K	Os12g0207600 protein OS=Oryza sativa subsp. japonica GN=Os12g0207600 PE=3 SV=1	PLLGCTIK(ac)		cyto	translation; metabolic process; biosynthetic process; macromolecule biosynthetic process; cellular process; gene expression; carbon fixation; protein metabolic process; cellular macromolecule biosynthetic process; macromolecule metabolic process; cellular metabolic process; primary metabolic process; cellular biosynthetic process; cellular macromolecule metabolic process; cellular protein metabol…	intracellular; cell; cytoplasm; ribosome; ribonucleoprotein complex; macromolecular complex; organelle; non-membrane-bounded organelle; intracellular organelle; intracellular non-membrane-bounded organelle; intracellular part; cytoplasmic part; cell part;	magnesium ion binding; structural constituent of ribosome; catalytic activity; structural molecule activity; binding; lyase activity; carbon-carbon lyase activity; carboxy-lyase activity; ribulose-bisphosphate carboxylase activity; ion binding; cation binding; metal ion binding;	K01601	rbcL; ribulose-bisphosphate carboxylase large chain [EC:4.1.1.39]	osa01200 Carbon metabolism - Oryza sativa japonica (Japanese rice) (RefSeq); osa01100 Metabolic pathways - Oryza sativa japonica (Japanese rice) (RefSeq); osa00630 Glyoxylate and dicarboxylate metabolism - Oryza sativa japonica (Japanese rice) (RefSeq); osa00710 Carbon fixation in photosynthetic organisms - Oryza sativa japonica (Japanese rice) (RefSeq);	IPR000685; IPR009068; IPR017443; IPR017444;	Ribulose bisphosphate carboxylase, large subunit, C-terminal; Ribulose bisphosphate carboxylase, large subunit, ferrodoxin-like N-terminal; Ribulose bisphosphate carboxylase, large subunit, N-terminal; S15/NS1, RNA-binding;
Q5JJU6	966	K	Os01g0967100 protein OS=Oryza sativa subsp. japonica GN=P0458E05.36 PE=4 SV=1	LDK(ac)IR	........L.K..........	nucl
B7E3A0	17	K	cDNA clone:001-009-H02, full insert sequence OS=Oryza sativa subsp. japonica PE=2 SV=1	LK(ac)FNELQSK	..........KF.........	cyto	organelle organization; cytoskeleton organization; actin filament organization; actin polymerization or depolymerization; cellular process; cellular component organization; cellular component disassembly; actin filament-based process; actin cytoskeleton organization; actin filament depolymerization; macromolecular complex disassembly; protein complex disassembly; cellular protein complex disassem…	intracellular; cell; cytoskeleton; actin cytoskeleton; organelle; non-membrane-bounded organelle; intracellular organelle; intracellular non-membrane-bounded organelle; intracellular part; cell part;	actin binding; binding; protein binding; cytoskeletal protein binding;	K05765			IPR002108;	Actin-depolymerising factor homology domain;
B7E3A0	82	K	cDNA clone:001-009-H02, full insert sequence OS=Oryza sativa subsp. japonica PE=2 SV=1	FAIYDFDFLTAEDVPK(ac)		cyto	organelle organization; cytoskeleton organization; actin filament organization; actin polymerization or depolymerization; cellular process; cellular component organization; cellular component disassembly; actin filament-based process; actin cytoskeleton organization; actin filament depolymerization; macromolecular complex disassembly; protein complex disassembly; cellular protein complex disassem…	intracellular; cell; cytoskeleton; actin cytoskeleton; organelle; non-membrane-bounded organelle; intracellular organelle; intracellular non-membrane-bounded organelle; intracellular part; cell part;	actin binding; binding; protein binding; cytoskeletal protein binding;	K05765			IPR002108;	Actin-depolymerising factor homology domain;
B7E3A0	15	K	cDNA clone:001-009-H02, full insert sequence OS=Oryza sativa subsp. japonica PE=2 SV=1	ANSSSGVAIHDDCK(ac)		cyto	organelle organization; cytoskeleton organization; actin filament organization; actin polymerization or depolymerization; cellular process; cellular component organization; cellular component disassembly; actin filament-based process; actin cytoskeleton organization; actin filament depolymerization; macromolecular complex disassembly; protein complex disassembly; cellular protein complex disassem…	intracellular; cell; cytoskeleton; actin cytoskeleton; organelle; non-membrane-bounded organelle; intracellular organelle; intracellular non-membrane-bounded organelle; intracellular part; cell part;	actin binding; binding; protein binding; cytoskeletal protein binding;	K05765			IPR002108;	Actin-depolymerising factor homology domain;
Q336T5	159	K	Expansin-B3 OS=Oryza sativa subsp. japonica GN=EXPB3 PE=2 SV=2	HAGIIDIQFK(ac)		chlo	reproduction; sexual reproduction;	extracellular region; cell wall; cell; membrane; external encapsulating structure; cell part; cell periphery;					IPR009009; IPR014733; IPR007112; IPR007117;	Expansin, cellulose-binding-like domain; Barwin-like endoglucanase; RlpA-like double-psi beta-barrel domain; Expansin/pollen allergen, DPBB domain;
A3AV14	244	K	Glyceraldehyde-3-phosphate dehydrogenase OS=Oryza sativa subsp. japonica GN=OsJ_15252 PE=3 SV=1	TVDGPSSK(ac)		cyto	carbohydrate metabolic process; monosaccharide metabolic process; glucose metabolic process; metabolic process; hexose metabolic process; primary metabolic process; single-organism metabolic process; single-organism carbohydrate metabolic process; oxidation-reduction process; organic substance metabolic process;		nucleotide binding; catalytic activity; binding; oxidoreductase activity; oxidoreductase activity, acting on the aldehyde or oxo group of donors, NAD or NADP as acceptor; oxidoreductase activity, acting on the aldehyde or oxo group of donors; small molecule binding; cofactor binding; NADP binding; coenzyme binding; NAD binding; organic cyclic compound binding; nucleoside phosphate binding; hetero…	K00134	GAPDH; glyceraldehyde 3-phosphate dehydrogenase [EC:1.2.1.12]	osa01230 Biosynthesis of amino acids - Oryza sativa japonica (Japanese rice) (RefSeq); osa01200 Carbon metabolism - Oryza sativa japonica (Japanese rice) (RefSeq); osa01100 Metabolic pathways - Oryza sativa japonica (Japanese rice) (RefSeq); osa00010 Glycolysis / Gluconeogenesis - Oryza sativa japonica (Japanese rice) (RefSeq); osa01110 Biosynthesis of secondary metabolites - Oryza sativa japonic…	IPR020829; IPR016040; IPR020828;	Glyceraldehyde 3-phosphate dehydrogenase, catalytic domain; NAD(P)-binding domain; Glyceraldehyde 3-phosphate dehydrogenase, NAD(P) binding domain;
A3AV14	105	K	Glyceraldehyde-3-phosphate dehydrogenase OS=Oryza sativa subsp. japonica GN=OsJ_15252 PE=3 SV=1	YDTVHGQWK(ac)	..........KH.........	cyto	carbohydrate metabolic process; monosaccharide metabolic process; glucose metabolic process; metabolic process; hexose metabolic process; primary metabolic process; single-organism metabolic process; single-organism carbohydrate metabolic process; oxidation-reduction process; organic substance metabolic process;		nucleotide binding; catalytic activity; binding; oxidoreductase activity; oxidoreductase activity, acting on the aldehyde or oxo group of donors, NAD or NADP as acceptor; oxidoreductase activity, acting on the aldehyde or oxo group of donors; small molecule binding; cofactor binding; NADP binding; coenzyme binding; NAD binding; organic cyclic compound binding; nucleoside phosphate binding; hetero…	K00134	GAPDH; glyceraldehyde 3-phosphate dehydrogenase [EC:1.2.1.12]	osa01230 Biosynthesis of amino acids - Oryza sativa japonica (Japanese rice) (RefSeq); osa01200 Carbon metabolism - Oryza sativa japonica (Japanese rice) (RefSeq); osa01100 Metabolic pathways - Oryza sativa japonica (Japanese rice) (RefSeq); osa00010 Glycolysis / Gluconeogenesis - Oryza sativa japonica (Japanese rice) (RefSeq); osa01110 Biosynthesis of secondary metabolites - Oryza sativa japonic…	IPR020829; IPR016040; IPR020828;	Glyceraldehyde 3-phosphate dehydrogenase, catalytic domain; NAD(P)-binding domain; Glyceraldehyde 3-phosphate dehydrogenase, NAD(P) binding domain;
C7IWI9	131	K	Os01g0662200 protein (Fragment) OS=Oryza sativa subsp. japonica GN=Os01g0662200 PE=3 SV=1	EAK(ac)LIEGLPK		chlo	translation; metabolic process; biosynthetic process; macromolecule biosynthetic process; cellular process; gene expression; protein metabolic process; cellular macromolecule biosynthetic process; macromolecule metabolic process; cellular metabolic process; primary metabolic process; cellular biosynthetic process; cellular macromolecule metabolic process; cellular protein metabolic process; organ…	intracellular; cell; cytoplasm; ribosome; ribonucleoprotein complex; macromolecular complex; organelle; non-membrane-bounded organelle; intracellular organelle; intracellular non-membrane-bounded organelle; intracellular part; cytoplasmic part; cell part;	structural constituent of ribosome; structural molecule activity;	K02935	RP-L7; large subunit ribosomal protein L7/L12	osa03010 Ribosome - Oryza sativa japonica (Japanese rice) (RefSeq);	IPR014719; IPR008932; IPR013823;	Ribosomal protein L7/L12, oligomerisation; Ribosomal protein L7/L12, C-terminal; Ribosomal protein L7/L12, C-terminal/adaptor protein ClpS-like;
B9F5S9	229	K	Alpha-1,4 glucan phosphorylase OS=Oryza sativa subsp. japonica GN=OsJ_12655 PE=3 SV=1	YK(ac)HGLFK	..........KH.........	chlo	carbohydrate metabolic process; response to stress; metabolic process; response to temperature stimulus; response to water deprivation; response to water stimulus; response to abiotic stimulus; response to inorganic substance; response to chemical stimulus; primary metabolic process; response to stimulus; organic substance metabolic process; response to oxygen-containing compound;		catalytic activity; phosphorylase activity; glycogen phosphorylase activity; transferase activity; transferase activity, transferring glycosyl groups; transferase activity, transferring hexosyl groups;	K00688	E2.4.1.1; starch phosphorylase [EC:2.4.1.1]	osa01100 Metabolic pathways - Oryza sativa japonica (Japanese rice) (RefSeq); osa00500 Starch and sucrose metabolism - Oryza sativa japonica (Japanese rice) (RefSeq); osa01110 Biosynthesis of secondary metabolites - Oryza sativa japonica (Japanese rice) (RefSeq);
Q0D8H0	167	K	Os07g0160400 protein OS=Oryza sativa subsp. japonica GN=Os07g0160400 PE=4 SV=1	YTLSK(ac)	........L.K..........	chlo		intracellular; cell; cytoplasm; chloroplast; plastid; organelle; membrane-bounded organelle; intracellular organelle; intracellular membrane-bounded organelle; intracellular part; cytoplasmic part; cell part;					IPR004360;	Glyoxalase/fosfomycin resistance/dioxygenase domain;
Q6EUD7	379	K	Os02g0244700 protein OS=Oryza sativa subsp. japonica GN=OJ1134_F06.2-1 PE=2 SV=1	DK(ac)LYYTR		cyto	generation of precursor metabolites and energy; tricarboxylic acid cycle; metabolic process; aerobic respiration; cellular process; carbon fixation; energy derivation by oxidation of organic compounds; cellular metabolic process; primary metabolic process; single-organism metabolic process; cellular respiration; oxidation-reduction process; organic substance metabolic process;		catalytic activity; phosphoenolpyruvate carboxykinase activity; phosphoenolpyruvate carboxylase activity; lyase activity; carbon-carbon lyase activity; carboxy-lyase activity;	K01595	ppc; phosphoenolpyruvate carboxylase [EC:4.1.1.31]	osa01200 Carbon metabolism - Oryza sativa japonica (Japanese rice) (RefSeq); osa01100 Metabolic pathways - Oryza sativa japonica (Japanese rice) (RefSeq); osa00620 Pyruvate metabolism - Oryza sativa japonica (Japanese rice) (RefSeq); osa00710 Carbon fixation in photosynthetic organisms - Oryza sativa japonica (Japanese rice) (RefSeq);	IPR015813;	Pyruvate/Phosphoenolpyruvate kinase-like domain;
Q9ASE0	41	K	Os01g0711000 protein OS=Oryza sativa subsp. japonica GN=P0456F08.26 PE=3 SV=1	GPK(ac)QEIVNIR	..........KY.........	cysk	cellular glucose homeostasis; nucleobase-containing compound metabolic process; purine nucleotide metabolic process; cellular aromatic compound metabolic process; nucleoside phosphate metabolic process; phosphorus metabolic process; phosphate-containing compound metabolic process; nitrogen compound metabolic process; transport; ion transport; cation transport; hydrogen transport; organelle organi…	intracellular; cell; cytoplasm; Golgi apparatus; plasma membrane; cell-cell junction; plasmodesma; chloroplast; plastid; membrane; proton-transporting two-sector ATPase complex; cell junction; macromolecular complex; proton-transporting V-type ATPase complex; proton-transporting two-sector ATPase complex, catalytic domain; proton-transporting V-type ATPase, V1 domain; organelle; membrane-bounded …	nucleotide binding; nucleoside binding; purine nucleoside binding; catalytic activity; transporter activity; binding; ATP binding; hydrolase activity; hydrolase activity, acting on acid anhydrides; hydrolase activity, acting on acid anhydrides, catalyzing transmembrane movement of substances; purine nucleotide binding; transmembrane transporter activity; adenyl nucleotide binding; ribonucleoside …	K02147	ATPeV1B; V-type H+-transporting ATPase subunit B	osa01100 Metabolic pathways - Oryza sativa japonica (Japanese rice) (RefSeq); osa04145 Phagosome - Oryza sativa japonica (Japanese rice) (RefSeq); osa00190 Oxidative phosphorylation - Oryza sativa japonica (Japanese rice) (RefSeq);	IPR000793; IPR004100; IPR000194; IPR027417;	ATPase, F1 complex alpha/beta subunit, N-terminal domain; ATPase, F1/V1/A1 complex, alpha/beta subunit, nucleotide-binding domain; ATPase, F1/V1/A1 complex, alpha/beta subunit, C-terminal; P-loop containing nucleoside triphosphate hydrolase;
Q5VR00	204	K	Putative lysophospholipase 2 OS=Oryza sativa subsp. japonica GN=OSJNBa0089K24.29-2 PE=4 SV=1	ADDVVLYK(ac)	..........KH.........	chlo			catalytic activity; hydrolase activity;				IPR003140;	Phospholipase/carboxylesterase/thioesterase;
Q5VR00	224	K	Putative lysophospholipase 2 OS=Oryza sativa subsp. japonica GN=OSJNBa0089K24.29-2 PE=4 SV=1	TTGFSNVVFK(ac)		chlo			catalytic activity; hydrolase activity;				IPR003140;	Phospholipase/carboxylesterase/thioesterase;
P14655	382	K	Glutamine synthetase, chloroplastic OS=Oryza sativa subsp. japonica GN=GLN2 PE=1 SV=1	GK(ac)GYLEDR		chlo	organic acid metabolic process; cellular amino acid metabolic process; glutamine metabolic process; glutamine biosynthetic process; nitrogen compound metabolic process; response to stress; response to osmotic stress; metabolic process; cellular amino acid biosynthetic process; biosynthetic process; glutamine family amino acid metabolic process; glutamine family amino acid biosynthetic process; re…	extracellular region; intracellular; cell; cytoplasm; cytosol; ribosome; chloroplast; plastid envelope; plastid stroma; chloroplast thylakoid; chloroplast thylakoid membrane; plastid; chloroplast stroma; thylakoid; chloroplast envelope; membrane; cytosolic ribosome; ribonucleoprotein complex; organelle envelope; envelope; plastid thylakoid; organelle subcompartment; macromolecular complex; photos…	nucleotide binding; nucleoside binding; purine nucleoside binding; catalytic activity; glutamate-ammonia ligase activity; binding; ATP binding; ammonia ligase activity; ligase activity; ligase activity, forming carbon-nitrogen bonds; acid-ammonia (or amide) ligase activity; purine nucleotide binding; adenyl nucleotide binding; ribonucleoside binding; purine ribonucleoside binding; ribonucleotide …	K01915	glnA; glutamine synthetase [EC:6.3.1.2]	osa01230 Biosynthesis of amino acids - Oryza sativa japonica (Japanese rice) (RefSeq); osa01100 Metabolic pathways - Oryza sativa japonica (Japanese rice) (RefSeq); osa00250 Alanine, aspartate and glutamate metabolism - Oryza sativa japonica (Japanese rice) (RefSeq); osa00630 Glyoxylate and dicarboxylate metabolism - Oryza sativa japonica (Japanese rice) (RefSeq); osa00910 Nitrogen metabolism - O…	IPR008146; IPR008147; IPR014746;	Glutamine synthetase, beta-Grasp; Glutamine synthetase/guanido kinase, catalytic domain; Glutamine synthetase, catalytic domain;
P14655	311	K	Glutamine synthetase, chloroplastic OS=Oryza sativa subsp. japonica GN=GLN2 PE=1 SV=1	PIQGDWNGAGCHTNYSTK(ac)		chlo	organic acid metabolic process; cellular amino acid metabolic process; glutamine metabolic process; glutamine biosynthetic process; nitrogen compound metabolic process; response to stress; response to osmotic stress; metabolic process; cellular amino acid biosynthetic process; biosynthetic process; glutamine family amino acid metabolic process; glutamine family amino acid biosynthetic process; re…	extracellular region; intracellular; cell; cytoplasm; cytosol; ribosome; chloroplast; plastid envelope; plastid stroma; chloroplast thylakoid; chloroplast thylakoid membrane; plastid; chloroplast stroma; thylakoid; chloroplast envelope; membrane; cytosolic ribosome; ribonucleoprotein complex; organelle envelope; envelope; plastid thylakoid; organelle subcompartment; macromolecular complex; photos…	nucleotide binding; nucleoside binding; purine nucleoside binding; catalytic activity; glutamate-ammonia ligase activity; binding; ATP binding; ammonia ligase activity; ligase activity; ligase activity, forming carbon-nitrogen bonds; acid-ammonia (or amide) ligase activity; purine nucleotide binding; adenyl nucleotide binding; ribonucleoside binding; purine ribonucleoside binding; ribonucleotide …	K01915	glnA; glutamine synthetase [EC:6.3.1.2]	osa01230 Biosynthesis of amino acids - Oryza sativa japonica (Japanese rice) (RefSeq); osa01100 Metabolic pathways - Oryza sativa japonica (Japanese rice) (RefSeq); osa00250 Alanine, aspartate and glutamate metabolism - Oryza sativa japonica (Japanese rice) (RefSeq); osa00630 Glyoxylate and dicarboxylate metabolism - Oryza sativa japonica (Japanese rice) (RefSeq); osa00910 Nitrogen metabolism - O…	IPR008146; IPR008147; IPR014746;	Glutamine synthetase, beta-Grasp; Glutamine synthetase/guanido kinase, catalytic domain; Glutamine synthetase, catalytic domain;
Q7XQK2	78	K	HMG protein OS=Oryza sativa subsp. japonica GN=OSJNBa0017B10.6 PE=2 SV=2	AQYGGK(ac)ESKPAAASK		nucl							IPR009071;	High mobility group box domain;
Q0DR25	19	K	Os03g0424800 protein (Fragment) OS=Oryza sativa subsp. japonica GN=Os03g0424800 PE=4 SV=1	DVNPHEFVK(ac)	........F.K..........	cyto	translation; metabolic process; biosynthetic process; macromolecule biosynthetic process; cellular process; gene expression; protein metabolic process; cellular macromolecule biosynthetic process; macromolecule metabolic process; cellular metabolic process; primary metabolic process; cellular biosynthetic process; cellular macromolecule metabolic process; cellular protein metabolic process; organ…	cell wall; intracellular; cell; nucleus; nucleolus; cytoplasm; vacuole; cytosol; ribosome; cell-cell junction; plasmodesma; small ribosomal subunit; membrane; cytosolic ribosome; cytosolic small ribosomal subunit; cell junction; external encapsulating structure; ribonucleoprotein complex; membrane-enclosed lumen; nuclear lumen; macromolecular complex; organelle; membrane-bounded organelle; non-me…	structural constituent of ribosome; structural molecule activity;	K02966	RP-S19e; small subunit ribosomal protein S19e	osa03010 Ribosome - Oryza sativa japonica (Japanese rice) (RefSeq);
Q7XUW6	87	K	OSJNBa0027P08.10 protein OS=Oryza sativa subsp. japonica GN=OSJNBa0027P08.10 PE=4 SV=2	SK(ac)FPWTYSAK	..........KF.........	chlo							IPR008579; IPR011051; IPR014710;	RmlC-like jelly roll fold; RmlC-like cupin domain; Domain of unknown function DUF861, cupin-3;
Q7XUW6	143	K	OSJNBa0027P08.10 protein OS=Oryza sativa subsp. japonica GN=OSJNBa0027P08.10 PE=4 SV=2	GMSCTWDVAEAVDK(ac)		chlo							IPR008579; IPR011051; IPR014710;	RmlC-like jelly roll fold; RmlC-like cupin domain; Domain of unknown function DUF861, cupin-3;
Q0D9C4	50	K	Catalase isozyme B OS=Oryza sativa subsp. japonica GN=CATB PE=2 SV=1	GPILLEDYHLIEK(ac)		pero	response to reactive oxygen species; response to stress; response to oxidative stress; cellular response to nitrogen starvation; cell communication; metabolic process; cell death; catabolic process; response to temperature stimulus; cellular response to starvation; response to radiation; response to cold; response to light stimulus; response to external stimulus; response to abiotic stimulus; pho…	intracellular; cell; cytoplasm; mitochondrion; peroxisome; cytosol; ribosome; chloroplast; glyoxysome; plastid envelope; plastid; stromule; cytosolic ribosome; ribonucleoprotein complex; organelle envelope; envelope; macromolecular complex; microbody; organelle; membrane-bounded organelle; non-membrane-bounded organelle; intracellular organelle; intracellular membrane-bounded organelle; intracell…	catalytic activity; catalase activity; peroxidase activity; binding; antioxidant activity; oxidoreductase activity; oxidoreductase activity, acting on peroxide as acceptor; heme binding; ion binding; cation binding; metal ion binding; tetrapyrrole binding; transition metal ion binding; cobalt ion binding; organic cyclic compound binding; heterocyclic compound binding;	K03781	katE; catalase [EC:1.11.1.6]	osa00380 Tryptophan metabolism - Oryza sativa japonica (Japanese rice) (RefSeq); osa04146 Peroxisome - Oryza sativa japonica (Japanese rice) (RefSeq); osa00630 Glyoxylate and dicarboxylate metabolism - Oryza sativa japonica (Japanese rice) (RefSeq); osa01110 Biosynthesis of secondary metabolites - Oryza sativa japonica (Japanese rice) (RefSeq);	IPR020835; IPR011614; IPR010582;	Catalase core domain; Catalase-like domain; Catalase immune-responsive domain;
Q0D9C4	5	K	Catalase isozyme B OS=Oryza sativa subsp. japonica GN=CATB PE=2 SV=1	MDPYK(ac)		pero	response to reactive oxygen species; response to stress; response to oxidative stress; cellular response to nitrogen starvation; cell communication; metabolic process; cell death; catabolic process; response to temperature stimulus; cellular response to starvation; response to radiation; response to cold; response to light stimulus; response to external stimulus; response to abiotic stimulus; pho…	intracellular; cell; cytoplasm; mitochondrion; peroxisome; cytosol; ribosome; chloroplast; glyoxysome; plastid envelope; plastid; stromule; cytosolic ribosome; ribonucleoprotein complex; organelle envelope; envelope; macromolecular complex; microbody; organelle; membrane-bounded organelle; non-membrane-bounded organelle; intracellular organelle; intracellular membrane-bounded organelle; intracell…	catalytic activity; catalase activity; peroxidase activity; binding; antioxidant activity; oxidoreductase activity; oxidoreductase activity, acting on peroxide as acceptor; heme binding; ion binding; cation binding; metal ion binding; tetrapyrrole binding; transition metal ion binding; cobalt ion binding; organic cyclic compound binding; heterocyclic compound binding;	K03781	katE; catalase [EC:1.11.1.6]	osa00380 Tryptophan metabolism - Oryza sativa japonica (Japanese rice) (RefSeq); osa04146 Peroxisome - Oryza sativa japonica (Japanese rice) (RefSeq); osa00630 Glyoxylate and dicarboxylate metabolism - Oryza sativa japonica (Japanese rice) (RefSeq); osa01110 Biosynthesis of secondary metabolites - Oryza sativa japonica (Japanese rice) (RefSeq);	IPR020835; IPR011614; IPR010582;	Catalase core domain; Catalase-like domain; Catalase immune-responsive domain;
Q6K8J4	382	K	4-hydroxy-3-methylbut-2-en-1-yl diphosphate synthase, chloroplastic OS=Oryza sativa subsp. japonica GN=ISPG PE=2 SV=1	LANLGTHAADLQIGVAPFEEK(ac)	..........KH.........	cyto	immune system process; cellular aldehyde metabolic process; organic acid metabolic process; pyruvate metabolic process; lipid metabolic process; phospholipid metabolic process; isoprenoid metabolic process; terpenoid metabolic process; phosphorus metabolic process; phosphate-containing compound metabolic process; response to stress; defense response; immune response; cell communication; signal tr…	intracellular; cell; cytoplasm; chloroplast; plastid envelope; plastid stroma; plastid; chloroplast stroma; chloroplast envelope; organelle envelope; envelope; organelle; membrane-bounded organelle; intracellular organelle; intracellular membrane-bounded organelle; organelle part; intracellular part; chloroplast part; plastid part; cytoplasmic part; intracellular organelle part; cell part;	catalytic activity; binding; iron ion binding; oxidoreductase activity; oxidoreductase activity, acting on CH or CH2 groups; ion binding; cation binding; 4-hydroxy-3-methylbut-2-en-1-yl diphosphate synthase activity; metal ion binding; transition metal ion binding; iron-sulfur cluster binding; 4 iron, 4 sulfur cluster binding; metal cluster binding; oxidoreductase activity, acting on CH or CH2 gr…	K03526	E1.17.7.1; (E)-4-hydroxy-3-methylbut-2-enyl-diphosphate synthase [EC:1.17.7.1]	osa01100 Metabolic pathways - Oryza sativa japonica (Japanese rice) (RefSeq); osa00900 Terpenoid backbone biosynthesis - Oryza sativa japonica (Japanese rice) (RefSeq); osa01110 Biosynthesis of secondary metabolites - Oryza sativa japonica (Japanese rice) (RefSeq);
Q6K8J4	220	K	4-hydroxy-3-methylbut-2-en-1-yl diphosphate synthase, chloroplastic OS=Oryza sativa subsp. japonica GN=ISPG PE=2 SV=1	ELEHIEK(ac)VEK		cyto	immune system process; cellular aldehyde metabolic process; organic acid metabolic process; pyruvate metabolic process; lipid metabolic process; phospholipid metabolic process; isoprenoid metabolic process; terpenoid metabolic process; phosphorus metabolic process; phosphate-containing compound metabolic process; response to stress; defense response; immune response; cell communication; signal tr…	intracellular; cell; cytoplasm; chloroplast; plastid envelope; plastid stroma; plastid; chloroplast stroma; chloroplast envelope; organelle envelope; envelope; organelle; membrane-bounded organelle; intracellular organelle; intracellular membrane-bounded organelle; organelle part; intracellular part; chloroplast part; plastid part; cytoplasmic part; intracellular organelle part; cell part;	catalytic activity; binding; iron ion binding; oxidoreductase activity; oxidoreductase activity, acting on CH or CH2 groups; ion binding; cation binding; 4-hydroxy-3-methylbut-2-en-1-yl diphosphate synthase activity; metal ion binding; transition metal ion binding; iron-sulfur cluster binding; 4 iron, 4 sulfur cluster binding; metal cluster binding; oxidoreductase activity, acting on CH or CH2 gr…	K03526	E1.17.7.1; (E)-4-hydroxy-3-methylbut-2-enyl-diphosphate synthase [EC:1.17.7.1]	osa01100 Metabolic pathways - Oryza sativa japonica (Japanese rice) (RefSeq); osa00900 Terpenoid backbone biosynthesis - Oryza sativa japonica (Japanese rice) (RefSeq); osa01110 Biosynthesis of secondary metabolites - Oryza sativa japonica (Japanese rice) (RefSeq);
Q655T6	37	K	Os06g0667600 protein OS=Oryza sativa subsp. japonica GN=P0686E06.7-1 PE=2 SV=1	DLK(ac)ADTHEWVK	..........KY.........	mito	organic acid metabolic process; cellular amino acid metabolic process; glycine metabolic process; glycine catabolic process; nitrogen compound metabolic process; metabolic process; catabolic process; cellular amino acid catabolic process; serine family amino acid metabolic process; serine family amino acid catabolic process; cellular process; organic acid catabolic process; glycine decarboxylatio…	intracellular; cell; cytoplasm; glycine cleavage complex; macromolecular complex; protein complex; intracellular part; cytoplasmic part; cell part;		K02437	gcvH; glycine cleavage system H protein	osa00260 Glycine, serine and threonine metabolism - Oryza sativa japonica (Japanese rice) (RefSeq); osa00630 Glyoxylate and dicarboxylate metabolism - Oryza sativa japonica (Japanese rice) (RefSeq); osa01110 Biosynthesis of secondary metabolites - Oryza sativa japonica (Japanese rice) (RefSeq);	IPR011053;	Single hybrid motif;
B1NEV7	43	K	SK3-type dehydrin OS=Oryza sativa subsp. japonica PE=2 SV=1	K(ac)KHEEELVTGMEK	..........KH.........	nucl	response to stress; response to water stimulus; response to abiotic stimulus; response to inorganic substance; response to chemical stimulus; response to stimulus; response to oxygen-containing compound;
Q6H6C7	74	K	Phosphoglycerate kinase OS=Oryza sativa subsp. japonica GN=P0669G09.19 PE=2 SV=1	GVTPK(ac)KPLVPR	..........KY.........	chlo	carbohydrate metabolic process; monosaccharide metabolic process; glucose metabolic process; glucose catabolic process; generation of precursor metabolites and energy; glycolysis; metabolic process; catabolic process; cellular process; carbohydrate catabolic process; hexose metabolic process; hexose catabolic process; cellular metabolic process; primary metabolic process; single-organism carbohyd…		nucleotide binding; nucleoside binding; purine nucleoside binding; catalytic activity; phosphoglycerate kinase activity; binding; ATP binding; kinase activity; transferase activity; transferase activity, transferring phosphorus-containing groups; phosphotransferase activity, carboxyl group as acceptor; purine nucleotide binding; adenyl nucleotide binding; ribonucleoside binding; purine ribonucleo…	K00927	PGK; phosphoglycerate kinase [EC:2.7.2.3]	osa01230 Biosynthesis of amino acids - Oryza sativa japonica (Japanese rice) (RefSeq); osa01200 Carbon metabolism - Oryza sativa japonica (Japanese rice) (RefSeq); osa01100 Metabolic pathways - Oryza sativa japonica (Japanese rice) (RefSeq); osa00010 Glycolysis / Gluconeogenesis - Oryza sativa japonica (Japanese rice) (RefSeq); osa01110 Biosynthesis of secondary metabolites - Oryza sativa japonic…	IPR015824; IPR015901;	Phosphoglycerate kinase, N-terminal; Phosphoglycerate kinase, C-terminal;
Q6H6C7	136	K	Phosphoglycerate kinase OS=Oryza sativa subsp. japonica GN=P0669G09.19 PE=2 SV=1	FYKEEEKNDPEFAK(ac)	........F.K..........	chlo	carbohydrate metabolic process; monosaccharide metabolic process; glucose metabolic process; glucose catabolic process; generation of precursor metabolites and energy; glycolysis; metabolic process; catabolic process; cellular process; carbohydrate catabolic process; hexose metabolic process; hexose catabolic process; cellular metabolic process; primary metabolic process; single-organism carbohyd…		nucleotide binding; nucleoside binding; purine nucleoside binding; catalytic activity; phosphoglycerate kinase activity; binding; ATP binding; kinase activity; transferase activity; transferase activity, transferring phosphorus-containing groups; phosphotransferase activity, carboxyl group as acceptor; purine nucleotide binding; adenyl nucleotide binding; ribonucleoside binding; purine ribonucleo…	K00927	PGK; phosphoglycerate kinase [EC:2.7.2.3]	osa01230 Biosynthesis of amino acids - Oryza sativa japonica (Japanese rice) (RefSeq); osa01200 Carbon metabolism - Oryza sativa japonica (Japanese rice) (RefSeq); osa01100 Metabolic pathways - Oryza sativa japonica (Japanese rice) (RefSeq); osa00010 Glycolysis / Gluconeogenesis - Oryza sativa japonica (Japanese rice) (RefSeq); osa01110 Biosynthesis of secondary metabolites - Oryza sativa japonic…	IPR015824; IPR015901;	Phosphoglycerate kinase, N-terminal; Phosphoglycerate kinase, C-terminal;
Q6H6C7	125	K	Phosphoglycerate kinase OS=Oryza sativa subsp. japonica GN=P0669G09.19 PE=2 SV=1	FYK(ac)EEKNDPEFAK	........F.K..........	chlo	carbohydrate metabolic process; monosaccharide metabolic process; glucose metabolic process; glucose catabolic process; generation of precursor metabolites and energy; glycolysis; metabolic process; catabolic process; cellular process; carbohydrate catabolic process; hexose metabolic process; hexose catabolic process; cellular metabolic process; primary metabolic process; single-organism carbohyd…		nucleotide binding; nucleoside binding; purine nucleoside binding; catalytic activity; phosphoglycerate kinase activity; binding; ATP binding; kinase activity; transferase activity; transferase activity, transferring phosphorus-containing groups; phosphotransferase activity, carboxyl group as acceptor; purine nucleotide binding; adenyl nucleotide binding; ribonucleoside binding; purine ribonucleo…	K00927	PGK; phosphoglycerate kinase [EC:2.7.2.3]	osa01230 Biosynthesis of amino acids - Oryza sativa japonica (Japanese rice) (RefSeq); osa01200 Carbon metabolism - Oryza sativa japonica (Japanese rice) (RefSeq); osa01100 Metabolic pathways - Oryza sativa japonica (Japanese rice) (RefSeq); osa00010 Glycolysis / Gluconeogenesis - Oryza sativa japonica (Japanese rice) (RefSeq); osa01110 Biosynthesis of secondary metabolites - Oryza sativa japonic…	IPR015824; IPR015901;	Phosphoglycerate kinase, N-terminal; Phosphoglycerate kinase, C-terminal;
Q6H6C7	129	K	Phosphoglycerate kinase OS=Oryza sativa subsp. japonica GN=P0669G09.19 PE=2 SV=1	EEEK(ac)PEFAK		chlo	carbohydrate metabolic process; monosaccharide metabolic process; glucose metabolic process; glucose catabolic process; generation of precursor metabolites and energy; glycolysis; metabolic process; catabolic process; cellular process; carbohydrate catabolic process; hexose metabolic process; hexose catabolic process; cellular metabolic process; primary metabolic process; single-organism carbohyd…		nucleotide binding; nucleoside binding; purine nucleoside binding; catalytic activity; phosphoglycerate kinase activity; binding; ATP binding; kinase activity; transferase activity; transferase activity, transferring phosphorus-containing groups; phosphotransferase activity, carboxyl group as acceptor; purine nucleotide binding; adenyl nucleotide binding; ribonucleoside binding; purine ribonucleo…	K00927	PGK; phosphoglycerate kinase [EC:2.7.2.3]	osa01230 Biosynthesis of amino acids - Oryza sativa japonica (Japanese rice) (RefSeq); osa01200 Carbon metabolism - Oryza sativa japonica (Japanese rice) (RefSeq); osa01100 Metabolic pathways - Oryza sativa japonica (Japanese rice) (RefSeq); osa00010 Glycolysis / Gluconeogenesis - Oryza sativa japonica (Japanese rice) (RefSeq); osa01110 Biosynthesis of secondary metabolites - Oryza sativa japonic…	IPR015824; IPR015901;	Phosphoglycerate kinase, N-terminal; Phosphoglycerate kinase, C-terminal;
Q6H6C7	78	K	Phosphoglycerate kinase OS=Oryza sativa subsp. japonica GN=P0669G09.19 PE=2 SV=1	YSLK(ac)VPR		chlo	carbohydrate metabolic process; monosaccharide metabolic process; glucose metabolic process; glucose catabolic process; generation of precursor metabolites and energy; glycolysis; metabolic process; catabolic process; cellular process; carbohydrate catabolic process; hexose metabolic process; hexose catabolic process; cellular metabolic process; primary metabolic process; single-organism carbohyd…		nucleotide binding; nucleoside binding; purine nucleoside binding; catalytic activity; phosphoglycerate kinase activity; binding; ATP binding; kinase activity; transferase activity; transferase activity, transferring phosphorus-containing groups; phosphotransferase activity, carboxyl group as acceptor; purine nucleotide binding; adenyl nucleotide binding; ribonucleoside binding; purine ribonucleo…	K00927	PGK; phosphoglycerate kinase [EC:2.7.2.3]	osa01230 Biosynthesis of amino acids - Oryza sativa japonica (Japanese rice) (RefSeq); osa01200 Carbon metabolism - Oryza sativa japonica (Japanese rice) (RefSeq); osa01100 Metabolic pathways - Oryza sativa japonica (Japanese rice) (RefSeq); osa00010 Glycolysis / Gluconeogenesis - Oryza sativa japonica (Japanese rice) (RefSeq); osa01110 Biosynthesis of secondary metabolites - Oryza sativa japonic…	IPR015824; IPR015901;	Phosphoglycerate kinase, N-terminal; Phosphoglycerate kinase, C-terminal;
Q6H6C7	168	K	Phosphoglycerate kinase OS=Oryza sativa subsp. japonica GN=P0669G09.19 PE=2 SV=1	FLK(ac)AVAGFLMQK	........F.K..........	chlo	carbohydrate metabolic process; monosaccharide metabolic process; glucose metabolic process; glucose catabolic process; generation of precursor metabolites and energy; glycolysis; metabolic process; catabolic process; cellular process; carbohydrate catabolic process; hexose metabolic process; hexose catabolic process; cellular metabolic process; primary metabolic process; single-organism carbohyd…		nucleotide binding; nucleoside binding; purine nucleoside binding; catalytic activity; phosphoglycerate kinase activity; binding; ATP binding; kinase activity; transferase activity; transferase activity, transferring phosphorus-containing groups; phosphotransferase activity, carboxyl group as acceptor; purine nucleotide binding; adenyl nucleotide binding; ribonucleoside binding; purine ribonucleo…	K00927	PGK; phosphoglycerate kinase [EC:2.7.2.3]	osa01230 Biosynthesis of amino acids - Oryza sativa japonica (Japanese rice) (RefSeq); osa01200 Carbon metabolism - Oryza sativa japonica (Japanese rice) (RefSeq); osa01100 Metabolic pathways - Oryza sativa japonica (Japanese rice) (RefSeq); osa00010 Glycolysis / Gluconeogenesis - Oryza sativa japonica (Japanese rice) (RefSeq); osa01110 Biosynthesis of secondary metabolites - Oryza sativa japonic…	IPR015824; IPR015901;	Phosphoglycerate kinase, N-terminal; Phosphoglycerate kinase, C-terminal;
Q6H443	105	K	Os09g0279500 protein OS=Oryza sativa subsp. japonica GN=P0651G05.3 PE=2 SV=1	AEVMFDK(ac)	..........KY.........	chlo		intracellular; cell; cytoplasm; ribosome; chloroplast; plastid envelope; plastid stroma; chloroplast thylakoid; chloroplast thylakoid membrane; plastid; chloroplast stroma; thylakoid; chloroplast envelope; membrane; ribonucleoprotein complex; organelle envelope; envelope; plastid thylakoid; organelle subcompartment; macromolecular complex; photosynthetic membrane; thylakoid membrane; organelle; m…	nucleotide binding; nucleic acid binding; binding; small molecule binding; organic cyclic compound binding; nucleoside phosphate binding; heterocyclic compound binding;				IPR000504; IPR012677;	Nucleotide-binding, alpha-beta plait; RNA recognition motif domain;
Q7X6J6	55	K	OSJNBa0060P14.18 protein OS=Oryza sativa subsp. japonica GN=OSJNBb0048E02.9 PE=3 SV=1	SVVK(ac)R		cyto	nitrogen compound metabolic process; metabolic process; amine metabolic process; single-organism metabolic process; oxidation-reduction process; organic substance metabolic process; organonitrogen compound metabolic process;		catalytic activity; binding; copper ion binding; primary amine oxidase activity; oxidoreductase activity; oxidoreductase activity, acting on the CH-NH2 group of donors; oxidoreductase activity, acting on the CH-NH2 group of donors, oxygen as acceptor; ion binding; cation binding; metal ion binding; transition metal ion binding; cofactor binding; quinone binding;				IPR016182; IPR015800; IPR015801;	Copper amine oxidase, N2-terminal; Copper amine oxidase, N-terminal; Copper amine oxidase, N2/N3-terminal;
Q84QW3	71	K	Putative ribosomal protein L32 OS=Oryza sativa subsp. japonica GN=OJ1191_A10.105 PE=4 SV=1	HYLPNK(ac)	..........KF.........	chlo	translation; metabolic process; biosynthetic process; macromolecule biosynthetic process; cellular process; gene expression; protein metabolic process; cellular macromolecule biosynthetic process; macromolecule metabolic process; cellular metabolic process; primary metabolic process; cellular biosynthetic process; cellular macromolecule metabolic process; cellular protein metabolic process; organ…	intracellular; cell; cytoplasm; cytosol; ribosome; large ribosomal subunit; cytosolic large ribosomal subunit; cytosolic ribosome; ribonucleoprotein complex; macromolecular complex; organelle; non-membrane-bounded organelle; intracellular organelle; intracellular non-membrane-bounded organelle; ribosomal subunit; organelle part; intracellular part; cytoplasmic part; cytosolic part; intracellular …	structural constituent of ribosome; structural molecule activity;
Q2R4Y8	411	K	Adenosylhomocysteinase OS=Oryza sativa subsp. japonica GN=LOC_Os11g26850 PE=2 SV=1	HLDEK(ac)LHLGK		chlo	reproduction; developmental process involved in reproduction; chromatin organization; chromatin silencing; methylation-dependent chromatin silencing; regulation of transcription, DNA-dependent; one-carbon metabolic process; organelle organization; multicellular organismal development; metabolic process; embryo development; post-embryonic development; embryo development ending in seed dormancy; re…	extracellular region; intracellular; cell; cytoplasm; vacuole; vacuolar membrane; cytosol; plasma membrane; cell-cell junction; plasmodesma; membrane; cell junction; organelle membrane; organelle; membrane-bounded organelle; intracellular organelle; intracellular membrane-bounded organelle; organelle part; intracellular part; vacuolar part; cytoplasmic part; intracellular organelle part; cell par…	catalytic activity; adenosylhomocysteinase activity; binding; copper ion binding; hydrolase activity; hydrolase activity, acting on ether bonds; trialkylsulfonium hydrolase activity; ion binding; cation binding; metal ion binding; transition metal ion binding;	K01251	E3.3.1.1; adenosylhomocysteinase [EC:3.3.1.1]	osa01100 Metabolic pathways - Oryza sativa japonica (Japanese rice) (RefSeq); osa00270 Cysteine and methionine metabolism - Oryza sativa japonica (Japanese rice) (RefSeq);	IPR016040; IPR015878;	S-adenosyl-L-homocysteine hydrolase, NAD binding domain; NAD(P)-binding domain;
Q2R4Y8	406	K	Adenosylhomocysteinase OS=Oryza sativa subsp. japonica GN=LOC_Os11g26850 PE=2 SV=1	VYVLPK(ac)K	..........KH.........	chlo	reproduction; developmental process involved in reproduction; chromatin organization; chromatin silencing; methylation-dependent chromatin silencing; regulation of transcription, DNA-dependent; one-carbon metabolic process; organelle organization; multicellular organismal development; metabolic process; embryo development; post-embryonic development; embryo development ending in seed dormancy; re…	extracellular region; intracellular; cell; cytoplasm; vacuole; vacuolar membrane; cytosol; plasma membrane; cell-cell junction; plasmodesma; membrane; cell junction; organelle membrane; organelle; membrane-bounded organelle; intracellular organelle; intracellular membrane-bounded organelle; organelle part; intracellular part; vacuolar part; cytoplasmic part; intracellular organelle part; cell par…	catalytic activity; adenosylhomocysteinase activity; binding; copper ion binding; hydrolase activity; hydrolase activity, acting on ether bonds; trialkylsulfonium hydrolase activity; ion binding; cation binding; metal ion binding; transition metal ion binding;	K01251	E3.3.1.1; adenosylhomocysteinase [EC:3.3.1.1]	osa01100 Metabolic pathways - Oryza sativa japonica (Japanese rice) (RefSeq); osa00270 Cysteine and methionine metabolism - Oryza sativa japonica (Japanese rice) (RefSeq);	IPR016040; IPR015878;	S-adenosyl-L-homocysteine hydrolase, NAD binding domain; NAD(P)-binding domain;
Q2R4Y8	202	K	Adenosylhomocysteinase OS=Oryza sativa subsp. japonica GN=LOC_Os11g26850 PE=2 SV=1	SK(ac)FDNLYGCR	..........KF.........	chlo	reproduction; developmental process involved in reproduction; chromatin organization; chromatin silencing; methylation-dependent chromatin silencing; regulation of transcription, DNA-dependent; one-carbon metabolic process; organelle organization; multicellular organismal development; metabolic process; embryo development; post-embryonic development; embryo development ending in seed dormancy; re…	extracellular region; intracellular; cell; cytoplasm; vacuole; vacuolar membrane; cytosol; plasma membrane; cell-cell junction; plasmodesma; membrane; cell junction; organelle membrane; organelle; membrane-bounded organelle; intracellular organelle; intracellular membrane-bounded organelle; organelle part; intracellular part; vacuolar part; cytoplasmic part; intracellular organelle part; cell par…	catalytic activity; adenosylhomocysteinase activity; binding; copper ion binding; hydrolase activity; hydrolase activity, acting on ether bonds; trialkylsulfonium hydrolase activity; ion binding; cation binding; metal ion binding; transition metal ion binding;	K01251	E3.3.1.1; adenosylhomocysteinase [EC:3.3.1.1]	osa01100 Metabolic pathways - Oryza sativa japonica (Japanese rice) (RefSeq); osa00270 Cysteine and methionine metabolism - Oryza sativa japonica (Japanese rice) (RefSeq);	IPR016040; IPR015878;	S-adenosyl-L-homocysteine hydrolase, NAD binding domain; NAD(P)-binding domain;
Q75M08	210	K	Protein disulfide isomerase-like 2-1 OS=Oryza sativa subsp. japonica GN=PDIL2-1 PE=2 SV=2	QDEGVVIANLDADK(ac)	..........KH.........	chlo	cellular process; cellular homeostasis; homeostatic process; single-organism process; single-organism cellular process; cell redox homeostasis; regulation of biological process; regulation of cellular process; biological regulation; regulation of biological quality;	extracellular region; intracellular; cell; cytoplasm; endoplasmic reticulum; organelle; membrane-bounded organelle; intracellular organelle; intracellular membrane-bounded organelle; intracellular part; cytoplasmic part; cell part;	protein disulfide isomerase activity; catalytic activity; isomerase activity; intramolecular oxidoreductase activity; intramolecular oxidoreductase activity, interconverting keto- and enol-groups; intramolecular oxidoreductase activity, transposing S-S bonds;	K09584	PDIA6; protein disulfide-isomerase A6 [EC:5.3.4.1]	osa04141 Protein processing in endoplasmic reticulum - Oryza sativa japonica (Japanese rice) (RefSeq);	IPR005788; IPR013766; IPR012336; IPR011679;	Thioredoxin domain; Disulphide isomerase; Thioredoxin-like fold; Endoplasmic reticulum, protein ERp29, C-terminal;
Q75M08	314	K	Protein disulfide isomerase-like 2-1 OS=Oryza sativa subsp. japonica GN=PDIL2-1 PE=2 SV=2	LTGPAAKYGK(ac)		chlo	cellular process; cellular homeostasis; homeostatic process; single-organism process; single-organism cellular process; cell redox homeostasis; regulation of biological process; regulation of cellular process; biological regulation; regulation of biological quality;	extracellular region; intracellular; cell; cytoplasm; endoplasmic reticulum; organelle; membrane-bounded organelle; intracellular organelle; intracellular membrane-bounded organelle; intracellular part; cytoplasmic part; cell part;	protein disulfide isomerase activity; catalytic activity; isomerase activity; intramolecular oxidoreductase activity; intramolecular oxidoreductase activity, interconverting keto- and enol-groups; intramolecular oxidoreductase activity, transposing S-S bonds;	K09584	PDIA6; protein disulfide-isomerase A6 [EC:5.3.4.1]	osa04141 Protein processing in endoplasmic reticulum - Oryza sativa japonica (Japanese rice) (RefSeq);	IPR005788; IPR013766; IPR012336; IPR011679;	Thioredoxin domain; Disulphide isomerase; Thioredoxin-like fold; Endoplasmic reticulum, protein ERp29, C-terminal;
Q75M08	311	K	Protein disulfide isomerase-like 2-1 OS=Oryza sativa subsp. japonica GN=PDIL2-1 PE=2 SV=2	LTGPAAK(ac)	..........KY.........	chlo	cellular process; cellular homeostasis; homeostatic process; single-organism process; single-organism cellular process; cell redox homeostasis; regulation of biological process; regulation of cellular process; biological regulation; regulation of biological quality;	extracellular region; intracellular; cell; cytoplasm; endoplasmic reticulum; organelle; membrane-bounded organelle; intracellular organelle; intracellular membrane-bounded organelle; intracellular part; cytoplasmic part; cell part;	protein disulfide isomerase activity; catalytic activity; isomerase activity; intramolecular oxidoreductase activity; intramolecular oxidoreductase activity, interconverting keto- and enol-groups; intramolecular oxidoreductase activity, transposing S-S bonds;	K09584	PDIA6; protein disulfide-isomerase A6 [EC:5.3.4.1]	osa04141 Protein processing in endoplasmic reticulum - Oryza sativa japonica (Japanese rice) (RefSeq);	IPR005788; IPR013766; IPR012336; IPR011679;	Thioredoxin domain; Disulphide isomerase; Thioredoxin-like fold; Endoplasmic reticulum, protein ERp29, C-terminal;
B7EAG8	302	K	cDNA clone:J013001O02, full insert sequence OS=Oryza sativa subsp. japonica PE=2 SV=1	LNWLLHFGEPPK(ac)		cyto		intracellular; cell; cytoplasm; cytosol; intracellular part; cytoplasmic part; cell part;	magnesium ion binding; catalytic activity; binding; vitamin binding; thiamine pyrophosphate binding; small molecule binding; ion binding; anion binding; cation binding; metal ion binding; cofactor binding; coenzyme binding; organic cyclic compound binding; heterocyclic compound binding; sulfur compound binding;	K01652	E2.2.1.6L; acetolactate synthase I/II/III large subunit [EC:2.2.1.6]	osa00650 Butanoate metabolism - Oryza sativa japonica (Japanese rice) (RefSeq); osa01230 Biosynthesis of amino acids - Oryza sativa japonica (Japanese rice) (RefSeq); osa00290 Valine, leucine and isoleucine biosynthesis - Oryza sativa japonica (Japanese rice) (RefSeq); osa01210 2-Oxocarboxylic acid metabolism - Oryza sativa japonica (Japanese rice) (RefSeq); osa00660 C5-Branched dibasic acid meta…	IPR012000; IPR011766; IPR012001;	Thiamine pyrophosphate enzyme, central domain; Thiamine pyrophosphate enzyme, C-terminal TPP-binding; Thiamine pyrophosphate enzyme, N-terminal TPP-binding domain;
B9F7T1	379	K	Putative uncharacterized protein OS=Oryza sativa subsp. japonica GN=OsJ_10464 PE=3 SV=1	VNVLFK(ac)	..........KH.........	cyto			magnesium ion binding; catalytic activity; binding; lyase activity; carbon-carbon lyase activity; carboxy-lyase activity; vitamin binding; thiamine pyrophosphate binding; small molecule binding; ion binding; anion binding; cation binding; metal ion binding; cofactor binding; coenzyme binding; organic cyclic compound binding; heterocyclic compound binding; sulfur compound binding;	K01568	E4.1.1.1; pyruvate decarboxylase [EC:4.1.1.1]	osa01100 Metabolic pathways - Oryza sativa japonica (Japanese rice) (RefSeq); osa00010 Glycolysis / Gluconeogenesis - Oryza sativa japonica (Japanese rice) (RefSeq); osa01110 Biosynthesis of secondary metabolites - Oryza sativa japonica (Japanese rice) (RefSeq);	IPR012000; IPR011766; IPR012001;	Thiamine pyrophosphate enzyme, central domain; Thiamine pyrophosphate enzyme, C-terminal TPP-binding; Thiamine pyrophosphate enzyme, N-terminal TPP-binding domain;
P0C319	5	K	Cytochrome b6-f complex subunit 4 OS=Oryza sativa subsp. japonica GN=petD PE=3 SV=1	GVTK(ac)DLNDPVLR		plas	generation of precursor metabolites and energy; metabolic process; photosynthetic electron transport chain; cellular process; photosynthesis; photosynthesis, light reaction; electron transport chain; cellular metabolic process; single-organism metabolic process; oxidation-reduction process;	intracellular; cell; cytoplasm; chloroplast; chloroplast thylakoid; chloroplast thylakoid membrane; plastid; thylakoid; membrane; integral to membrane; intrinsic to membrane; plastid thylakoid; organelle subcompartment; photosynthetic membrane; thylakoid membrane; organelle; membrane-bounded organelle; intracellular organelle; intracellular membrane-bounded organelle; organelle part; intracellula…	catalytic activity; electron carrier activity; oxidoreductase activity; electron transporter, transferring electrons within the cyclic electron transport pathway of photosynthesis activity; electron transporter, transferring electrons within cytochrome b6/f complex of photosystem II activity;	K02637	petD; cytochrome b6-f complex subunit 4	osa01100 Metabolic pathways - Oryza sativa japonica (Japanese rice) (RefSeq); osa00195 Photosynthesis - Oryza sativa japonica (Japanese rice) (RefSeq);	IPR005798;	Cytochrome b/b6, C-terminal;
Q10QU9	93	K	40S ribosomal protein SA OS=Oryza sativa subsp. japonica GN=OSJNBa0032G08.18 PE=2 SV=1	AVLK(ac)QYTGAHAIAGR	..........KF.........	cyto	ribosomal small subunit assembly; translation; organelle organization; metabolic process; biosynthetic process; macromolecule biosynthetic process; cellular process; gene expression; cellular component organization; protein metabolic process; cellular component assembly; ribonucleoprotein complex biogenesis; ribonucleoprotein complex assembly; cellular macromolecular complex assembly; cellular ma…	intracellular; cell; cytoplasm; cytosol; ribosome; chloroplast; plastid; small ribosomal subunit; membrane; cytosolic ribosome; cytosolic small ribosomal subunit; ribonucleoprotein complex; macromolecular complex; organelle; membrane-bounded organelle; non-membrane-bounded organelle; intracellular organelle; intracellular membrane-bounded organelle; intracellular non-membrane-bounded organelle; r…	structural constituent of ribosome; structural molecule activity;				IPR023591;	Ribosomal protein S2, flavodoxin-like domain;
Q10QU9	61	K	40S ribosomal protein SA OS=Oryza sativa subsp. japonica GN=OSJNBa0032G08.18 PE=2 SV=1	TWEK(ac)LAAR		cyto	ribosomal small subunit assembly; translation; organelle organization; metabolic process; biosynthetic process; macromolecule biosynthetic process; cellular process; gene expression; cellular component organization; protein metabolic process; cellular component assembly; ribonucleoprotein complex biogenesis; ribonucleoprotein complex assembly; cellular macromolecular complex assembly; cellular ma…	intracellular; cell; cytoplasm; cytosol; ribosome; chloroplast; plastid; small ribosomal subunit; membrane; cytosolic ribosome; cytosolic small ribosomal subunit; ribonucleoprotein complex; macromolecular complex; organelle; membrane-bounded organelle; non-membrane-bounded organelle; intracellular organelle; intracellular membrane-bounded organelle; intracellular non-membrane-bounded organelle; r…	structural constituent of ribosome; structural molecule activity;				IPR023591;	Ribosomal protein S2, flavodoxin-like domain;
Q108V3	63	K	NADH:ubiquinone oxidoreductase 17.2 kD subunit family protein, expressed OS=Oryza sativa subsp. japonica GN=LOC_Os10g42840 PE=4 SV=1	YYEK(ac)DTQYGR		cyto		intracellular; cell; cytoplasm; mitochondrion; mitochondrial envelope; mitochondrial inner membrane; mitochondrial respiratory chain; mitochondrial respiratory chain complex I; membrane; organelle inner membrane; NADH dehydrogenase complex; organelle membrane; mitochondrial membrane; organelle envelope; envelope; macromolecular complex; organelle; membrane-bounded organelle; intracellular organel…	catalytic activity; NADH dehydrogenase activity; binding; NADH dehydrogenase (ubiquinone) activity; electron carrier activity; oxidoreductase activity; oxidoreductase activity, acting on NAD(P)H; oxidoreductase activity, acting on NAD(P)H, quinone or similar compound as acceptor; ion binding; cation binding; metal ion binding; transition metal ion binding; NADH dehydrogenase (quinone) activity; c…	K11352	NDUFA12; NADH dehydrogenase (ubiquinone) 1 alpha subcomplex subunit 12	osa01100 Metabolic pathways - Oryza sativa japonica (Japanese rice) (RefSeq); osa00190 Oxidative phosphorylation - Oryza sativa japonica (Japanese rice) (RefSeq);
A3A7Y3	118	K	Putative uncharacterized protein OS=Oryza sativa subsp. japonica GN=OsJ_07113 PE=3 SV=1	IPMK(ac)R	..........KY.........	cyto	response to stress; response to oxidative stress; cell communication; signal transduction; metabolic process; response to temperature stimulus; response to cold; response to abiotic stimulus; cold acclimation; cellular process; chloroplast-nucleus signaling pathway; signaling; single-organism process; single organism signaling; single-organism metabolic process; single-organism cellular process; …	intracellular; cell; cytoplasm; chloroplast; chloroplast thylakoid; plastid; thylakoid; membrane; plastid thylakoid; organelle subcompartment; organelle; membrane-bounded organelle; intracellular organelle; intracellular membrane-bounded organelle; organelle part; intracellular part; chloroplast part; plastid part; cytoplasmic part; intracellular organelle part; cell part;	catalytic activity; peroxidase activity; binding; antioxidant activity; oxidoreductase activity; oxidoreductase activity, acting on peroxide as acceptor; heme binding; tetrapyrrole binding; organic cyclic compound binding; heterocyclic compound binding;	K00434	E1.11.1.11; L-ascorbate peroxidase [EC:1.11.1.11]	osa00480 Glutathione metabolism - Oryza sativa japonica (Japanese rice) (RefSeq); osa00053 Ascorbate and aldarate metabolism - Oryza sativa japonica (Japanese rice) (RefSeq);	IPR002016;	Haem peroxidase, plant/fungal/bacterial;
A3A7Y3	245	K	Putative uncharacterized protein OS=Oryza sativa subsp. japonica GN=OsJ_07113 PE=3 SV=1	VYAEK(ac)DQEAFFK	..........KY.........	cyto	response to stress; response to oxidative stress; cell communication; signal transduction; metabolic process; response to temperature stimulus; response to cold; response to abiotic stimulus; cold acclimation; cellular process; chloroplast-nucleus signaling pathway; signaling; single-organism process; single organism signaling; single-organism metabolic process; single-organism cellular process; …	intracellular; cell; cytoplasm; chloroplast; chloroplast thylakoid; plastid; thylakoid; membrane; plastid thylakoid; organelle subcompartment; organelle; membrane-bounded organelle; intracellular organelle; intracellular membrane-bounded organelle; organelle part; intracellular part; chloroplast part; plastid part; cytoplasmic part; intracellular organelle part; cell part;	catalytic activity; peroxidase activity; binding; antioxidant activity; oxidoreductase activity; oxidoreductase activity, acting on peroxide as acceptor; heme binding; tetrapyrrole binding; organic cyclic compound binding; heterocyclic compound binding;	K00434	E1.11.1.11; L-ascorbate peroxidase [EC:1.11.1.11]	osa00480 Glutathione metabolism - Oryza sativa japonica (Japanese rice) (RefSeq); osa00053 Ascorbate and aldarate metabolism - Oryza sativa japonica (Japanese rice) (RefSeq);	IPR002016;	Haem peroxidase, plant/fungal/bacterial;
A3A7Y3	214	K	Putative uncharacterized protein OS=Oryza sativa subsp. japonica GN=OsJ_07113 PE=3 SV=1	FDNSYFK(ac)		cyto	response to stress; response to oxidative stress; cell communication; signal transduction; metabolic process; response to temperature stimulus; response to cold; response to abiotic stimulus; cold acclimation; cellular process; chloroplast-nucleus signaling pathway; signaling; single-organism process; single organism signaling; single-organism metabolic process; single-organism cellular process; …	intracellular; cell; cytoplasm; chloroplast; chloroplast thylakoid; plastid; thylakoid; membrane; plastid thylakoid; organelle subcompartment; organelle; membrane-bounded organelle; intracellular organelle; intracellular membrane-bounded organelle; organelle part; intracellular part; chloroplast part; plastid part; cytoplasmic part; intracellular organelle part; cell part;	catalytic activity; peroxidase activity; binding; antioxidant activity; oxidoreductase activity; oxidoreductase activity, acting on peroxide as acceptor; heme binding; tetrapyrrole binding; organic cyclic compound binding; heterocyclic compound binding;	K00434	E1.11.1.11; L-ascorbate peroxidase [EC:1.11.1.11]	osa00480 Glutathione metabolism - Oryza sativa japonica (Japanese rice) (RefSeq); osa00053 Ascorbate and aldarate metabolism - Oryza sativa japonica (Japanese rice) (RefSeq);	IPR002016;	Haem peroxidase, plant/fungal/bacterial;
A3A7Y3	255	K	Putative uncharacterized protein OS=Oryza sativa subsp. japonica GN=OsJ_07113 PE=3 SV=1	YAEDQEAFFK(ac)	........F.K..........	cyto	response to stress; response to oxidative stress; cell communication; signal transduction; metabolic process; response to temperature stimulus; response to cold; response to abiotic stimulus; cold acclimation; cellular process; chloroplast-nucleus signaling pathway; signaling; single-organism process; single organism signaling; single-organism metabolic process; single-organism cellular process; …	intracellular; cell; cytoplasm; chloroplast; chloroplast thylakoid; plastid; thylakoid; membrane; plastid thylakoid; organelle subcompartment; organelle; membrane-bounded organelle; intracellular organelle; intracellular membrane-bounded organelle; organelle part; intracellular part; chloroplast part; plastid part; cytoplasmic part; intracellular organelle part; cell part;	catalytic activity; peroxidase activity; binding; antioxidant activity; oxidoreductase activity; oxidoreductase activity, acting on peroxide as acceptor; heme binding; tetrapyrrole binding; organic cyclic compound binding; heterocyclic compound binding;	K00434	E1.11.1.11; L-ascorbate peroxidase [EC:1.11.1.11]	osa00480 Glutathione metabolism - Oryza sativa japonica (Japanese rice) (RefSeq); osa00053 Ascorbate and aldarate metabolism - Oryza sativa japonica (Japanese rice) (RefSeq);	IPR002016;	Haem peroxidase, plant/fungal/bacterial;
Q0D840	71	K	Thioredoxin H1 OS=Oryza sativa subsp. japonica GN=TRXH PE=1 SV=1	VDVDELK(ac)		cyto	response to reactive oxygen species; protein folding; protein complex assembly; glycerol ether metabolic process; transport; response to stress; defense response; response to oxidative stress; metabolic process; response to temperature stimulus; response to heat; response to cold; response to biotic stimulus; response to fungus; response to abiotic stimulus; response to toxic substance; cellular …	extracellular region; cell wall; intracellular; cell; cytoplasm; mitochondrion; vacuole; Golgi apparatus; cytosol; plasma membrane; cell-cell junction; plasmodesma; chloroplast; plastid stroma; plastid; chloroplast stroma; membrane; cell junction; external encapsulating structure; organelle; membrane-bounded organelle; intracellular organelle; intracellular membrane-bounded organelle; organelle p…	catalytic activity; enzyme inhibitor activity; enzyme activator activity; protein disulfide oxidoreductase activity; disulfide oxidoreductase activity; oxidoreductase activity; oxidoreductase activity, acting on a sulfur group of donors; oxidoreductase activity, acting on a sulfur group of donors, disulfide as acceptor; enzyme regulator activity;	K03671			IPR013766; IPR012336;	Thioredoxin domain; Thioredoxin-like fold;
Q06396	36	K	ADP-ribosylation factor 1 OS=Oryza sativa subsp. japonica GN=Os01g0813400 PE=2 SV=3	TTILYK(ac)	........L.K..........	mito	transport; cell communication; signal transduction; small GTPase mediated signal transduction; protein localization; cellular process; protein transport; vesicle-mediated transport; signaling; macromolecule localization; intracellular signal transduction; single-organism process; single organism signaling; single-organism cellular process; establishment of protein localization; regulation of biol…	intracellular; cell; cytoplasm; Golgi apparatus; organelle; membrane-bounded organelle; intracellular organelle; intracellular membrane-bounded organelle; intracellular part; cytoplasmic part; cell part;	nucleotide binding; nucleoside binding; purine nucleoside binding; binding; GTP binding; purine nucleotide binding; guanyl nucleotide binding; ribonucleoside binding; purine ribonucleoside binding; ribonucleotide binding; purine ribonucleotide binding; guanyl ribonucleotide binding; purine ribonucleoside triphosphate binding; small molecule binding; ion binding; anion binding; organic cyclic comp…	K07937	ARF1; ADP-ribosylation factor 1	osa04144 Endocytosis - Oryza sativa japonica (Japanese rice) (RefSeq);	IPR005225; IPR027417;	Small GTP-binding protein domain; P-loop containing nucleoside triphosphate hydrolase;
Q6F361	335	K	Malate dehydrogenase OS=Oryza sativa subsp. japonica GN=OJ1268_B08.7 PE=2 SV=1	GIK(ac)AHAN		mito	carbohydrate metabolic process; organic acid metabolic process; generation of precursor metabolites and energy; tricarboxylic acid cycle; malate metabolic process; metabolic process; aerobic respiration; cellular process; energy derivation by oxidation of organic compounds; carboxylic acid metabolic process; oxoacid metabolic process; dicarboxylic acid metabolic process; cellular metabolic proces…		catalytic activity; oxidoreductase activity; oxidoreductase activity, acting on CH-OH group of donors; malate dehydrogenase activity; oxidoreductase activity, acting on the CH-OH group of donors, NAD or NADP as acceptor; L-malate dehydrogenase activity;	K00026	MDH2; malate dehydrogenase [EC:1.1.1.37]	osa01200 Carbon metabolism - Oryza sativa japonica (Japanese rice) (RefSeq); osa01100 Metabolic pathways - Oryza sativa japonica (Japanese rice) (RefSeq); osa00620 Pyruvate metabolism - Oryza sativa japonica (Japanese rice) (RefSeq); osa00020 Citrate cycle (TCA cycle) - Oryza sativa japonica (Japanese rice) (RefSeq); osa00630 Glyoxylate and dicarboxylate metabolism - Oryza sativa japonica (Japane…	IPR022383; IPR016040; IPR001236; IPR015955;	Lactate dehydrogenase/glycoside hydrolase, family 4, C-terminal; NAD(P)-binding domain; Lactate/malate dehydrogenase, N-terminal; Lactate/malate dehydrogenase, C-terminal;
Q5SMW6	209	K	Glutathione peroxidase OS=Oryza sativa subsp. japonica GN=P0568D10.7 PE=3 SV=1	WNFEK(ac)DK	........F.K..........	chlo	response to stress; response to oxidative stress; metabolic process; response to abiotic stimulus; single-organism metabolic process; response to stimulus; oxidation-reduction process; response to karrikin;	intracellular; cell; cytoplasm; chloroplast; plastid envelope; chloroplast thylakoid; chloroplast thylakoid membrane; plastid; thylakoid; chloroplast envelope; membrane; organelle envelope; envelope; plastid thylakoid; organelle subcompartment; photosynthetic membrane; thylakoid membrane; organelle; membrane-bounded organelle; intracellular organelle; intracellular membrane-bounded organelle; org…	catalytic activity; peroxidase activity; glutathione peroxidase activity; antioxidant activity; oxidoreductase activity; oxidoreductase activity, acting on peroxide as acceptor;				IPR012336;	Thioredoxin-like fold;
Q5SMW6	189	K	Glutathione peroxidase OS=Oryza sativa subsp. japonica GN=P0568D10.7 PE=3 SV=1	VDVNGPNTAPIYK(ac)	..........KF.........	chlo	response to stress; response to oxidative stress; metabolic process; response to abiotic stimulus; single-organism metabolic process; response to stimulus; oxidation-reduction process; response to karrikin;	intracellular; cell; cytoplasm; chloroplast; plastid envelope; chloroplast thylakoid; chloroplast thylakoid membrane; plastid; thylakoid; chloroplast envelope; membrane; organelle envelope; envelope; plastid thylakoid; organelle subcompartment; photosynthetic membrane; thylakoid membrane; organelle; membrane-bounded organelle; intracellular organelle; intracellular membrane-bounded organelle; org…	catalytic activity; peroxidase activity; glutathione peroxidase activity; antioxidant activity; oxidoreductase activity; oxidoreductase activity, acting on peroxide as acceptor;				IPR012336;	Thioredoxin-like fold;
Q6ZFI6	345	K	Os08g0502700 protein OS=Oryza sativa subsp. japonica GN=OJ1506_F01.10 PE=2 SV=1	VAGK(ac)R		cyto	metabolic process;	extracellular region; intracellular; cell; cytoplasm; plasma membrane; chloroplast; plastid stroma; plastid; chloroplast stroma; membrane; organelle; membrane-bounded organelle; intracellular organelle; intracellular membrane-bounded organelle; organelle part; intracellular part; chloroplast part; plastid part; cytoplasmic part; intracellular organelle part; cell part; apoplast; cell periphery;	catalytic activity; binding; transaminase activity; transferase activity; transferase activity, transferring nitrogenous groups; pyridoxal phosphate binding; ion binding; anion binding; cofactor binding;	K00830	AGXT; alanine-glyoxylate transaminase / serine-glyoxylate transaminase / serine-pyruvate transaminase [EC:2.6.1.44 2.6.1.45 2.6.1.51]	osa01200 Carbon metabolism - Oryza sativa japonica (Japanese rice) (RefSeq); osa01100 Metabolic pathways - Oryza sativa japonica (Japanese rice) (RefSeq); osa00250 Alanine, aspartate and glutamate metabolism - Oryza sativa japonica (Japanese rice) (RefSeq); osa00260 Glycine, serine and threonine metabolism - Oryza sativa japonica (Japanese rice) (RefSeq); osa04146 Peroxisome - Oryza sativa japoni…	IPR015424; IPR000192; IPR015421; IPR015422;	Pyridoxal phosphate-dependent transferase, major region, subdomain 2; Pyridoxal phosphate-dependent transferase; Pyridoxal phosphate-dependent transferase, major region, subdomain 1; Aminotransferase class V domain;
Q0IRV4	179	K	Os11g0593000 protein (Fragment) OS=Oryza sativa subsp. japonica GN=Os11g0593000 PE=4 SV=2	IFGLK(ac)TR		chlo	lipid metabolic process; phospholipid metabolic process; phosphorus metabolic process; phosphate-containing compound metabolic process; metabolic process; catabolic process; phospholipid catabolic process; cellular process; lipid catabolic process; organophosphate metabolic process; cellular metabolic process; primary metabolic process; cellular lipid catabolic process; cellular catabolic process…	cell; plasma membrane; membrane; cell part; cell periphery;	catalytic activity; phospholipase activity; phospholipase C activity; phosphoric diester hydrolase activity; lipase activity; hydrolase activity; hydrolase activity, acting on ester bonds; phosphoric ester hydrolase activity;				IPR007312;	Phosphoesterase;
Q6L509	251	K	Os05g0460000 protein OS=Oryza sativa subsp. japonica GN=OJ1281_H05.5 PE=2 SV=1	MVNHFVQEFK(ac)		cyto			nucleotide binding; nucleoside binding; purine nucleoside binding; binding; ATP binding; purine nucleotide binding; adenyl nucleotide binding; ribonucleoside binding; purine ribonucleoside binding; ribonucleotide binding; purine ribonucleotide binding; adenyl ribonucleotide binding; purine ribonucleoside triphosphate binding; small molecule binding; ion binding; anion binding; organic cyclic comp…	K03283	HSPA1_8; heat shock 70kDa protein 1/8	osa04144 Endocytosis - Oryza sativa japonica (Japanese rice) (RefSeq); osa03040 Spliceosome - Oryza sativa japonica (Japanese rice) (RefSeq); osa04141 Protein processing in endoplasmic reticulum - Oryza sativa japonica (Japanese rice) (RefSeq);
Q6L509	529	K	Os05g0460000 protein OS=Oryza sativa subsp. japonica GN=OJ1281_H05.5 PE=2 SV=1	MVQEAEK(ac)	..........KY.........	cyto			nucleotide binding; nucleoside binding; purine nucleoside binding; binding; ATP binding; purine nucleotide binding; adenyl nucleotide binding; ribonucleoside binding; purine ribonucleoside binding; ribonucleotide binding; purine ribonucleotide binding; adenyl ribonucleotide binding; purine ribonucleoside triphosphate binding; small molecule binding; ion binding; anion binding; organic cyclic comp…	K03283	HSPA1_8; heat shock 70kDa protein 1/8	osa04144 Endocytosis - Oryza sativa japonica (Japanese rice) (RefSeq); osa03040 Spliceosome - Oryza sativa japonica (Japanese rice) (RefSeq); osa04141 Protein processing in endoplasmic reticulum - Oryza sativa japonica (Japanese rice) (RefSeq);
Q6L509	517	K	Os05g0460000 protein OS=Oryza sativa subsp. japonica GN=OJ1281_H05.5 PE=2 SV=1	LSK(ac)EIEK	........L.K..........	cyto			nucleotide binding; nucleoside binding; purine nucleoside binding; binding; ATP binding; purine nucleotide binding; adenyl nucleotide binding; ribonucleoside binding; purine ribonucleoside binding; ribonucleotide binding; purine ribonucleotide binding; adenyl ribonucleotide binding; purine ribonucleoside triphosphate binding; small molecule binding; ion binding; anion binding; organic cyclic comp…	K03283	HSPA1_8; heat shock 70kDa protein 1/8	osa04144 Endocytosis - Oryza sativa japonica (Japanese rice) (RefSeq); osa03040 Spliceosome - Oryza sativa japonica (Japanese rice) (RefSeq); osa04141 Protein processing in endoplasmic reticulum - Oryza sativa japonica (Japanese rice) (RefSeq);
P35685	221	K	60S ribosomal protein L7a OS=Oryza sativa subsp. japonica GN=RPL7A PE=2 SV=1	ANFNDK(ac)R	..........KF.........	chlo	ribonucleoprotein complex biogenesis; ribosome biogenesis; cellular component biogenesis; cellular component organization or biogenesis;	intracellular; cell; cytoplasm; vacuole; vacuolar membrane; cytosol; ribosome; large ribosomal subunit; membrane; cytosolic large ribosomal subunit; cytosolic ribosome; ribonucleoprotein complex; organelle membrane; macromolecular complex; organelle; membrane-bounded organelle; non-membrane-bounded organelle; intracellular organelle; intracellular membrane-bounded organelle; intracellular non-mem…		K02936	RP-L7Ae; large subunit ribosomal protein L7Ae	osa03010 Ribosome - Oryza sativa japonica (Japanese rice) (RefSeq);	IPR004038;	Ribosomal protein L7Ae/L30e/S12e/Gadd45;
I3RVL9	197	K	Proteasome subunit alpha type (Fragment) OS=Oryza sativa subsp. japonica PE=3 SV=1	VLSK(ac)DSTSLTAEK	........L.K..........	mito	proteolysis; ubiquitin-dependent protein catabolic process; metabolic process; catabolic process; macromolecule catabolic process; cellular process; response to inorganic substance; response to metal ion; protein metabolic process; modification-dependent protein catabolic process; protein catabolic process; response to chemical stimulus; macromolecule metabolic process; modification-dependent mac…	proteasome complex; intracellular; cell; nucleus; cytoplasm; vacuole; cytosol; proteasome core complex; ribosome; proteasome core complex, alpha-subunit complex; cytosolic ribosome; ribonucleoprotein complex; macromolecular complex; organelle; membrane-bounded organelle; non-membrane-bounded organelle; intracellular organelle; intracellular membrane-bounded organelle; intracellular non-membrane-b…	catalytic activity; endopeptidase activity; threonine-type endopeptidase activity; peptidase activity; hydrolase activity; threonine-type peptidase activity; peptidase activity, acting on L-amino acid peptides;	K02728	PSMA4; 20S proteasome subunit alpha 3 [EC:3.4.25.1]	osa03050 Proteasome - Oryza sativa japonica (Japanese rice) (RefSeq);	IPR000426;	Proteasome alpha-subunit, N-terminal domain;
Q9LDS7	33	K	Os06g0175900 protein OS=Oryza sativa subsp. japonica GN=P0015E04.32 PE=4 SV=1	DITTK(ac)K		mito	generation of precursor metabolites and energy; metabolic process; cellular process; electron transport chain; cellular metabolic process; single-organism metabolic process; oxidation-reduction process;	intracellular; cell; cytoplasm; mitochondrion; mitochondrial envelope; mitochondrial inner membrane; mitochondrial respiratory chain; mitochondrial respiratory chain complex III; membrane; organelle inner membrane; organelle membrane; mitochondrial membrane; organelle envelope; envelope; macromolecular complex; organelle; membrane-bounded organelle; intracellular organelle; intracellular membrane…	catalytic activity; transporter activity; ubiquinol-cytochrome-c reductase activity; cation transmembrane transporter activity; ion transmembrane transporter activity; monovalent inorganic cation transmembrane transporter activity; hydrogen ion transmembrane transporter activity; oxidoreductase activity; oxidoreductase activity, acting on diphenols and related substances as donors; oxidoreductase…
Q0J4P2	588	K	Heat shock protein 81-1 OS=Oryza sativa subsp. japonica GN=HSP81-1 PE=3 SV=2	IMK(ac)QALR		cyto	protein folding; response to stress; metabolic process; cellular process; protein metabolic process; macromolecule metabolic process; cellular metabolic process; primary metabolic process; cellular macromolecule metabolic process; cellular protein metabolic process; response to stimulus; organic substance metabolic process;	extracellular region; cell wall; intracellular; cell; nucleus; cytoplasm; vacuole; vacuolar membrane; Golgi apparatus; cytosol; plasma membrane; chloroplast; plastid stroma; plastid; chloroplast stroma; membrane; external encapsulating structure; organelle membrane; organelle; membrane-bounded organelle; intracellular organelle; intracellular membrane-bounded organelle; organelle part; intracellu…	nucleotide binding; nucleoside binding; purine nucleoside binding; binding; protein binding; ATP binding; purine nucleotide binding; adenyl nucleotide binding; ribonucleoside binding; purine ribonucleoside binding; ribonucleotide binding; purine ribonucleotide binding; adenyl ribonucleotide binding; purine ribonucleoside triphosphate binding; small molecule binding; ion binding; anion binding; un…	K04079	htpG; molecular chaperone HtpG	osa04626 Plant-pathogen interaction - Oryza sativa japonica (Japanese rice) (RefSeq); osa04141 Protein processing in endoplasmic reticulum - Oryza sativa japonica (Japanese rice) (RefSeq);	IPR020575; IPR020568; IPR003594;	Histidine kinase-like ATPase, C-terminal domain; Heat shock protein Hsp90, N-terminal; Ribosomal protein S5 domain 2-type fold;
Q0J4P2	483	K	Heat shock protein 81-1 OS=Oryza sativa subsp. japonica GN=HSP81-1 PE=3 SV=2	KAVENSPFLEK(ac)	........L.K..........	cyto	protein folding; response to stress; metabolic process; cellular process; protein metabolic process; macromolecule metabolic process; cellular metabolic process; primary metabolic process; cellular macromolecule metabolic process; cellular protein metabolic process; response to stimulus; organic substance metabolic process;	extracellular region; cell wall; intracellular; cell; nucleus; cytoplasm; vacuole; vacuolar membrane; Golgi apparatus; cytosol; plasma membrane; chloroplast; plastid stroma; plastid; chloroplast stroma; membrane; external encapsulating structure; organelle membrane; organelle; membrane-bounded organelle; intracellular organelle; intracellular membrane-bounded organelle; organelle part; intracellu…	nucleotide binding; nucleoside binding; purine nucleoside binding; binding; protein binding; ATP binding; purine nucleotide binding; adenyl nucleotide binding; ribonucleoside binding; purine ribonucleoside binding; ribonucleotide binding; purine ribonucleotide binding; adenyl ribonucleotide binding; purine ribonucleoside triphosphate binding; small molecule binding; ion binding; anion binding; un…	K04079	htpG; molecular chaperone HtpG	osa04626 Plant-pathogen interaction - Oryza sativa japonica (Japanese rice) (RefSeq); osa04141 Protein processing in endoplasmic reticulum - Oryza sativa japonica (Japanese rice) (RefSeq);	IPR020575; IPR020568; IPR003594;	Histidine kinase-like ATPase, C-terminal domain; Heat shock protein Hsp90, N-terminal; Ribosomal protein S5 domain 2-type fold;
Q0J4P2	198	K	Heat shock protein 81-1 OS=Oryza sativa subsp. japonica GN=HSP81-1 PE=3 SV=2	K(ac)KHSEFISYPISLWTEK	..........KH.........	cyto	protein folding; response to stress; metabolic process; cellular process; protein metabolic process; macromolecule metabolic process; cellular metabolic process; primary metabolic process; cellular macromolecule metabolic process; cellular protein metabolic process; response to stimulus; organic substance metabolic process;	extracellular region; cell wall; intracellular; cell; nucleus; cytoplasm; vacuole; vacuolar membrane; Golgi apparatus; cytosol; plasma membrane; chloroplast; plastid stroma; plastid; chloroplast stroma; membrane; external encapsulating structure; organelle membrane; organelle; membrane-bounded organelle; intracellular organelle; intracellular membrane-bounded organelle; organelle part; intracellu…	nucleotide binding; nucleoside binding; purine nucleoside binding; binding; protein binding; ATP binding; purine nucleotide binding; adenyl nucleotide binding; ribonucleoside binding; purine ribonucleoside binding; ribonucleotide binding; purine ribonucleotide binding; adenyl ribonucleotide binding; purine ribonucleoside triphosphate binding; small molecule binding; ion binding; anion binding; un…	K04079	htpG; molecular chaperone HtpG	osa04626 Plant-pathogen interaction - Oryza sativa japonica (Japanese rice) (RefSeq); osa04141 Protein processing in endoplasmic reticulum - Oryza sativa japonica (Japanese rice) (RefSeq);	IPR020575; IPR020568; IPR003594;	Histidine kinase-like ATPase, C-terminal domain; Heat shock protein Hsp90, N-terminal; Ribosomal protein S5 domain 2-type fold;
Q84SC5	222	K	Os08g0162600 protein OS=Oryza sativa subsp. japonica GN=P0577B11.138 PE=2 SV=1	FAK(ac)DAETGR	..........KY.........	chlo		intracellular; cell; cytoplasm; chloroplast; plastid envelope; chloroplast thylakoid; chloroplast thylakoid membrane; plastid; thylakoid; chloroplast envelope; membrane; organelle envelope; envelope; plastid thylakoid; organelle subcompartment; photosynthetic membrane; thylakoid membrane; organelle; membrane-bounded organelle; intracellular organelle; intracellular membrane-bounded organelle; org…	binding; iron ion binding; protein binding; ion binding; cation binding; metal ion binding; transition metal ion binding;				IPR024934; IPR004039; IPR001478;	Rubredoxin-like domain; Rubredoxin-type fold; PDZ domain;
Q53QG2	57	K	40S ribosomal protein S25, putative, expressed OS=Oryza sativa subsp. japonica GN=Os11g0153800 PE=1 SV=1	LLSEVPK(ac)	..........KY.........	nucl		intracellular; cell; cytoplasm; cytosol; ribosome; small ribosomal subunit; cytosolic ribosome; cytosolic small ribosomal subunit; ribonucleoprotein complex; macromolecular complex; organelle; non-membrane-bounded organelle; intracellular organelle; intracellular non-membrane-bounded organelle; ribosomal subunit; organelle part; intracellular part; cytoplasmic part; cytosolic part; intracellular …		K02975	RP-S25e; small subunit ribosomal protein S25e	osa03010 Ribosome - Oryza sativa japonica (Japanese rice) (RefSeq);
B9FY06	200	K	Putative uncharacterized protein OS=Oryza sativa subsp. japonica GN=OsJ_24808 PE=3 SV=1	TVAK(ac)EEGK		chlo	immune system process; translation; response to stress; defense response; immune response; organelle organization; multicellular organismal development; metabolic process; biosynthetic process; macromolecule biosynthetic process; response to biotic stimulus; response to bacterium; response to fungus; plastid organization; chloroplast organization; embryo development; defense response, incompatibl…	intracellular; cell; cytoplasm; chloroplast; plastid stroma; plastid; chloroplast stroma; thylakoid; organelle; membrane-bounded organelle; intracellular organelle; intracellular membrane-bounded organelle; organelle part; intracellular part; chloroplast part; plastid part; cytoplasmic part; intracellular organelle part; cell part;	binding; copper ion binding; ion binding; cation binding; metal ion binding; transition metal ion binding;	K02838			IPR023584;	Ribosome recycling factor domain;
B9FY06	250	K	Putative uncharacterized protein OS=Oryza sativa subsp. japonica GN=OsJ_24808 PE=3 SV=1	VTDEYMK(ac)		chlo	immune system process; translation; response to stress; defense response; immune response; organelle organization; multicellular organismal development; metabolic process; biosynthetic process; macromolecule biosynthetic process; response to biotic stimulus; response to bacterium; response to fungus; plastid organization; chloroplast organization; embryo development; defense response, incompatibl…	intracellular; cell; cytoplasm; chloroplast; plastid stroma; plastid; chloroplast stroma; thylakoid; organelle; membrane-bounded organelle; intracellular organelle; intracellular membrane-bounded organelle; organelle part; intracellular part; chloroplast part; plastid part; cytoplasmic part; intracellular organelle part; cell part;	binding; copper ion binding; ion binding; cation binding; metal ion binding; transition metal ion binding;	K02838			IPR023584;	Ribosome recycling factor domain;
Q69QR6	84	K	Os09g0481200 protein OS=Oryza sativa subsp. japonica GN=P0463D04.20 PE=2 SV=1	QVPEQNGK(ac)DER		chlo	generation of precursor metabolites and energy; nucleobase-containing compound metabolic process; cellular aromatic compound metabolic process; coenzyme metabolic process; oxidoreduction coenzyme metabolic process; NADP metabolic process; NADPH regeneration; nucleoside phosphate metabolic process; phosphorus metabolic process; phosphate-containing compound metabolic process; nitrogen compound met…	intracellular; cell; cytoplasm; chloroplast; photosystem; photosystem I; plastid envelope; chloroplast thylakoid; chloroplast thylakoid membrane; plastid; thylakoid; chloroplast envelope; membrane; chloroplast photosystem I; organelle envelope; envelope; plastid thylakoid; organelle subcompartment; macromolecular complex; photosynthetic membrane; thylakoid membrane; organelle; membrane-bounded or…	binding; chlorophyll binding; tetrapyrrole binding; organic cyclic compound binding; heterocyclic compound binding;	K08905	psaG; photosystem I subunit V	osa01100 Metabolic pathways - Oryza sativa japonica (Japanese rice) (RefSeq); osa00195 Photosynthesis - Oryza sativa japonica (Japanese rice) (RefSeq);	IPR023618;	Photosystem I PsaG/PsaK domain;
Q7XPN4	229	K	OSJNBa0060D06.10 protein OS=Oryza sativa subsp. japonica GN=OSJNBa0060D06.10 PE=4 SV=2	TCADK(ac)ESAK	..........KY.........	extr	nucleobase-containing compound metabolic process; DNA metabolic process; DNA catabolic process; cellular aromatic compound metabolic process; nitrogen compound metabolic process; metabolic process; catabolic process; macromolecule catabolic process; cellular process; aromatic compound catabolic process; cellular nitrogen compound metabolic process; nucleobase-containing compound catabolic process…		nucleic acid binding; catalytic activity; nuclease activity; endonuclease activity; binding; hydrolase activity; hydrolase activity, acting on ester bonds; organic cyclic compound binding; heterocyclic compound binding;				IPR008947;	Phospholipase C/P1 nuclease domain;
B9EW51	138	K	Uncharacterized protein OS=Oryza sativa subsp. japonica GN=OsJ_01550 PE=3 SV=1	SHCASFLFK(ac)	........L.K..........	chlo	response to stress; response to oxidative stress; metabolic process; single-organism metabolic process; response to stimulus; oxidation-reduction process;		catalytic activity; peroxidase activity; binding; antioxidant activity; oxidoreductase activity; oxidoreductase activity, acting on peroxide as acceptor; heme binding; tetrapyrrole binding; organic cyclic compound binding; heterocyclic compound binding;				IPR002016;	Haem peroxidase, plant/fungal/bacterial;
Q2R1S1	210	K	Harpin binding protein 1, putative, expressed OS=Oryza sativa subsp. japonica GN=Os11g0595200 PE=2 SV=1	ITFDK(ac)K	........F.K..........	chlo	response to reactive oxygen species; response to stress; defense response; response to oxidative stress; organelle organization; response to biotic stimulus; response to bacterium; plastid organization; chloroplast organization; cellular process; response to inorganic substance; response to ozone; cellular component organization; response to chemical stimulus; defense response to bacterium; singl…	intracellular; cell; nucleus; cytoplasm; plasma membrane; chloroplast; plastid envelope; chloroplast thylakoid; chloroplast thylakoid membrane; plastid; thylakoid; chloroplast envelope; membrane; organelle envelope; envelope; plastid thylakoid; thylakoid lumen; organelle subcompartment; photosynthetic membrane; thylakoid membrane; organelle; membrane-bounded organelle; intracellular organelle; in…	structural molecule activity;
Q0JBB6	26	K	Os04g0543900 protein OS=Oryza sativa subsp. japonica GN=Os04g0543900 PE=4 SV=1	LEK(ac)LLIPFR	........L.K..........	mito	organic acid metabolic process; cellular amino acid metabolic process; nitrogen compound metabolic process; metabolic process; cellular process; carboxylic acid metabolic process; oxoacid metabolic process; cellular metabolic process; primary metabolic process; small molecule metabolic process; single-organism metabolic process; oxidation-reduction process; organic substance metabolic process; or…		catalytic activity; oxidoreductase activity;				IPR006097;	Glutamate/phenylalanine/leucine/valine dehydrogenase, dimerisation domain;
Q01859	176	K	ATP synthase subunit beta, mitochondrial OS=Oryza sativa subsp. japonica GN=ATPB PE=1 SV=2	IMNVIGEPIDEK(ac)IHR		mito	nucleobase-containing compound metabolic process; purine nucleoside catabolic process; purine nucleotide metabolic process; purine nucleotide biosynthetic process; purine nucleotide catabolic process; ATP catabolic process; cellular aromatic compound metabolic process; nucleoside phosphate metabolic process; ATP biosynthetic process; phosphorus metabolic process; phosphate-containing compound met…	mitochondrial proton-transporting ATP synthase complex, catalytic core F(1); intracellular; cell; cytoplasm; mitochondrion; mitochondrial envelope; mitochondrial inner membrane; mitochondrial proton-transporting ATP synthase complex; membrane; proton-transporting two-sector ATPase complex; organelle inner membrane; organelle membrane; mitochondrial membrane; organelle envelope; envelope; macromol…	nucleotide binding; nucleoside binding; purine nucleoside binding; catalytic activity; transporter activity; binding; copper ion binding; ATP binding; cation transmembrane transporter activity; ion transmembrane transporter activity; monovalent inorganic cation transmembrane transporter activity; hydrogen ion transmembrane transporter activity; primary active transmembrane transporter activity; P…	K02133	ATPeF1B; F-type H+-transporting ATPase subunit beta [EC:3.6.3.14]	osa01100 Metabolic pathways - Oryza sativa japonica (Japanese rice) (RefSeq); osa00190 Oxidative phosphorylation - Oryza sativa japonica (Japanese rice) (RefSeq);	IPR000793; IPR003593; IPR004100; IPR020971; IPR000194; IPR027417; IPR024034;	ATP synthase, F1 beta subunit; AAA+ ATPase domain; ATPase, F1 complex alpha/beta subunit, N-terminal domain; ATPase, F1/V1/A1 complex, alpha/beta subunit, nucleotide-binding domain; ATPase, F1 complex beta subunit/V1 complex, C-terminal; ATPase, F1/V1/A1 complex, alpha/beta subunit, C-terminal; P-loop containing nucleoside triphosphate hydrolase;
Q2RBM2	142	K	Ferritin OS=Oryza sativa subsp. japonica GN=LOC_Os11g01530 PE=3 SV=1	LIK(ac)QNMR	..........KY.........	chlo	transition metal ion transport; transport; ion transport; cation transport; iron ion transport; cellular ion homeostasis; cellular metal ion homeostasis; cellular iron ion homeostasis; response to stress; response to oxidative stress; response to endogenous stimulus; response to hormone stimulus; response to abscisic acid stimulus; cellular process; response to organic substance; cellular homeost…		binding; iron ion binding; ferric iron binding; ion binding; cation binding; metal ion binding; transition metal ion binding;	K00522			IPR012347; IPR009040; IPR009078; IPR008331;	Ferritin- like diiron domain; Ferritin/DPS protein domain; Ferritin-related; Ferritin-like superfamily;
Q6L5I5	108	K	Mitochondrial outer membrane protein porin 2 OS=Oryza sativa subsp. japonica GN=VDAC2 PE=2 SV=1	GILSIPFPYQK(ac)		cyto	transport; ion transport; cellular process; single-organism process; single-organism cellular process; single-organism transport; localization; establishment of localization; transmembrane transport;	intracellular; cell; cytoplasm; mitochondrion; mitochondrial envelope; mitochondrial outer membrane; membrane; integral to membrane; outer membrane; organelle membrane; intrinsic to membrane; mitochondrial membrane; organelle envelope; organelle outer membrane; envelope; macromolecular complex; organelle; membrane-bounded organelle; intracellular organelle; intracellular membrane-bounded organell…	transporter activity; channel activity; porin activity; passive transmembrane transporter activity; wide pore channel activity; transmembrane transporter activity;	K15040			IPR023614;	Porin domain;
Q6L5I5	111	K	Mitochondrial outer membrane protein porin 2 OS=Oryza sativa subsp. japonica GN=VDAC2 PE=2 SV=1	GILSIPFPYQKSAK(ac)		cyto	transport; ion transport; cellular process; single-organism process; single-organism cellular process; single-organism transport; localization; establishment of localization; transmembrane transport;	intracellular; cell; cytoplasm; mitochondrion; mitochondrial envelope; mitochondrial outer membrane; membrane; integral to membrane; outer membrane; organelle membrane; intrinsic to membrane; mitochondrial membrane; organelle envelope; organelle outer membrane; envelope; macromolecular complex; organelle; membrane-bounded organelle; intracellular organelle; intracellular membrane-bounded organell…	transporter activity; channel activity; porin activity; passive transmembrane transporter activity; wide pore channel activity; transmembrane transporter activity;	K15040			IPR023614;	Porin domain;
Q7X7I6	480	K	Glucose-6-phosphate 1-dehydrogenase OS=Oryza sativa subsp. japonica GN=OJ000223_09.8 PE=3 SV=2	GPK(ac)ADELSER		chlo	carbohydrate metabolic process; monosaccharide metabolic process; glucose metabolic process; glucose catabolic process; pentose-phosphate shunt; nucleobase-containing compound metabolic process; cellular aromatic compound metabolic process; coenzyme metabolic process; oxidoreduction coenzyme metabolic process; NADP metabolic process; NADPH regeneration; nucleoside phosphate metabolic process; pho…	intracellular; cell; cytoplasm; chloroplast; plastid; organelle; membrane-bounded organelle; intracellular organelle; intracellular membrane-bounded organelle; intracellular part; cytoplasmic part; cell part;	nucleotide binding; catalytic activity; glucose-6-phosphate dehydrogenase activity; binding; oxidoreductase activity; oxidoreductase activity, acting on CH-OH group of donors; oxidoreductase activity, acting on the CH-OH group of donors, NAD or NADP as acceptor; small molecule binding; cofactor binding; NADP binding; coenzyme binding; organic cyclic compound binding; nucleoside phosphate binding;…	K00036	G6PD; glucose-6-phosphate 1-dehydrogenase [EC:1.1.1.49]	osa01200 Carbon metabolism - Oryza sativa japonica (Japanese rice) (RefSeq); osa01100 Metabolic pathways - Oryza sativa japonica (Japanese rice) (RefSeq); osa00030 Pentose phosphate pathway - Oryza sativa japonica (Japanese rice) (RefSeq); osa00480 Glutathione metabolism - Oryza sativa japonica (Japanese rice) (RefSeq); osa01110 Biosynthesis of secondary metabolites - Oryza sativa japonica (Japan…	IPR022675; IPR016040; IPR022674;	Glucose-6-phosphate dehydrogenase, C-terminal; NAD(P)-binding domain; Glucose-6-phosphate dehydrogenase, NAD-binding;
Q10CJ2	50	K	Eukaryotic translation initiation factor 5A-2, putative, expressed OS=Oryza sativa subsp. japonica GN=LOC_Os03g55150 PE=4 SV=1	VVEVSTSK(ac)		cyto	organic acid metabolic process; translation; translational elongation; regulation of translation; regulation of translational elongation; regulation of translational termination; translational frameshifting; cellular protein modification process; cellular amino acid metabolic process; cellular modified amino acid metabolic process; nitrogen compound metabolic process; metabolic process; peptidyl-…		nucleic acid binding; RNA binding; translation initiation factor activity; translation elongation factor activity; binding; translation factor activity, nucleic acid binding; ribonucleoprotein complex binding; ribosome binding; organic cyclic compound binding; heterocyclic compound binding;	K03263			IPR008991; IPR012340; IPR014722; IPR020189;	Ribosomal protein L2 domain 2; Translation elongation factor, IF5A C-terminal; Nucleic acid-binding, OB-fold; Translation protein SH3-like domain;
Q8W0C5	135	K	Os01g0722800 protein OS=Oryza sativa subsp. japonica GN=P0690B02.35 PE=3 SV=1	GIGEK(ac)VTIAGTR	..........KH.........	cyto	regulation of nucleobase-containing compound metabolic process; regulation of metabolic process; regulation of cellular metabolic process; regulation of biological process; regulation of cellular process; regulation of nitrogen compound metabolic process; regulation of RNA metabolic process; regulation of macromolecule metabolic process; biological regulation; regulation of primary metabolic proc…		catalytic activity; enzyme inhibitor activity; methyltransferase activity; ribonuclease inhibitor activity; transferase activity; transferase activity, transferring one-carbon groups; enzyme regulator activity;				IPR005493;	Ribonuclease E inhibitor RraA/Dimethylmenaquinone methyltransferase;
Q69K00	194	K	Triosephosphate isomerase OS=Oryza sativa subsp. japonica GN=P0569E11.2-1 PE=3 SV=1	TFDVCFK(ac)		chlo	reproduction; carbohydrate metabolic process; monosaccharide metabolic process; glucose metabolic process; glucose catabolic process; alcohol metabolic process; glycerol metabolic process; cellular aldehyde metabolic process; generation of precursor metabolites and energy; glycolysis; lipid metabolic process; neutral lipid metabolic process; acylglycerol metabolic process; triglyceride metabolic …	extracellular region; intracellular; cell; cytoplasm; mitochondrion; cytosol; chloroplast; plastid envelope; plastid stroma; plastid; chloroplast stroma; thylakoid; chloroplast envelope; organelle envelope; envelope; organelle; membrane-bounded organelle; intracellular organelle; intracellular membrane-bounded organelle; organelle part; intracellular part; chloroplast part; plastid part; cytoplas…	catalytic activity; triose-phosphate isomerase activity; isomerase activity; intramolecular oxidoreductase activity; intramolecular oxidoreductase activity, interconverting aldoses and ketoses;	K01803	TPI; triosephosphate isomerase (TIM) [EC:5.3.1.1]	osa01230 Biosynthesis of amino acids - Oryza sativa japonica (Japanese rice) (RefSeq); osa01100 Metabolic pathways - Oryza sativa japonica (Japanese rice) (RefSeq); osa01200 Carbon metabolism - Oryza sativa japonica (Japanese rice) (RefSeq); osa00010 Glycolysis / Gluconeogenesis - Oryza sativa japonica (Japanese rice) (RefSeq); osa01110 Biosynthesis of secondary metabolites - Oryza sativa japonic…	IPR013785;	Aldolase-type TIM barrel;
Q69K00	160	K	Triosephosphate isomerase OS=Oryza sativa subsp. japonica GN=P0569E11.2-1 PE=3 SV=1	HVIGEDDQFIGK(ac)		chlo	reproduction; carbohydrate metabolic process; monosaccharide metabolic process; glucose metabolic process; glucose catabolic process; alcohol metabolic process; glycerol metabolic process; cellular aldehyde metabolic process; generation of precursor metabolites and energy; glycolysis; lipid metabolic process; neutral lipid metabolic process; acylglycerol metabolic process; triglyceride metabolic …	extracellular region; intracellular; cell; cytoplasm; mitochondrion; cytosol; chloroplast; plastid envelope; plastid stroma; plastid; chloroplast stroma; thylakoid; chloroplast envelope; organelle envelope; envelope; organelle; membrane-bounded organelle; intracellular organelle; intracellular membrane-bounded organelle; organelle part; intracellular part; chloroplast part; plastid part; cytoplas…	catalytic activity; triose-phosphate isomerase activity; isomerase activity; intramolecular oxidoreductase activity; intramolecular oxidoreductase activity, interconverting aldoses and ketoses;	K01803	TPI; triosephosphate isomerase (TIM) [EC:5.3.1.1]	osa01230 Biosynthesis of amino acids - Oryza sativa japonica (Japanese rice) (RefSeq); osa01100 Metabolic pathways - Oryza sativa japonica (Japanese rice) (RefSeq); osa01200 Carbon metabolism - Oryza sativa japonica (Japanese rice) (RefSeq); osa00010 Glycolysis / Gluconeogenesis - Oryza sativa japonica (Japanese rice) (RefSeq); osa01110 Biosynthesis of secondary metabolites - Oryza sativa japonic…	IPR013785;	Aldolase-type TIM barrel;
Q69K00	242	K	Triosephosphate isomerase OS=Oryza sativa subsp. japonica GN=P0569E11.2-1 PE=3 SV=1	DWLK(ac)VSPEVASGIR		chlo	reproduction; carbohydrate metabolic process; monosaccharide metabolic process; glucose metabolic process; glucose catabolic process; alcohol metabolic process; glycerol metabolic process; cellular aldehyde metabolic process; generation of precursor metabolites and energy; glycolysis; lipid metabolic process; neutral lipid metabolic process; acylglycerol metabolic process; triglyceride metabolic …	extracellular region; intracellular; cell; cytoplasm; mitochondrion; cytosol; chloroplast; plastid envelope; plastid stroma; plastid; chloroplast stroma; thylakoid; chloroplast envelope; organelle envelope; envelope; organelle; membrane-bounded organelle; intracellular organelle; intracellular membrane-bounded organelle; organelle part; intracellular part; chloroplast part; plastid part; cytoplas…	catalytic activity; triose-phosphate isomerase activity; isomerase activity; intramolecular oxidoreductase activity; intramolecular oxidoreductase activity, interconverting aldoses and ketoses;	K01803	TPI; triosephosphate isomerase (TIM) [EC:5.3.1.1]	osa01230 Biosynthesis of amino acids - Oryza sativa japonica (Japanese rice) (RefSeq); osa01100 Metabolic pathways - Oryza sativa japonica (Japanese rice) (RefSeq); osa01200 Carbon metabolism - Oryza sativa japonica (Japanese rice) (RefSeq); osa00010 Glycolysis / Gluconeogenesis - Oryza sativa japonica (Japanese rice) (RefSeq); osa01110 Biosynthesis of secondary metabolites - Oryza sativa japonic…	IPR013785;	Aldolase-type TIM barrel;
Q9ASP4	141	K	Dihydrolipoyl dehydrogenase OS=Oryza sativa subsp. japonica GN=P0554D10.2 PE=3 SV=1	GIEGLFKK(ac)	........F.K..........	chlo	metabolic process; cellular process; response to inorganic substance; response to metal ion; cellular homeostasis; response to chemical stimulus; homeostatic process; single-organism process; single-organism metabolic process; single-organism cellular process; cell redox homeostasis; response to cadmium ion; regulation of biological process; regulation of cellular process; response to stimulus; o…	extracellular region; intracellular; cell; cytoplasm; mitochondrion; mitochondrial envelope; mitochondrial inner membrane; mitochondrial respiratory chain; mitochondrial respiratory chain complex I; chloroplast; plastid; membrane; organelle inner membrane; NADH dehydrogenase complex; organelle membrane; mitochondrial membrane; organelle envelope; envelope; macromolecular complex; organelle; membr…	nucleotide binding; nucleoside binding; purine nucleoside binding; catalytic activity; dihydrolipoyl dehydrogenase activity; binding; copper ion binding; ATP binding; zinc ion binding; oxidoreductase activity; oxidoreductase activity, acting on NAD(P)H; oxidoreductase activity, acting on a sulfur group of donors; oxidoreductase activity, acting on a sulfur group of donors, NAD(P) as acceptor; pur…	K00382	DLD; dihydrolipoamide dehydrogenase [EC:1.8.1.4]	osa00620 Pyruvate metabolism - Oryza sativa japonica (Japanese rice) (RefSeq); osa00260 Glycine, serine and threonine metabolism - Oryza sativa japonica (Japanese rice) (RefSeq); osa00020 Citrate cycle (TCA cycle) - Oryza sativa japonica (Japanese rice) (RefSeq); osa01100 Metabolic pathways - Oryza sativa japonica (Japanese rice) (RefSeq); osa01200 Carbon metabolism - Oryza sativa japonica (Japan…	IPR016156; IPR001327; IPR004099; IPR023753;	FAD/NAD-linked reductase, dimerisation domain; Pyridine nucleotide-disulphide oxidoreductase, FAD/NAD(P)-binding domain; Pyridine nucleotide-disulphide oxidoreductase, NAD-binding domain; Pyridine nucleotide-disulphide oxidoreductase, dimerisation domain;
Q9ASP4	267	K	Dihydrolipoyl dehydrogenase OS=Oryza sativa subsp. japonica GN=P0554D10.2 PE=3 SV=1	MK(ac)FMLK	..........KF.........	chlo	metabolic process; cellular process; response to inorganic substance; response to metal ion; cellular homeostasis; response to chemical stimulus; homeostatic process; single-organism process; single-organism metabolic process; single-organism cellular process; cell redox homeostasis; response to cadmium ion; regulation of biological process; regulation of cellular process; response to stimulus; o…	extracellular region; intracellular; cell; cytoplasm; mitochondrion; mitochondrial envelope; mitochondrial inner membrane; mitochondrial respiratory chain; mitochondrial respiratory chain complex I; chloroplast; plastid; membrane; organelle inner membrane; NADH dehydrogenase complex; organelle membrane; mitochondrial membrane; organelle envelope; envelope; macromolecular complex; organelle; membr…	nucleotide binding; nucleoside binding; purine nucleoside binding; catalytic activity; dihydrolipoyl dehydrogenase activity; binding; copper ion binding; ATP binding; zinc ion binding; oxidoreductase activity; oxidoreductase activity, acting on NAD(P)H; oxidoreductase activity, acting on a sulfur group of donors; oxidoreductase activity, acting on a sulfur group of donors, NAD(P) as acceptor; pur…	K00382	DLD; dihydrolipoamide dehydrogenase [EC:1.8.1.4]	osa00620 Pyruvate metabolism - Oryza sativa japonica (Japanese rice) (RefSeq); osa00260 Glycine, serine and threonine metabolism - Oryza sativa japonica (Japanese rice) (RefSeq); osa00020 Citrate cycle (TCA cycle) - Oryza sativa japonica (Japanese rice) (RefSeq); osa01100 Metabolic pathways - Oryza sativa japonica (Japanese rice) (RefSeq); osa01200 Carbon metabolism - Oryza sativa japonica (Japan…	IPR016156; IPR001327; IPR004099; IPR023753;	FAD/NAD-linked reductase, dimerisation domain; Pyridine nucleotide-disulphide oxidoreductase, FAD/NAD(P)-binding domain; Pyridine nucleotide-disulphide oxidoreductase, NAD-binding domain; Pyridine nucleotide-disulphide oxidoreductase, dimerisation domain;
Q9ASP4	140	K	Dihydrolipoyl dehydrogenase OS=Oryza sativa subsp. japonica GN=P0554D10.2 PE=3 SV=1	GIEGLFK(ac)	........L.K..........	chlo	metabolic process; cellular process; response to inorganic substance; response to metal ion; cellular homeostasis; response to chemical stimulus; homeostatic process; single-organism process; single-organism metabolic process; single-organism cellular process; cell redox homeostasis; response to cadmium ion; regulation of biological process; regulation of cellular process; response to stimulus; o…	extracellular region; intracellular; cell; cytoplasm; mitochondrion; mitochondrial envelope; mitochondrial inner membrane; mitochondrial respiratory chain; mitochondrial respiratory chain complex I; chloroplast; plastid; membrane; organelle inner membrane; NADH dehydrogenase complex; organelle membrane; mitochondrial membrane; organelle envelope; envelope; macromolecular complex; organelle; membr…	nucleotide binding; nucleoside binding; purine nucleoside binding; catalytic activity; dihydrolipoyl dehydrogenase activity; binding; copper ion binding; ATP binding; zinc ion binding; oxidoreductase activity; oxidoreductase activity, acting on NAD(P)H; oxidoreductase activity, acting on a sulfur group of donors; oxidoreductase activity, acting on a sulfur group of donors, NAD(P) as acceptor; pur…	K00382	DLD; dihydrolipoamide dehydrogenase [EC:1.8.1.4]	osa00620 Pyruvate metabolism - Oryza sativa japonica (Japanese rice) (RefSeq); osa00260 Glycine, serine and threonine metabolism - Oryza sativa japonica (Japanese rice) (RefSeq); osa00020 Citrate cycle (TCA cycle) - Oryza sativa japonica (Japanese rice) (RefSeq); osa01100 Metabolic pathways - Oryza sativa japonica (Japanese rice) (RefSeq); osa01200 Carbon metabolism - Oryza sativa japonica (Japan…	IPR016156; IPR001327; IPR004099; IPR023753;	FAD/NAD-linked reductase, dimerisation domain; Pyridine nucleotide-disulphide oxidoreductase, FAD/NAD(P)-binding domain; Pyridine nucleotide-disulphide oxidoreductase, NAD-binding domain; Pyridine nucleotide-disulphide oxidoreductase, dimerisation domain;
Q9ASP4	336	K	Dihydrolipoyl dehydrogenase OS=Oryza sativa subsp. japonica GN=P0554D10.2 PE=3 SV=1	ILVDK(ac)		chlo	metabolic process; cellular process; response to inorganic substance; response to metal ion; cellular homeostasis; response to chemical stimulus; homeostatic process; single-organism process; single-organism metabolic process; single-organism cellular process; cell redox homeostasis; response to cadmium ion; regulation of biological process; regulation of cellular process; response to stimulus; o…	extracellular region; intracellular; cell; cytoplasm; mitochondrion; mitochondrial envelope; mitochondrial inner membrane; mitochondrial respiratory chain; mitochondrial respiratory chain complex I; chloroplast; plastid; membrane; organelle inner membrane; NADH dehydrogenase complex; organelle membrane; mitochondrial membrane; organelle envelope; envelope; macromolecular complex; organelle; membr…	nucleotide binding; nucleoside binding; purine nucleoside binding; catalytic activity; dihydrolipoyl dehydrogenase activity; binding; copper ion binding; ATP binding; zinc ion binding; oxidoreductase activity; oxidoreductase activity, acting on NAD(P)H; oxidoreductase activity, acting on a sulfur group of donors; oxidoreductase activity, acting on a sulfur group of donors, NAD(P) as acceptor; pur…	K00382	DLD; dihydrolipoamide dehydrogenase [EC:1.8.1.4]	osa00620 Pyruvate metabolism - Oryza sativa japonica (Japanese rice) (RefSeq); osa00260 Glycine, serine and threonine metabolism - Oryza sativa japonica (Japanese rice) (RefSeq); osa00020 Citrate cycle (TCA cycle) - Oryza sativa japonica (Japanese rice) (RefSeq); osa01100 Metabolic pathways - Oryza sativa japonica (Japanese rice) (RefSeq); osa01200 Carbon metabolism - Oryza sativa japonica (Japan…	IPR016156; IPR001327; IPR004099; IPR023753;	FAD/NAD-linked reductase, dimerisation domain; Pyridine nucleotide-disulphide oxidoreductase, FAD/NAD(P)-binding domain; Pyridine nucleotide-disulphide oxidoreductase, NAD-binding domain; Pyridine nucleotide-disulphide oxidoreductase, dimerisation domain;
P35684	152	K	60S ribosomal protein L3 OS=Oryza sativa subsp. japonica GN=RPL3 PE=2 SV=2	EIQMQLEK(ac)	........L.K..........	chlo	translation; metabolic process; biosynthetic process; macromolecule biosynthetic process; cellular process; gene expression; protein metabolic process; cellular macromolecule biosynthetic process; macromolecule metabolic process; cellular metabolic process; primary metabolic process; cellular biosynthetic process; cellular macromolecule metabolic process; cellular protein metabolic process; organ…	cell wall; intracellular; cell; nucleus; nucleolus; cytoplasm; vacuole; vacuolar membrane; cytosol; ribosome; plasma membrane; cell-cell junction; plasmodesma; large ribosomal subunit; membrane; cytosolic large ribosomal subunit; cytosolic ribosome; cell junction; external encapsulating structure; ribonucleoprotein complex; organelle membrane; membrane-enclosed lumen; nuclear lumen; macromolecula…	structural constituent of ribosome; structural molecule activity;	K02925	RP-L3e; large subunit ribosomal protein L3e	osa03010 Ribosome - Oryza sativa japonica (Japanese rice) (RefSeq);	IPR009000;	Translation protein, beta-barrel domain;
P35684	359	K	60S ribosomal protein L3 OS=Oryza sativa subsp. japonica GN=RPL3 PE=2 SV=2	LALEEIK(ac)		chlo	translation; metabolic process; biosynthetic process; macromolecule biosynthetic process; cellular process; gene expression; protein metabolic process; cellular macromolecule biosynthetic process; macromolecule metabolic process; cellular metabolic process; primary metabolic process; cellular biosynthetic process; cellular macromolecule metabolic process; cellular protein metabolic process; organ…	cell wall; intracellular; cell; nucleus; nucleolus; cytoplasm; vacuole; vacuolar membrane; cytosol; ribosome; plasma membrane; cell-cell junction; plasmodesma; large ribosomal subunit; membrane; cytosolic large ribosomal subunit; cytosolic ribosome; cell junction; external encapsulating structure; ribonucleoprotein complex; organelle membrane; membrane-enclosed lumen; nuclear lumen; macromolecula…	structural constituent of ribosome; structural molecule activity;	K02925	RP-L3e; large subunit ribosomal protein L3e	osa03010 Ribosome - Oryza sativa japonica (Japanese rice) (RefSeq);	IPR009000;	Translation protein, beta-barrel domain;
P35684	368	K	60S ribosomal protein L3 OS=Oryza sativa subsp. japonica GN=RPL3 PE=2 SV=2	FIDTSSK(ac)	..........KF.........	chlo	translation; metabolic process; biosynthetic process; macromolecule biosynthetic process; cellular process; gene expression; protein metabolic process; cellular macromolecule biosynthetic process; macromolecule metabolic process; cellular metabolic process; primary metabolic process; cellular biosynthetic process; cellular macromolecule metabolic process; cellular protein metabolic process; organ…	cell wall; intracellular; cell; nucleus; nucleolus; cytoplasm; vacuole; vacuolar membrane; cytosol; ribosome; plasma membrane; cell-cell junction; plasmodesma; large ribosomal subunit; membrane; cytosolic large ribosomal subunit; cytosolic ribosome; cell junction; external encapsulating structure; ribonucleoprotein complex; organelle membrane; membrane-enclosed lumen; nuclear lumen; macromolecula…	structural constituent of ribosome; structural molecule activity;	K02925	RP-L3e; large subunit ribosomal protein L3e	osa03010 Ribosome - Oryza sativa japonica (Japanese rice) (RefSeq);	IPR009000;	Translation protein, beta-barrel domain;
Q69V57	217	K	Fructose-bisphosphate aldolase OS=Oryza sativa subsp. japonica GN=P0556B08.18 PE=2 SV=1	SLNDHK(ac)GTLLKPNMVTPGSDSPK		cyto	carbohydrate metabolic process; monosaccharide metabolic process; glucose metabolic process; glucose catabolic process; generation of precursor metabolites and energy; glycolysis; metabolic process; catabolic process; cellular process; carbohydrate catabolic process; hexose metabolic process; hexose catabolic process; cellular metabolic process; primary metabolic process; single-organism carbohyd…	intracellular; cell; cytoplasm; chloroplast; plastid; organelle; membrane-bounded organelle; intracellular organelle; intracellular membrane-bounded organelle; intracellular part; cytoplasmic part; cell part;	catalytic activity; fructose-bisphosphate aldolase activity; lyase activity; carbon-carbon lyase activity; aldehyde-lyase activity;	K01623	ALDO; fructose-bisphosphate aldolase, class I [EC:4.1.2.13]	osa01230 Biosynthesis of amino acids - Oryza sativa japonica (Japanese rice) (RefSeq); osa01200 Carbon metabolism - Oryza sativa japonica (Japanese rice) (RefSeq); osa01100 Metabolic pathways - Oryza sativa japonica (Japanese rice) (RefSeq); osa00010 Glycolysis / Gluconeogenesis - Oryza sativa japonica (Japanese rice) (RefSeq); osa00030 Pentose phosphate pathway - Oryza sativa japonica (Japanese …	IPR013785;	Aldolase-type TIM barrel;
Q69V57	337	K	Fructose-bisphosphate aldolase OS=Oryza sativa subsp. japonica GN=P0556B08.18 PE=2 SV=1	ANSEATLGK(ac)AATSESLYVK	..........KY.........	cyto	carbohydrate metabolic process; monosaccharide metabolic process; glucose metabolic process; glucose catabolic process; generation of precursor metabolites and energy; glycolysis; metabolic process; catabolic process; cellular process; carbohydrate catabolic process; hexose metabolic process; hexose catabolic process; cellular metabolic process; primary metabolic process; single-organism carbohyd…	intracellular; cell; cytoplasm; chloroplast; plastid; organelle; membrane-bounded organelle; intracellular organelle; intracellular membrane-bounded organelle; intracellular part; cytoplasmic part; cell part;	catalytic activity; fructose-bisphosphate aldolase activity; lyase activity; carbon-carbon lyase activity; aldehyde-lyase activity;	K01623	ALDO; fructose-bisphosphate aldolase, class I [EC:4.1.2.13]	osa01230 Biosynthesis of amino acids - Oryza sativa japonica (Japanese rice) (RefSeq); osa01200 Carbon metabolism - Oryza sativa japonica (Japanese rice) (RefSeq); osa01100 Metabolic pathways - Oryza sativa japonica (Japanese rice) (RefSeq); osa00010 Glycolysis / Gluconeogenesis - Oryza sativa japonica (Japanese rice) (RefSeq); osa00030 Pentose phosphate pathway - Oryza sativa japonica (Japanese …	IPR013785;	Aldolase-type TIM barrel;
Q69V57	132	K	Fructose-bisphosphate aldolase OS=Oryza sativa subsp. japonica GN=P0556B08.18 PE=2 SV=1	CAK(ac)YEAGAR	..........KY.........	cyto	carbohydrate metabolic process; monosaccharide metabolic process; glucose metabolic process; glucose catabolic process; generation of precursor metabolites and energy; glycolysis; metabolic process; catabolic process; cellular process; carbohydrate catabolic process; hexose metabolic process; hexose catabolic process; cellular metabolic process; primary metabolic process; single-organism carbohyd…	intracellular; cell; cytoplasm; chloroplast; plastid; organelle; membrane-bounded organelle; intracellular organelle; intracellular membrane-bounded organelle; intracellular part; cytoplasmic part; cell part;	catalytic activity; fructose-bisphosphate aldolase activity; lyase activity; carbon-carbon lyase activity; aldehyde-lyase activity;	K01623	ALDO; fructose-bisphosphate aldolase, class I [EC:4.1.2.13]	osa01230 Biosynthesis of amino acids - Oryza sativa japonica (Japanese rice) (RefSeq); osa01200 Carbon metabolism - Oryza sativa japonica (Japanese rice) (RefSeq); osa01100 Metabolic pathways - Oryza sativa japonica (Japanese rice) (RefSeq); osa00010 Glycolysis / Gluconeogenesis - Oryza sativa japonica (Japanese rice) (RefSeq); osa00030 Pentose phosphate pathway - Oryza sativa japonica (Japanese …	IPR013785;	Aldolase-type TIM barrel;
Q69V57	7	K	Fructose-bisphosphate aldolase OS=Oryza sativa subsp. japonica GN=P0556B08.18 PE=2 SV=1	SAFVGK(ac)LIK		cyto	carbohydrate metabolic process; monosaccharide metabolic process; glucose metabolic process; glucose catabolic process; generation of precursor metabolites and energy; glycolysis; metabolic process; catabolic process; cellular process; carbohydrate catabolic process; hexose metabolic process; hexose catabolic process; cellular metabolic process; primary metabolic process; single-organism carbohyd…	intracellular; cell; cytoplasm; chloroplast; plastid; organelle; membrane-bounded organelle; intracellular organelle; intracellular membrane-bounded organelle; intracellular part; cytoplasmic part; cell part;	catalytic activity; fructose-bisphosphate aldolase activity; lyase activity; carbon-carbon lyase activity; aldehyde-lyase activity;	K01623	ALDO; fructose-bisphosphate aldolase, class I [EC:4.1.2.13]	osa01230 Biosynthesis of amino acids - Oryza sativa japonica (Japanese rice) (RefSeq); osa01200 Carbon metabolism - Oryza sativa japonica (Japanese rice) (RefSeq); osa01100 Metabolic pathways - Oryza sativa japonica (Japanese rice) (RefSeq); osa00010 Glycolysis / Gluconeogenesis - Oryza sativa japonica (Japanese rice) (RefSeq); osa00030 Pentose phosphate pathway - Oryza sativa japonica (Japanese …	IPR013785;	Aldolase-type TIM barrel;
Q69V57	226	K	Fructose-bisphosphate aldolase OS=Oryza sativa subsp. japonica GN=P0556B08.18 PE=2 SV=1	VLLEGTLLK(ac)SDSPK	........L.K..........	cyto	carbohydrate metabolic process; monosaccharide metabolic process; glucose metabolic process; glucose catabolic process; generation of precursor metabolites and energy; glycolysis; metabolic process; catabolic process; cellular process; carbohydrate catabolic process; hexose metabolic process; hexose catabolic process; cellular metabolic process; primary metabolic process; single-organism carbohyd…	intracellular; cell; cytoplasm; chloroplast; plastid; organelle; membrane-bounded organelle; intracellular organelle; intracellular membrane-bounded organelle; intracellular part; cytoplasmic part; cell part;	catalytic activity; fructose-bisphosphate aldolase activity; lyase activity; carbon-carbon lyase activity; aldehyde-lyase activity;	K01623	ALDO; fructose-bisphosphate aldolase, class I [EC:4.1.2.13]	osa01230 Biosynthesis of amino acids - Oryza sativa japonica (Japanese rice) (RefSeq); osa01200 Carbon metabolism - Oryza sativa japonica (Japanese rice) (RefSeq); osa01100 Metabolic pathways - Oryza sativa japonica (Japanese rice) (RefSeq); osa00010 Glycolysis / Gluconeogenesis - Oryza sativa japonica (Japanese rice) (RefSeq); osa00030 Pentose phosphate pathway - Oryza sativa japonica (Japanese …	IPR013785;	Aldolase-type TIM barrel;
Q69V57	17	K	Fructose-bisphosphate aldolase OS=Oryza sativa subsp. japonica GN=P0556B08.18 PE=2 SV=1	TAK(ac)IATPGK	..........KY.........	cyto	carbohydrate metabolic process; monosaccharide metabolic process; glucose metabolic process; glucose catabolic process; generation of precursor metabolites and energy; glycolysis; metabolic process; catabolic process; cellular process; carbohydrate catabolic process; hexose metabolic process; hexose catabolic process; cellular metabolic process; primary metabolic process; single-organism carbohyd…	intracellular; cell; cytoplasm; chloroplast; plastid; organelle; membrane-bounded organelle; intracellular organelle; intracellular membrane-bounded organelle; intracellular part; cytoplasmic part; cell part;	catalytic activity; fructose-bisphosphate aldolase activity; lyase activity; carbon-carbon lyase activity; aldehyde-lyase activity;	K01623	ALDO; fructose-bisphosphate aldolase, class I [EC:4.1.2.13]	osa01230 Biosynthesis of amino acids - Oryza sativa japonica (Japanese rice) (RefSeq); osa01200 Carbon metabolism - Oryza sativa japonica (Japanese rice) (RefSeq); osa01100 Metabolic pathways - Oryza sativa japonica (Japanese rice) (RefSeq); osa00010 Glycolysis / Gluconeogenesis - Oryza sativa japonica (Japanese rice) (RefSeq); osa00030 Pentose phosphate pathway - Oryza sativa japonica (Japanese …	IPR013785;	Aldolase-type TIM barrel;
Q69V57	211	K	Fructose-bisphosphate aldolase OS=Oryza sativa subsp. japonica GN=P0556B08.18 PE=2 SV=1	VLAAVYK(ac)K		cyto	carbohydrate metabolic process; monosaccharide metabolic process; glucose metabolic process; glucose catabolic process; generation of precursor metabolites and energy; glycolysis; metabolic process; catabolic process; cellular process; carbohydrate catabolic process; hexose metabolic process; hexose catabolic process; cellular metabolic process; primary metabolic process; single-organism carbohyd…	intracellular; cell; cytoplasm; chloroplast; plastid; organelle; membrane-bounded organelle; intracellular organelle; intracellular membrane-bounded organelle; intracellular part; cytoplasmic part; cell part;	catalytic activity; fructose-bisphosphate aldolase activity; lyase activity; carbon-carbon lyase activity; aldehyde-lyase activity;	K01623	ALDO; fructose-bisphosphate aldolase, class I [EC:4.1.2.13]	osa01230 Biosynthesis of amino acids - Oryza sativa japonica (Japanese rice) (RefSeq); osa01200 Carbon metabolism - Oryza sativa japonica (Japanese rice) (RefSeq); osa01100 Metabolic pathways - Oryza sativa japonica (Japanese rice) (RefSeq); osa00010 Glycolysis / Gluconeogenesis - Oryza sativa japonica (Japanese rice) (RefSeq); osa00030 Pentose phosphate pathway - Oryza sativa japonica (Japanese …	IPR013785;	Aldolase-type TIM barrel;
Q9FR35	90	K	Peroxiredoxin-2C OS=Oryza sativa subsp. japonica GN=PRXIIC PE=1 SV=1	AWAK(ac)PENK		cyto	response to inorganic substance; response to metal ion; response to chemical stimulus; response to cadmium ion; response to stimulus;	intracellular; cell; cytoplasm; cytosol; plasma membrane; chloroplast; plastid; membrane; organelle; membrane-bounded organelle; intracellular organelle; intracellular membrane-bounded organelle; intracellular part; cytoplasmic part; cell part; cell periphery;	catalytic activity; peroxidase activity; antioxidant activity; oxidoreductase activity; oxidoreductase activity, acting on peroxide as acceptor; oxidoreductase activity, acting on paired donors, with incorporation or reduction of molecular oxygen; peroxiredoxin activity;				IPR013740; IPR012336;	Redoxin; Thioredoxin-like fold;
Q9FR35	96	K	Peroxiredoxin-2C OS=Oryza sativa subsp. japonica GN=PRXIIC PE=1 SV=1	SYPENK(ac)	..........KH.........	cyto	response to inorganic substance; response to metal ion; response to chemical stimulus; response to cadmium ion; response to stimulus;	intracellular; cell; cytoplasm; cytosol; plasma membrane; chloroplast; plastid; membrane; organelle; membrane-bounded organelle; intracellular organelle; intracellular membrane-bounded organelle; intracellular part; cytoplasmic part; cell part; cell periphery;	catalytic activity; peroxidase activity; antioxidant activity; oxidoreductase activity; oxidoreductase activity, acting on peroxide as acceptor; oxidoreductase activity, acting on paired donors, with incorporation or reduction of molecular oxygen; peroxiredoxin activity;				IPR013740; IPR012336;	Redoxin; Thioredoxin-like fold;
Q0JAA9	209	K	Os04g0608500 protein (Fragment) OS=Oryza sativa subsp. japonica GN=Os04g0608500 PE=4 SV=1	IILDK(ac)TMSK	..........KH.........	cyto			binding;	K03032	PSMD1; 26S proteasome regulatory subunit N2	osa03050 Proteasome - Oryza sativa japonica (Japanese rice) (RefSeq);	IPR011989; IPR016024;	Armadillo-type fold; Armadillo-like helical;
Q0DG05	96	K	Photosystem I reaction center subunit VI, chloroplastic OS=Oryza sativa subsp. japonica GN=PSAH PE=2 SV=1	FFETFAGPFTK(ac)	........F.K..........	chlo	metabolic process; cellular process; photosynthesis; cellular metabolic process;	intracellular; cell; cytoplasm; chloroplast; photosystem; photosystem I; plastid stroma; chloroplast thylakoid; chloroplast thylakoid membrane; plastid; photosystem I reaction center; chloroplast stroma; thylakoid; plastoglobule; membrane; integral to membrane; intrinsic to membrane; plastid thylakoid; organelle subcompartment; macromolecular complex; photosynthetic membrane; thylakoid membrane; …		K02695	psaH; photosystem I subunit VI	osa01100 Metabolic pathways - Oryza sativa japonica (Japanese rice) (RefSeq); osa00195 Photosynthesis - Oryza sativa japonica (Japanese rice) (RefSeq);
Q688J1	459	K	Putative uncharacterized protein OSJNBb0012G21.6 OS=Oryza sativa subsp. japonica GN=OSJNBb0012G21.6 PE=4 SV=1	GPTHLESFSAK(ac)PVK		nucl
Q8W5I3	158	K	Putative gag-pol OS=Oryza sativa subsp. japonica GN=OSJNBb0049A16.17 PE=4 SV=1	ANPEKIKAIENMK(ac)		cyto	nucleobase-containing compound metabolic process; DNA metabolic process; cellular aromatic compound metabolic process; nitrogen compound metabolic process; metabolic process; cellular process; DNA integration; cellular nitrogen compound metabolic process; macromolecule metabolic process; cellular metabolic process; primary metabolic process; cellular macromolecule metabolic process; heterocycle m…		nucleic acid binding; RNA binding; catalytic activity; RNA-directed DNA polymerase activity; nuclease activity; endonuclease activity; endoribonuclease activity; ribonuclease H activity; ribonuclease activity; binding; transferase activity; transferase activity, transferring phosphorus-containing groups; nucleotidyltransferase activity; hydrolase activity; hydrolase activity, acting on ester bond…				IPR001584; IPR000477; IPR012337; IPR002156;	Integrase, catalytic core; Ribonuclease H-like domain; Reverse transcriptase domain; Ribonuclease H domain;
Q8W5I3	152	K	Putative gag-pol OS=Oryza sativa subsp. japonica GN=OSJNBb0049A16.17 PE=4 SV=1	ANPEKIK(ac)KSPTR		cyto	nucleobase-containing compound metabolic process; DNA metabolic process; cellular aromatic compound metabolic process; nitrogen compound metabolic process; metabolic process; cellular process; DNA integration; cellular nitrogen compound metabolic process; macromolecule metabolic process; cellular metabolic process; primary metabolic process; cellular macromolecule metabolic process; heterocycle m…		nucleic acid binding; RNA binding; catalytic activity; RNA-directed DNA polymerase activity; nuclease activity; endonuclease activity; endoribonuclease activity; ribonuclease H activity; ribonuclease activity; binding; transferase activity; transferase activity, transferring phosphorus-containing groups; nucleotidyltransferase activity; hydrolase activity; hydrolase activity, acting on ester bond…				IPR001584; IPR000477; IPR012337; IPR002156;	Integrase, catalytic core; Ribonuclease H-like domain; Reverse transcriptase domain; Ribonuclease H domain;
Q6YU90	22	K	Os02g0101500 protein OS=Oryza sativa subsp. japonica GN=B1370C05.18-1 PE=2 SV=1	VVSTK(ac)GTR		chlo	metabolic process; single-organism metabolic process; oxidation-reduction process;		nucleotide binding; catalytic activity; binding; oxidoreductase activity; oxidoreductase activity, acting on CH-OH group of donors; oxidoreductase activity, acting on the CH-OH group of donors, NAD or NADP as acceptor; small molecule binding; cofactor binding; coenzyme binding; NAD binding; organic cyclic compound binding; nucleoside phosphate binding; heterocyclic compound binding;	K15893	HPR1; hydroxypyruvate reductase 1	osa01100 Metabolic pathways - Oryza sativa japonica (Japanese rice) (RefSeq); osa00260 Glycine, serine and threonine metabolism - Oryza sativa japonica (Japanese rice) (RefSeq); osa00630 Glyoxylate and dicarboxylate metabolism - Oryza sativa japonica (Japanese rice) (RefSeq); osa01110 Biosynthesis of secondary metabolites - Oryza sativa japonica (Japanese rice) (RefSeq);	IPR006139; IPR006140; IPR016040;	D-isomer specific 2-hydroxyacid dehydrogenase, catalytic domain; NAD(P)-binding domain; D-isomer specific 2-hydroxyacid dehydrogenase, NAD-binding domain;
Q10NK0	403	K	Fructose-1,6-bisphosphatase, chloroplast, putative, expressed OS=Oryza sativa subsp. japonica GN=Os03g0267300 PE=2 SV=1	VPLYIGSVEEVEKVEK(ac)		chlo	carbohydrate metabolic process; disaccharide metabolic process; sucrose metabolic process; generation of precursor metabolites and energy; phosphorus metabolic process; phosphate-containing compound metabolic process; response to stress; metabolic process; response to temperature stimulus; oligosaccharide metabolic process; response to cold; response to abiotic stimulus; photosynthetic electron t…	extracellular region; intracellular; cell; cytoplasm; chloroplast; plastid envelope; plastid stroma; plastid; chloroplast stroma; stromule; organelle envelope; envelope; organelle; membrane-bounded organelle; intracellular organelle; intracellular membrane-bounded organelle; organelle part; intracellular part; chloroplast part; plastid part; cytoplasmic part; intracellular organelle part; cell pa…	catalytic activity; hydrolase activity; hydrolase activity, acting on ester bonds; phosphatase activity; carbohydrate phosphatase activity; fructose 1,6-bisphosphate 1-phosphatase activity; phosphoric ester hydrolase activity; sugar-phosphatase activity;	K03841	FBP; fructose-1,6-bisphosphatase I [EC:3.1.3.11]	osa01200 Carbon metabolism - Oryza sativa japonica (Japanese rice) (RefSeq); osa01100 Metabolic pathways - Oryza sativa japonica (Japanese rice) (RefSeq); osa00010 Glycolysis / Gluconeogenesis - Oryza sativa japonica (Japanese rice) (RefSeq); osa00030 Pentose phosphate pathway - Oryza sativa japonica (Japanese rice) (RefSeq); osa01110 Biosynthesis of secondary metabolites - Oryza sativa japonica …
Q0J0R0	97	K	Os09g0501700 protein (Fragment) OS=Oryza sativa subsp. japonica GN=Os09g0501700 PE=4 SV=2	HYLPNK(ac)	..........KF.........	chlo	translation; metabolic process; biosynthetic process; macromolecule biosynthetic process; cellular process; gene expression; protein metabolic process; cellular macromolecule biosynthetic process; macromolecule metabolic process; cellular metabolic process; primary metabolic process; cellular biosynthetic process; cellular macromolecule metabolic process; cellular protein metabolic process; organ…	intracellular; cell; nucleus; nucleolus; cytoplasm; cytosol; ribosome; large ribosomal subunit; cytosolic large ribosomal subunit; cytosolic ribosome; ribonucleoprotein complex; membrane-enclosed lumen; nuclear lumen; macromolecular complex; organelle; membrane-bounded organelle; non-membrane-bounded organelle; intracellular organelle; intracellular membrane-bounded organelle; intracellular non-m…	structural constituent of ribosome; structural molecule activity;	K02912	RP-L32e; large subunit ribosomal protein L32e	osa03010 Ribosome - Oryza sativa japonica (Japanese rice) (RefSeq);
A2ZQ33	281	K	Uncharacterized protein OS=Oryza sativa subsp. japonica GN=OsJ_00667 PE=4 SV=1	HLLK(ac)R	........L.K..........	cyto			catalytic activity; transferase activity; transferase activity, transferring acyl groups; transferase activity, transferring acyl groups other than amino-acyl groups;				IPR023213;	Chloramphenicol acetyltransferase-like domain;
Q84TB3	17	K	Actin-depolymerizing factor 4 OS=Oryza sativa subsp. japonica GN=ADF4 PE=2 SV=1	LK(ac)FNELQSK	..........KF.........	cyto	organelle organization; cytoskeleton organization; actin filament organization; actin polymerization or depolymerization; cellular process; cellular component organization; cellular component disassembly; actin filament-based process; actin cytoskeleton organization; actin filament depolymerization; macromolecular complex disassembly; protein complex disassembly; cellular protein complex disassem…	intracellular; cell; cytoskeleton; actin cytoskeleton; organelle; non-membrane-bounded organelle; intracellular organelle; intracellular non-membrane-bounded organelle; intracellular part; cell part;	actin binding; binding; protein binding; cytoskeletal protein binding;	K05765			IPR002108;	Actin-depolymerising factor homology domain;
Q84TB3	82	K	Actin-depolymerizing factor 4 OS=Oryza sativa subsp. japonica GN=ADF4 PE=2 SV=1	FAIYDFDFLTAEDVPK(ac)		cyto	organelle organization; cytoskeleton organization; actin filament organization; actin polymerization or depolymerization; cellular process; cellular component organization; cellular component disassembly; actin filament-based process; actin cytoskeleton organization; actin filament depolymerization; macromolecular complex disassembly; protein complex disassembly; cellular protein complex disassem…	intracellular; cell; cytoskeleton; actin cytoskeleton; organelle; non-membrane-bounded organelle; intracellular organelle; intracellular non-membrane-bounded organelle; intracellular part; cell part;	actin binding; binding; protein binding; cytoskeletal protein binding;	K05765			IPR002108;	Actin-depolymerising factor homology domain;
Q84TB3	15	K	Actin-depolymerizing factor 4 OS=Oryza sativa subsp. japonica GN=ADF4 PE=2 SV=1	ANSSSGVAIHDDCK(ac)		cyto	organelle organization; cytoskeleton organization; actin filament organization; actin polymerization or depolymerization; cellular process; cellular component organization; cellular component disassembly; actin filament-based process; actin cytoskeleton organization; actin filament depolymerization; macromolecular complex disassembly; protein complex disassembly; cellular protein complex disassem…	intracellular; cell; cytoskeleton; actin cytoskeleton; organelle; non-membrane-bounded organelle; intracellular organelle; intracellular non-membrane-bounded organelle; intracellular part; cell part;	actin binding; binding; protein binding; cytoskeletal protein binding;	K05765			IPR002108;	Actin-depolymerising factor homology domain;
Q5JMR9	119	K	Thioredoxin Y, chloroplastic OS=Oryza sativa subsp. japonica GN=Os01g0963400 PE=3 SV=2	IDTEK(ac)IANR	..........KY.........	chlo	glycerol ether metabolic process; metabolic process; response to radiation; response to light stimulus; response to abiotic stimulus; cellular process; ether metabolic process; cellular homeostasis; homeostatic process; small molecule metabolic process; single-organism process; single-organism metabolic process; single-organism cellular process; cell redox homeostasis; regulation of biological pr…	intracellular; cell; cytoplasm; chloroplast; plastid; organelle; membrane-bounded organelle; intracellular organelle; intracellular membrane-bounded organelle; intracellular part; cytoplasmic part; cell part;	catalytic activity; enzyme activator activity; protein disulfide oxidoreductase activity; disulfide oxidoreductase activity; oxidoreductase activity; oxidoreductase activity, acting on a sulfur group of donors; oxidoreductase activity, acting on a sulfur group of donors, disulfide as acceptor; enzyme regulator activity;				IPR013766; IPR012336;	Thioredoxin domain; Thioredoxin-like fold;
Q5JMR9	139	K	Thioredoxin Y, chloroplastic OS=Oryza sativa subsp. japonica GN=Os01g0963400 PE=3 SV=2	YQIEALPTFIIFK(ac)		chlo	glycerol ether metabolic process; metabolic process; response to radiation; response to light stimulus; response to abiotic stimulus; cellular process; ether metabolic process; cellular homeostasis; homeostatic process; small molecule metabolic process; single-organism process; single-organism metabolic process; single-organism cellular process; cell redox homeostasis; regulation of biological pr…	intracellular; cell; cytoplasm; chloroplast; plastid; organelle; membrane-bounded organelle; intracellular organelle; intracellular membrane-bounded organelle; intracellular part; cytoplasmic part; cell part;	catalytic activity; enzyme activator activity; protein disulfide oxidoreductase activity; disulfide oxidoreductase activity; oxidoreductase activity; oxidoreductase activity, acting on a sulfur group of donors; oxidoreductase activity, acting on a sulfur group of donors, disulfide as acceptor; enzyme regulator activity;				IPR013766; IPR012336;	Thioredoxin domain; Thioredoxin-like fold;
Q5JMR9	114	K	Thioredoxin Y, chloroplastic OS=Oryza sativa subsp. japonica GN=Os01g0963400 PE=3 SV=2	IQVVK(ac)EK		chlo	glycerol ether metabolic process; metabolic process; response to radiation; response to light stimulus; response to abiotic stimulus; cellular process; ether metabolic process; cellular homeostasis; homeostatic process; small molecule metabolic process; single-organism process; single-organism metabolic process; single-organism cellular process; cell redox homeostasis; regulation of biological pr…	intracellular; cell; cytoplasm; chloroplast; plastid; organelle; membrane-bounded organelle; intracellular organelle; intracellular membrane-bounded organelle; intracellular part; cytoplasmic part; cell part;	catalytic activity; enzyme activator activity; protein disulfide oxidoreductase activity; disulfide oxidoreductase activity; oxidoreductase activity; oxidoreductase activity, acting on a sulfur group of donors; oxidoreductase activity, acting on a sulfur group of donors, disulfide as acceptor; enzyme regulator activity;				IPR013766; IPR012336;	Thioredoxin domain; Thioredoxin-like fold;
Q8S7T4	169	K	Photosystem I P700 chlorophyll A apoprotein A2 OS=Oryza sativa subsp. japonica GN=OSJNBb0005J14.17 PE=3 SV=1	WKPSLSWFK(ac)		plas	metabolic process; cellular process; photosynthesis; cellular metabolic process;	intracellular; cell; photosystem; photosystem I; thylakoid; membrane; integral to membrane; intrinsic to membrane; macromolecular complex; photosynthetic membrane; protein complex; intracellular part; membrane part; thylakoid part; cell part;		K02690	psaB; photosystem I P700 chlorophyll a apoprotein A2	osa01100 Metabolic pathways - Oryza sativa japonica (Japanese rice) (RefSeq); osa00195 Photosynthesis - Oryza sativa japonica (Japanese rice) (RefSeq);
Q10QU8	93	K	40S ribosomal protein SA OS=Oryza sativa subsp. japonica GN=LOC_Os03g08440 PE=3 SV=1	AVLK(ac)QYTGAHAIAGR	..........KF.........	cyto	ribosomal small subunit assembly; translation; organelle organization; metabolic process; biosynthetic process; macromolecule biosynthetic process; cellular process; gene expression; cellular component organization; protein metabolic process; cellular component assembly; ribonucleoprotein complex biogenesis; ribonucleoprotein complex assembly; cellular macromolecular complex assembly; cellular ma…	intracellular; cell; cytoplasm; cytosol; ribosome; chloroplast; plastid; small ribosomal subunit; membrane; cytosolic ribosome; cytosolic small ribosomal subunit; ribonucleoprotein complex; macromolecular complex; organelle; membrane-bounded organelle; non-membrane-bounded organelle; intracellular organelle; intracellular membrane-bounded organelle; intracellular non-membrane-bounded organelle; r…	structural constituent of ribosome; structural molecule activity;	K02998	RP-SAe; small subunit ribosomal protein SAe	osa03010 Ribosome - Oryza sativa japonica (Japanese rice) (RefSeq);	IPR023591;	Ribosomal protein S2, flavodoxin-like domain;
Q10QU8	61	K	40S ribosomal protein SA OS=Oryza sativa subsp. japonica GN=LOC_Os03g08440 PE=3 SV=1	TWEK(ac)LAAR		cyto	ribosomal small subunit assembly; translation; organelle organization; metabolic process; biosynthetic process; macromolecule biosynthetic process; cellular process; gene expression; cellular component organization; protein metabolic process; cellular component assembly; ribonucleoprotein complex biogenesis; ribonucleoprotein complex assembly; cellular macromolecular complex assembly; cellular ma…	intracellular; cell; cytoplasm; cytosol; ribosome; chloroplast; plastid; small ribosomal subunit; membrane; cytosolic ribosome; cytosolic small ribosomal subunit; ribonucleoprotein complex; macromolecular complex; organelle; membrane-bounded organelle; non-membrane-bounded organelle; intracellular organelle; intracellular membrane-bounded organelle; intracellular non-membrane-bounded organelle; r…	structural constituent of ribosome; structural molecule activity;	K02998	RP-SAe; small subunit ribosomal protein SAe	osa03010 Ribosome - Oryza sativa japonica (Japanese rice) (RefSeq);	IPR023591;	Ribosomal protein S2, flavodoxin-like domain;
Q6Z0F1	260	K	Enhancer of polycomb-like protein OS=Oryza sativa subsp. japonica GN=OSJNBa0062G05.8 PE=2 SV=1	NLEQAK(ac)ALIK		chlo	nucleobase-containing compound metabolic process; transcription, DNA-dependent; regulation of transcription, DNA-dependent; cellular aromatic compound metabolic process; nitrogen compound metabolic process; metabolic process; biosynthetic process; macromolecule biosynthetic process; regulation of biosynthetic process; cellular process; gene expression; regulation of gene expression; regulation of…	histone acetyltransferase complex; intracellular; cell; nucleus; nucleoplasm; membrane-enclosed lumen; nuclear lumen; Piccolo NuA4 histone acetyltransferase complex; macromolecular complex; NuA4 histone acetyltransferase complex; H4/H2A histone acetyltransferase complex; organelle; membrane-bounded organelle; intracellular organelle; intracellular membrane-bounded organelle; organelle lumen; prot…		K11322			IPR019542;	Enhancer of polycomb-like, N-terminal;
Q8H7Y8	4	K	Probable histone H2A variant 1 OS=Oryza sativa subsp. japonica GN=Os03g0162200 PE=2 SV=1	AGK(ac)GKGLLAAKTTAAK		nucl	nucleobase-containing compound metabolic process; DNA metabolic process; DNA packaging; chromatin organization; chromatin assembly or disassembly; nucleosome assembly; protein complex assembly; cellular aromatic compound metabolic process; nitrogen compound metabolic process; organelle organization; metabolic process; cellular process; cellular component organization; cellular component assembly;…	chromatin; nucleosome; intracellular; cell; nucleus; chromosome; macromolecular complex; protein-DNA complex; organelle; membrane-bounded organelle; non-membrane-bounded organelle; intracellular organelle; intracellular membrane-bounded organelle; intracellular non-membrane-bounded organelle; protein complex; organelle part; intracellular part; chromosomal part; intracellular organelle part; cell…	nucleic acid binding; DNA binding; binding; protein binding; protein heterodimerization activity; protein dimerization activity; organic cyclic compound binding; heterocyclic compound binding;	K11251			IPR002119; IPR009072; IPR007125;	Histone H2A; Histone core; Histone-fold;
Q8H7Y8	18	K	Probable histone H2A variant 1 OS=Oryza sativa subsp. japonica GN=Os03g0162200 PE=2 SV=1	GLLAAKTTAAK(ac)		nucl	nucleobase-containing compound metabolic process; DNA metabolic process; DNA packaging; chromatin organization; chromatin assembly or disassembly; nucleosome assembly; protein complex assembly; cellular aromatic compound metabolic process; nitrogen compound metabolic process; organelle organization; metabolic process; cellular process; cellular component organization; cellular component assembly;…	chromatin; nucleosome; intracellular; cell; nucleus; chromosome; macromolecular complex; protein-DNA complex; organelle; membrane-bounded organelle; non-membrane-bounded organelle; intracellular organelle; intracellular membrane-bounded organelle; intracellular non-membrane-bounded organelle; protein complex; organelle part; intracellular part; chromosomal part; intracellular organelle part; cell…	nucleic acid binding; DNA binding; binding; protein binding; protein heterodimerization activity; protein dimerization activity; organic cyclic compound binding; heterocyclic compound binding;	K11251			IPR002119; IPR009072; IPR007125;	Histone H2A; Histone core; Histone-fold;
Q8H7Y8	7	K	Probable histone H2A variant 1 OS=Oryza sativa subsp. japonica GN=Os03g0162200 PE=2 SV=1	GGK(ac)LLAAKTTAAKSADKDK		nucl	nucleobase-containing compound metabolic process; DNA metabolic process; DNA packaging; chromatin organization; chromatin assembly or disassembly; nucleosome assembly; protein complex assembly; cellular aromatic compound metabolic process; nitrogen compound metabolic process; organelle organization; metabolic process; cellular process; cellular component organization; cellular component assembly;…	chromatin; nucleosome; intracellular; cell; nucleus; chromosome; macromolecular complex; protein-DNA complex; organelle; membrane-bounded organelle; non-membrane-bounded organelle; intracellular organelle; intracellular membrane-bounded organelle; intracellular non-membrane-bounded organelle; protein complex; organelle part; intracellular part; chromosomal part; intracellular organelle part; cell…	nucleic acid binding; DNA binding; binding; protein binding; protein heterodimerization activity; protein dimerization activity; organic cyclic compound binding; heterocyclic compound binding;	K11251			IPR002119; IPR009072; IPR007125;	Histone H2A; Histone core; Histone-fold;
Q8H7Y8	13	K	Probable histone H2A variant 1 OS=Oryza sativa subsp. japonica GN=Os03g0162200 PE=2 SV=1	GLLAAK(ac)KSADKDK		nucl	nucleobase-containing compound metabolic process; DNA metabolic process; DNA packaging; chromatin organization; chromatin assembly or disassembly; nucleosome assembly; protein complex assembly; cellular aromatic compound metabolic process; nitrogen compound metabolic process; organelle organization; metabolic process; cellular process; cellular component organization; cellular component assembly;…	chromatin; nucleosome; intracellular; cell; nucleus; chromosome; macromolecular complex; protein-DNA complex; organelle; membrane-bounded organelle; non-membrane-bounded organelle; intracellular organelle; intracellular membrane-bounded organelle; intracellular non-membrane-bounded organelle; protein complex; organelle part; intracellular part; chromosomal part; intracellular organelle part; cell…	nucleic acid binding; DNA binding; binding; protein binding; protein heterodimerization activity; protein dimerization activity; organic cyclic compound binding; heterocyclic compound binding;	K11251			IPR002119; IPR009072; IPR007125;	Histone H2A; Histone core; Histone-fold;
Q10EJ0	321	K	ATP synthase beta chain, putative OS=Oryza sativa subsp. japonica GN=LOC_Os03g55874 PE=3 SV=1	ELVEAK(ac)		cyto	nucleobase-containing compound metabolic process; purine nucleotide metabolic process; purine nucleotide biosynthetic process; cellular aromatic compound metabolic process; nucleoside phosphate metabolic process; ATP biosynthetic process; phosphorus metabolic process; phosphate-containing compound metabolic process; nitrogen compound metabolic process; transport; ion transport; cation transport; …	intracellular; cell; membrane; proton-transporting two-sector ATPase complex; macromolecular complex; proton-transporting two-sector ATPase complex, catalytic domain; protein complex; intracellular part; membrane part; cell part; proton-transporting ATP synthase complex; proton-transporting ATP synthase complex, catalytic core F(1);	nucleotide binding; nucleoside binding; purine nucleoside binding; catalytic activity; transporter activity; binding; ATP binding; cation transmembrane transporter activity; ion transmembrane transporter activity; monovalent inorganic cation transmembrane transporter activity; hydrogen ion transmembrane transporter activity; primary active transmembrane transporter activity; P-P-bond-hydrolysis-d…	K02112	ATPF1B; F-type H+-transporting ATPase subunit beta [EC:3.6.3.14]	osa01100 Metabolic pathways - Oryza sativa japonica (Japanese rice) (RefSeq); osa00195 Photosynthesis - Oryza sativa japonica (Japanese rice) (RefSeq); osa00190 Oxidative phosphorylation - Oryza sativa japonica (Japanese rice) (RefSeq);	IPR000793; IPR020546; IPR027417; IPR000194; IPR020547; IPR024034;	ATPase, F1 complex, delta/epsilon subunit, C-terminal domain; ATPase, F1 complex, delta/epsilon subunit, N-terminal; ATPase, F1 complex beta subunit/V1 complex, C-terminal; ATPase, F1/V1/A1 complex, alpha/beta subunit, nucleotide-binding domain; P-loop containing nucleoside triphosphate hydrolase; ATPase, F1/V1/A1 complex, alpha/beta subunit, C-terminal;
C7IWD0	363	K	Os01g0791600 protein OS=Oryza sativa subsp. japonica GN=Os01g0791600 PE=3 SV=1	AAAAGFEK(ac)	........F.K..........	cyto	generation of precursor metabolites and energy; cellular protein modification process; metabolic process; photosynthetic electron transport chain; photosynthetic electron transport in photosystem II; cellular process; carbon fixation; photosynthesis; protein-chromophore linkage; protein metabolic process; photosynthesis, light reaction; electron transport chain; protein modification process; macr…	intracellular; cell; photosystem; thylakoid; membrane; integral to membrane; intrinsic to membrane; macromolecular complex; photosynthetic membrane; protein complex; intracellular part; membrane part; thylakoid part; cell part;	magnesium ion binding; catalytic activity; NADH dehydrogenase activity; binding; NADH dehydrogenase (ubiquinone) activity; electron carrier activity; chlorophyll binding; oxidoreductase activity; oxidoreductase activity, acting on NAD(P)H; oxidoreductase activity, acting on NAD(P)H, quinone or similar compound as acceptor; lyase activity; carbon-carbon lyase activity; carboxy-lyase activity; ribu…				IPR006137; IPR017443; IPR017444;	Ribulose bisphosphate carboxylase, large subunit, ferrodoxin-like N-terminal; Ribulose bisphosphate carboxylase, large subunit, N-terminal; NADH:ubiquinone oxidoreductase-like, 20kDa subunit;
Q651F0	167	K	Os09g0539100 protein OS=Oryza sativa subsp. japonica GN=B1274F11.6 PE=3 SV=1	VFDK(ac)ESR	........F.K..........	chlo	organic acid metabolic process; cellular amino acid metabolic process; cellular aromatic compound metabolic process; nitrogen compound metabolic process; metabolic process; cellular amino acid biosynthetic process; biosynthetic process; aromatic amino acid family metabolic process; aromatic amino acid family biosynthetic process; cellular process; organic acid biosynthetic process; aromatic compo…	intracellular; cell; cytoplasm; endosome; trans-Golgi network; chloroplast; plastid stroma; plastid; chloroplast stroma; organelle; membrane-bounded organelle; intracellular organelle; intracellular membrane-bounded organelle; organelle part; intracellular part; chloroplast part; plastid part; cytoplasmic part; intracellular organelle part; cell part;	catalytic activity; 3-dehydroquinate synthase activity; lyase activity; carbon-oxygen lyase activity; carbon-oxygen lyase activity, acting on phosphates;	K01735	aroB; 3-dehydroquinate synthase [EC:4.2.3.4]	osa01230 Biosynthesis of amino acids - Oryza sativa japonica (Japanese rice) (RefSeq); osa01100 Metabolic pathways - Oryza sativa japonica (Japanese rice) (RefSeq); osa01110 Biosynthesis of secondary metabolites - Oryza sativa japonica (Japanese rice) (RefSeq); osa00400 Phenylalanine, tyrosine and tryptophan biosynthesis - Oryza sativa japonica (Japanese rice) (RefSeq);
Q0JLX8	58	K	Os01g0558600 protein OS=Oryza sativa subsp. japonica GN=Os01g0558600 PE=2 SV=1	TIK(ac)QIWDTAGQER		chlo	reproduction; cell morphogenesis; cell morphogenesis involved in differentiation; developmental process involved in reproduction; transport; cell communication; signal transduction; small GTPase mediated signal transduction; protein localization; anatomical structure morphogenesis; unidimensional cell growth; pollination; pollen tube growth; cell tip growth; cellular process; protein transport; c…	cell; plasma membrane; membrane; cell part; cell periphery;	nucleotide binding; nucleoside binding; purine nucleoside binding; binding; GTP binding; purine nucleotide binding; guanyl nucleotide binding; ribonucleoside binding; purine ribonucleoside binding; ribonucleotide binding; purine ribonucleotide binding; guanyl ribonucleotide binding; purine ribonucleoside triphosphate binding; small molecule binding; ion binding; anion binding; organic cyclic comp…	K07874			IPR005225; IPR027417;	Small GTP-binding protein domain; P-loop containing nucleoside triphosphate hydrolase;
Q6ZG90	57	K	Os02g0131300 protein OS=Oryza sativa subsp. japonica GN=OJ1007_D04.18 PE=2 SV=1	K(ac)KFETALGVLK	..........KF.........	mito	multicellular organismal development; pollen development; multicellular organismal process; developmental process; single-organism process; single-multicellular organism process; gametophyte development; anatomical structure development;	intracellular; cell; nucleus; nucleolus; cytoplasm; mitochondrion; mitochondrial envelope; mitochondrial inner membrane; mitochondrial proton-transporting ATP synthase complex; chloroplast; plastid; membrane; proton-transporting two-sector ATPase complex; organelle inner membrane; organelle membrane; mitochondrial membrane; organelle envelope; membrane-enclosed lumen; envelope; nuclear lumen; mac…	binding; copper ion binding; zinc ion binding; ion binding; cation binding; metal ion binding; transition metal ion binding; cobalt ion binding;
Q60E66	423	K	Os05g0387200 protein OS=Oryza sativa subsp. japonica GN=OSJNBa0073E05.10 PE=2 SV=1	VEAEEHYYNAK(ac)	..........KH.........	chlo	lipid metabolic process; membrane lipid metabolic process; glycolipid metabolic process; response to stress; cell communication; metabolic process; lipid biosynthetic process; biosynthetic process; glycolipid biosynthetic process; cellular response to starvation; response to external stimulus; cellular process; response to extracellular stimulus; cellular response to phosphate starvation; respons…		catalytic activity; binding; sulfotransferase activity; zinc ion binding; transferase activity; transferase activity, transferring sulfur-containing groups; ion binding; cation binding; metal ion binding; transition metal ion binding; cofactor binding; coenzyme binding;	K06118	SQD1; UDP-sulfoquinovose synthase [EC:3.13.1.1]	osa00561 Glycerolipid metabolism - Oryza sativa japonica (Japanese rice) (RefSeq); osa00520 Amino sugar and nucleotide sugar metabolism - Oryza sativa japonica (Japanese rice) (RefSeq);	IPR001509; IPR016040;	NAD-dependent epimerase/dehydratase, N-terminal domain; NAD(P)-binding domain;
Q8LJ43	143	K	Os01g0776600 protein OS=Oryza sativa subsp. japonica GN=P0413G02.19 PE=2 SV=1	K(ac)KFWFR	..........KF.........	pero	response to stress; cell communication; cellular response to starvation; response to external stimulus; cellular process; response to extracellular stimulus; cellular response to phosphate starvation; response to nutrient levels; cellular response to extracellular stimulus; cellular response to nutrient levels; cellular response to stress; response to starvation; single-organism process; single-o…	cell wall; intracellular; cell; cytoplasm; cytosol; cell-cell junction; plant-type cell wall; plasmodesma; cell junction; external encapsulating structure; intracellular part; cytoplasmic part; cell part; symplast; cell periphery;	catalytic activity; acid phosphatase activity; binding; hydrolase activity; hydrolase activity, acting on ester bonds; phosphatase activity; phosphoric ester hydrolase activity; ion binding; cation binding; metal ion binding;				IPR015914; IPR004843; IPR025733; IPR008963;	Purple acid phosphatase, N-terminal; Iron/zinc purple acid phosphatase-like C-terminal domain; Purple acid phosphatase-like, N-terminal; Calcineurin-like phosphoesterase domain, apaH type;
Q5N725	306	K	Fructose-bisphosphate aldolase OS=Oryza sativa subsp. japonica GN=B1417F08.1-1 PE=2 SV=1	ALQQSTLK(ac)		cyto	carbohydrate metabolic process; monosaccharide metabolic process; glucose metabolic process; glucose catabolic process; generation of precursor metabolites and energy; glycolysis; response to stress; response to osmotic stress; metabolic process; catabolic process; response to abiotic stimulus; response to salt stress; cellular process; response to inorganic substance; response to metal ion; carb…	extracellular region; cell wall; intracellular; cell; nucleus; nucleolus; cytoplasm; mitochondrion; mitochondrial envelope; vacuole; vacuolar membrane; cytosol; plasma membrane; cell-cell junction; plasmodesma; chloroplast; plastid; membrane; cell junction; external encapsulating structure; organelle membrane; organelle envelope; membrane-enclosed lumen; envelope; nuclear lumen; organelle; membra…	catalytic activity; fructose-bisphosphate aldolase activity; binding; copper ion binding; lyase activity; carbon-carbon lyase activity; aldehyde-lyase activity; ion binding; cation binding; metal ion binding; transition metal ion binding;	K01623	ALDO; fructose-bisphosphate aldolase, class I [EC:4.1.2.13]	osa01230 Biosynthesis of amino acids - Oryza sativa japonica (Japanese rice) (RefSeq); osa01200 Carbon metabolism - Oryza sativa japonica (Japanese rice) (RefSeq); osa01100 Metabolic pathways - Oryza sativa japonica (Japanese rice) (RefSeq); osa00010 Glycolysis / Gluconeogenesis - Oryza sativa japonica (Japanese rice) (RefSeq); osa00030 Pentose phosphate pathway - Oryza sativa japonica (Japanese …	IPR013785;	Aldolase-type TIM barrel;
Q5N725	225	K	Fructose-bisphosphate aldolase OS=Oryza sativa subsp. japonica GN=B1417F08.1-1 PE=2 SV=1	ALNEHHVLLEGSLLK(ac)	........L.K..........	cyto	carbohydrate metabolic process; monosaccharide metabolic process; glucose metabolic process; glucose catabolic process; generation of precursor metabolites and energy; glycolysis; response to stress; response to osmotic stress; metabolic process; catabolic process; response to abiotic stimulus; response to salt stress; cellular process; response to inorganic substance; response to metal ion; carb…	extracellular region; cell wall; intracellular; cell; nucleus; nucleolus; cytoplasm; mitochondrion; mitochondrial envelope; vacuole; vacuolar membrane; cytosol; plasma membrane; cell-cell junction; plasmodesma; chloroplast; plastid; membrane; cell junction; external encapsulating structure; organelle membrane; organelle envelope; membrane-enclosed lumen; envelope; nuclear lumen; organelle; membra…	catalytic activity; fructose-bisphosphate aldolase activity; binding; copper ion binding; lyase activity; carbon-carbon lyase activity; aldehyde-lyase activity; ion binding; cation binding; metal ion binding; transition metal ion binding;	K01623	ALDO; fructose-bisphosphate aldolase, class I [EC:4.1.2.13]	osa01230 Biosynthesis of amino acids - Oryza sativa japonica (Japanese rice) (RefSeq); osa01200 Carbon metabolism - Oryza sativa japonica (Japanese rice) (RefSeq); osa01100 Metabolic pathways - Oryza sativa japonica (Japanese rice) (RefSeq); osa00010 Glycolysis / Gluconeogenesis - Oryza sativa japonica (Japanese rice) (RefSeq); osa00030 Pentose phosphate pathway - Oryza sativa japonica (Japanese …	IPR013785;	Aldolase-type TIM barrel;
Q5N725	320	K	Fructose-bisphosphate aldolase OS=Oryza sativa subsp. japonica GN=B1417F08.1-1 PE=2 SV=1	AQK(ac)FITR		cyto	carbohydrate metabolic process; monosaccharide metabolic process; glucose metabolic process; glucose catabolic process; generation of precursor metabolites and energy; glycolysis; response to stress; response to osmotic stress; metabolic process; catabolic process; response to abiotic stimulus; response to salt stress; cellular process; response to inorganic substance; response to metal ion; carb…	extracellular region; cell wall; intracellular; cell; nucleus; nucleolus; cytoplasm; mitochondrion; mitochondrial envelope; vacuole; vacuolar membrane; cytosol; plasma membrane; cell-cell junction; plasmodesma; chloroplast; plastid; membrane; cell junction; external encapsulating structure; organelle membrane; organelle envelope; membrane-enclosed lumen; envelope; nuclear lumen; organelle; membra…	catalytic activity; fructose-bisphosphate aldolase activity; binding; copper ion binding; lyase activity; carbon-carbon lyase activity; aldehyde-lyase activity; ion binding; cation binding; metal ion binding; transition metal ion binding;	K01623	ALDO; fructose-bisphosphate aldolase, class I [EC:4.1.2.13]	osa01230 Biosynthesis of amino acids - Oryza sativa japonica (Japanese rice) (RefSeq); osa01200 Carbon metabolism - Oryza sativa japonica (Japanese rice) (RefSeq); osa01100 Metabolic pathways - Oryza sativa japonica (Japanese rice) (RefSeq); osa00010 Glycolysis / Gluconeogenesis - Oryza sativa japonica (Japanese rice) (RefSeq); osa00030 Pentose phosphate pathway - Oryza sativa japonica (Japanese …	IPR013785;	Aldolase-type TIM barrel;
Q5N725	7	K	Fructose-bisphosphate aldolase OS=Oryza sativa subsp. japonica GN=B1417F08.1-1 PE=2 SV=1	SAYCGK(ac)LIK		cyto	carbohydrate metabolic process; monosaccharide metabolic process; glucose metabolic process; glucose catabolic process; generation of precursor metabolites and energy; glycolysis; response to stress; response to osmotic stress; metabolic process; catabolic process; response to abiotic stimulus; response to salt stress; cellular process; response to inorganic substance; response to metal ion; carb…	extracellular region; cell wall; intracellular; cell; nucleus; nucleolus; cytoplasm; mitochondrion; mitochondrial envelope; vacuole; vacuolar membrane; cytosol; plasma membrane; cell-cell junction; plasmodesma; chloroplast; plastid; membrane; cell junction; external encapsulating structure; organelle membrane; organelle envelope; membrane-enclosed lumen; envelope; nuclear lumen; organelle; membra…	catalytic activity; fructose-bisphosphate aldolase activity; binding; copper ion binding; lyase activity; carbon-carbon lyase activity; aldehyde-lyase activity; ion binding; cation binding; metal ion binding; transition metal ion binding;	K01623	ALDO; fructose-bisphosphate aldolase, class I [EC:4.1.2.13]	osa01230 Biosynthesis of amino acids - Oryza sativa japonica (Japanese rice) (RefSeq); osa01200 Carbon metabolism - Oryza sativa japonica (Japanese rice) (RefSeq); osa01100 Metabolic pathways - Oryza sativa japonica (Japanese rice) (RefSeq); osa00010 Glycolysis / Gluconeogenesis - Oryza sativa japonica (Japanese rice) (RefSeq); osa00030 Pentose phosphate pathway - Oryza sativa japonica (Japanese …	IPR013785;	Aldolase-type TIM barrel;
Q5N725	132	K	Fructose-bisphosphate aldolase OS=Oryza sativa subsp. japonica GN=B1417F08.1-1 PE=2 SV=1	CAK(ac)YEAGAR	..........KY.........	cyto	carbohydrate metabolic process; monosaccharide metabolic process; glucose metabolic process; glucose catabolic process; generation of precursor metabolites and energy; glycolysis; response to stress; response to osmotic stress; metabolic process; catabolic process; response to abiotic stimulus; response to salt stress; cellular process; response to inorganic substance; response to metal ion; carb…	extracellular region; cell wall; intracellular; cell; nucleus; nucleolus; cytoplasm; mitochondrion; mitochondrial envelope; vacuole; vacuolar membrane; cytosol; plasma membrane; cell-cell junction; plasmodesma; chloroplast; plastid; membrane; cell junction; external encapsulating structure; organelle membrane; organelle envelope; membrane-enclosed lumen; envelope; nuclear lumen; organelle; membra…	catalytic activity; fructose-bisphosphate aldolase activity; binding; copper ion binding; lyase activity; carbon-carbon lyase activity; aldehyde-lyase activity; ion binding; cation binding; metal ion binding; transition metal ion binding;	K01623	ALDO; fructose-bisphosphate aldolase, class I [EC:4.1.2.13]	osa01230 Biosynthesis of amino acids - Oryza sativa japonica (Japanese rice) (RefSeq); osa01200 Carbon metabolism - Oryza sativa japonica (Japanese rice) (RefSeq); osa01100 Metabolic pathways - Oryza sativa japonica (Japanese rice) (RefSeq); osa00010 Glycolysis / Gluconeogenesis - Oryza sativa japonica (Japanese rice) (RefSeq); osa00030 Pentose phosphate pathway - Oryza sativa japonica (Japanese …	IPR013785;	Aldolase-type TIM barrel;
Q5N725	9	K	Fructose-bisphosphate aldolase OS=Oryza sativa subsp. japonica GN=B1417F08.1-1 PE=2 SV=1	YK(ac)DELIK		cyto	carbohydrate metabolic process; monosaccharide metabolic process; glucose metabolic process; glucose catabolic process; generation of precursor metabolites and energy; glycolysis; response to stress; response to osmotic stress; metabolic process; catabolic process; response to abiotic stimulus; response to salt stress; cellular process; response to inorganic substance; response to metal ion; carb…	extracellular region; cell wall; intracellular; cell; nucleus; nucleolus; cytoplasm; mitochondrion; mitochondrial envelope; vacuole; vacuolar membrane; cytosol; plasma membrane; cell-cell junction; plasmodesma; chloroplast; plastid; membrane; cell junction; external encapsulating structure; organelle membrane; organelle envelope; membrane-enclosed lumen; envelope; nuclear lumen; organelle; membra…	catalytic activity; fructose-bisphosphate aldolase activity; binding; copper ion binding; lyase activity; carbon-carbon lyase activity; aldehyde-lyase activity; ion binding; cation binding; metal ion binding; transition metal ion binding;	K01623	ALDO; fructose-bisphosphate aldolase, class I [EC:4.1.2.13]	osa01230 Biosynthesis of amino acids - Oryza sativa japonica (Japanese rice) (RefSeq); osa01200 Carbon metabolism - Oryza sativa japonica (Japanese rice) (RefSeq); osa01100 Metabolic pathways - Oryza sativa japonica (Japanese rice) (RefSeq); osa00010 Glycolysis / Gluconeogenesis - Oryza sativa japonica (Japanese rice) (RefSeq); osa00030 Pentose phosphate pathway - Oryza sativa japonica (Japanese …	IPR013785;	Aldolase-type TIM barrel;
Q5N725	311	K	Fructose-bisphosphate aldolase OS=Oryza sativa subsp. japonica GN=B1417F08.1-1 PE=2 SV=1	AWGGK(ac)VVK		cyto	carbohydrate metabolic process; monosaccharide metabolic process; glucose metabolic process; glucose catabolic process; generation of precursor metabolites and energy; glycolysis; response to stress; response to osmotic stress; metabolic process; catabolic process; response to abiotic stimulus; response to salt stress; cellular process; response to inorganic substance; response to metal ion; carb…	extracellular region; cell wall; intracellular; cell; nucleus; nucleolus; cytoplasm; mitochondrion; mitochondrial envelope; vacuole; vacuolar membrane; cytosol; plasma membrane; cell-cell junction; plasmodesma; chloroplast; plastid; membrane; cell junction; external encapsulating structure; organelle membrane; organelle envelope; membrane-enclosed lumen; envelope; nuclear lumen; organelle; membra…	catalytic activity; fructose-bisphosphate aldolase activity; binding; copper ion binding; lyase activity; carbon-carbon lyase activity; aldehyde-lyase activity; ion binding; cation binding; metal ion binding; transition metal ion binding;	K01623	ALDO; fructose-bisphosphate aldolase, class I [EC:4.1.2.13]	osa01230 Biosynthesis of amino acids - Oryza sativa japonica (Japanese rice) (RefSeq); osa01200 Carbon metabolism - Oryza sativa japonica (Japanese rice) (RefSeq); osa01100 Metabolic pathways - Oryza sativa japonica (Japanese rice) (RefSeq); osa00010 Glycolysis / Gluconeogenesis - Oryza sativa japonica (Japanese rice) (RefSeq); osa00030 Pentose phosphate pathway - Oryza sativa japonica (Japanese …	IPR013785;	Aldolase-type TIM barrel;
Q2QLX5	399	K	Cysteine synthase OS=Oryza sativa subsp. japonica GN=LOC_Os12g42980 PE=3 SV=2	YLSSVLFQSIK(ac)		chlo	sulfur amino acid metabolic process; sulfur amino acid biosynthetic process; organic acid metabolic process; cellular amino acid metabolic process; cysteine metabolic process; cysteine biosynthetic process from serine; L-serine metabolic process; sulfur compound metabolic process; nitrogen compound metabolic process; metabolic process; cellular amino acid biosynthetic process; biosynthetic proces…		catalytic activity; cysteine synthase activity; transferase activity; lyase activity; carbon-oxygen lyase activity;	K01738	cysK; cysteine synthase A [EC:2.5.1.47]	osa01230 Biosynthesis of amino acids - Oryza sativa japonica (Japanese rice) (RefSeq); osa01200 Carbon metabolism - Oryza sativa japonica (Japanese rice) (RefSeq); osa01100 Metabolic pathways - Oryza sativa japonica (Japanese rice) (RefSeq); osa00920 Sulfur metabolism - Oryza sativa japonica (Japanese rice) (RefSeq); osa00270 Cysteine and methionine metabolism - Oryza sativa japonica (Japanese ri…	IPR001926;	Tryptophan synthase beta subunit-like PLP-dependent enzyme;
Q10LP5	755	K	Sucrose synthase 4 OS=Oryza sativa subsp. japonica GN=SUS4 PE=2 SV=1	YTWK(ac)SER		cyto	reproduction; response to hypoxia; developmental process involved in reproduction; carbohydrate metabolic process; polysaccharide metabolic process; starch metabolic process; disaccharide metabolic process; sucrose metabolic process; cellular glucan metabolic process; response to stress; multicellular organismal development; metabolic process; biosynthetic process; oligosaccharide metabolic proce…	cell wall; intracellular; cell; cytoplasm; cytosol; plant-type cell wall; external encapsulating structure; intracellular part; cytoplasmic part; cell part; cell periphery;	catalytic activity; UDP-glycosyltransferase activity; sucrose synthase activity; transferase activity; transferase activity, transferring glycosyl groups; transferase activity, transferring hexosyl groups; UDP-glucosyltransferase activity; glucosyltransferase activity;	K00695	E2.4.1.13; sucrose synthase [EC:2.4.1.13]	osa01100 Metabolic pathways - Oryza sativa japonica (Japanese rice) (RefSeq); osa00500 Starch and sucrose metabolism - Oryza sativa japonica (Japanese rice) (RefSeq);	IPR000368; IPR001296;	Sucrose synthase; Glycosyl transferase, family 1;
Q0ISV7	476	K	Adenosylhomocysteinase (Fragment) OS=Oryza sativa subsp. japonica GN=Os11g0455500 PE=3 SV=2	HLDEK(ac)LHLGK		chlo	reproduction; developmental process involved in reproduction; chromatin organization; chromatin silencing; methylation-dependent chromatin silencing; regulation of transcription, DNA-dependent; one-carbon metabolic process; organelle organization; multicellular organismal development; metabolic process; embryo development; post-embryonic development; embryo development ending in seed dormancy; re…	extracellular region; intracellular; cell; cytoplasm; vacuole; vacuolar membrane; cytosol; plasma membrane; cell-cell junction; plasmodesma; membrane; cell junction; organelle membrane; organelle; membrane-bounded organelle; intracellular organelle; intracellular membrane-bounded organelle; organelle part; intracellular part; vacuolar part; cytoplasmic part; intracellular organelle part; cell par…	catalytic activity; adenosylhomocysteinase activity; binding; copper ion binding; hydrolase activity; hydrolase activity, acting on ether bonds; trialkylsulfonium hydrolase activity; ion binding; cation binding; metal ion binding; transition metal ion binding;	K01251	E3.3.1.1; adenosylhomocysteinase [EC:3.3.1.1]	osa01100 Metabolic pathways - Oryza sativa japonica (Japanese rice) (RefSeq); osa00270 Cysteine and methionine metabolism - Oryza sativa japonica (Japanese rice) (RefSeq);	IPR016040; IPR015878;	S-adenosyl-L-homocysteine hydrolase, NAD binding domain; NAD(P)-binding domain;
Q0ISV7	267	K	Adenosylhomocysteinase (Fragment) OS=Oryza sativa subsp. japonica GN=Os11g0455500 PE=3 SV=2	SK(ac)FDNLYGCR	..........KF.........	chlo	reproduction; developmental process involved in reproduction; chromatin organization; chromatin silencing; methylation-dependent chromatin silencing; regulation of transcription, DNA-dependent; one-carbon metabolic process; organelle organization; multicellular organismal development; metabolic process; embryo development; post-embryonic development; embryo development ending in seed dormancy; re…	extracellular region; intracellular; cell; cytoplasm; vacuole; vacuolar membrane; cytosol; plasma membrane; cell-cell junction; plasmodesma; membrane; cell junction; organelle membrane; organelle; membrane-bounded organelle; intracellular organelle; intracellular membrane-bounded organelle; organelle part; intracellular part; vacuolar part; cytoplasmic part; intracellular organelle part; cell par…	catalytic activity; adenosylhomocysteinase activity; binding; copper ion binding; hydrolase activity; hydrolase activity, acting on ether bonds; trialkylsulfonium hydrolase activity; ion binding; cation binding; metal ion binding; transition metal ion binding;	K01251	E3.3.1.1; adenosylhomocysteinase [EC:3.3.1.1]	osa01100 Metabolic pathways - Oryza sativa japonica (Japanese rice) (RefSeq); osa00270 Cysteine and methionine metabolism - Oryza sativa japonica (Japanese rice) (RefSeq);	IPR016040; IPR015878;	S-adenosyl-L-homocysteine hydrolase, NAD binding domain; NAD(P)-binding domain;
Q0ISV7	471	K	Adenosylhomocysteinase (Fragment) OS=Oryza sativa subsp. japonica GN=Os11g0455500 PE=3 SV=2	VYVLPK(ac)K	..........KH.........	chlo	reproduction; developmental process involved in reproduction; chromatin organization; chromatin silencing; methylation-dependent chromatin silencing; regulation of transcription, DNA-dependent; one-carbon metabolic process; organelle organization; multicellular organismal development; metabolic process; embryo development; post-embryonic development; embryo development ending in seed dormancy; re…	extracellular region; intracellular; cell; cytoplasm; vacuole; vacuolar membrane; cytosol; plasma membrane; cell-cell junction; plasmodesma; membrane; cell junction; organelle membrane; organelle; membrane-bounded organelle; intracellular organelle; intracellular membrane-bounded organelle; organelle part; intracellular part; vacuolar part; cytoplasmic part; intracellular organelle part; cell par…	catalytic activity; adenosylhomocysteinase activity; binding; copper ion binding; hydrolase activity; hydrolase activity, acting on ether bonds; trialkylsulfonium hydrolase activity; ion binding; cation binding; metal ion binding; transition metal ion binding;	K01251	E3.3.1.1; adenosylhomocysteinase [EC:3.3.1.1]	osa01100 Metabolic pathways - Oryza sativa japonica (Japanese rice) (RefSeq); osa00270 Cysteine and methionine metabolism - Oryza sativa japonica (Japanese rice) (RefSeq);	IPR016040; IPR015878;	S-adenosyl-L-homocysteine hydrolase, NAD binding domain; NAD(P)-binding domain;
E0X6U7	588	K	82kDa heat shock protein OS=Oryza sativa subsp. japonica PE=2 SV=1	IMK(ac)QALR		cyto	protein folding; response to stress; metabolic process; cellular process; protein metabolic process; macromolecule metabolic process; cellular metabolic process; primary metabolic process; cellular macromolecule metabolic process; cellular protein metabolic process; response to stimulus; organic substance metabolic process;	extracellular region; cell wall; intracellular; cell; nucleus; cytoplasm; vacuole; vacuolar membrane; Golgi apparatus; cytosol; plasma membrane; chloroplast; plastid stroma; plastid; chloroplast stroma; membrane; external encapsulating structure; organelle membrane; organelle; membrane-bounded organelle; intracellular organelle; intracellular membrane-bounded organelle; organelle part; intracellu…	nucleotide binding; nucleoside binding; purine nucleoside binding; binding; protein binding; ATP binding; purine nucleotide binding; adenyl nucleotide binding; ribonucleoside binding; purine ribonucleoside binding; ribonucleotide binding; purine ribonucleotide binding; adenyl ribonucleotide binding; purine ribonucleoside triphosphate binding; small molecule binding; ion binding; anion binding; un…	K04079	htpG; molecular chaperone HtpG	osa04626 Plant-pathogen interaction - Oryza sativa japonica (Japanese rice) (RefSeq); osa04141 Protein processing in endoplasmic reticulum - Oryza sativa japonica (Japanese rice) (RefSeq);	IPR020568; IPR020575; IPR003594;	Histidine kinase-like ATPase, C-terminal domain; Ribosomal protein S5 domain 2-type fold; Heat shock protein Hsp90, N-terminal;
E0X6U7	483	K	82kDa heat shock protein OS=Oryza sativa subsp. japonica PE=2 SV=1	KAVENSPFLEK(ac)	........L.K..........	cyto	protein folding; response to stress; metabolic process; cellular process; protein metabolic process; macromolecule metabolic process; cellular metabolic process; primary metabolic process; cellular macromolecule metabolic process; cellular protein metabolic process; response to stimulus; organic substance metabolic process;	extracellular region; cell wall; intracellular; cell; nucleus; cytoplasm; vacuole; vacuolar membrane; Golgi apparatus; cytosol; plasma membrane; chloroplast; plastid stroma; plastid; chloroplast stroma; membrane; external encapsulating structure; organelle membrane; organelle; membrane-bounded organelle; intracellular organelle; intracellular membrane-bounded organelle; organelle part; intracellu…	nucleotide binding; nucleoside binding; purine nucleoside binding; binding; protein binding; ATP binding; purine nucleotide binding; adenyl nucleotide binding; ribonucleoside binding; purine ribonucleoside binding; ribonucleotide binding; purine ribonucleotide binding; adenyl ribonucleotide binding; purine ribonucleoside triphosphate binding; small molecule binding; ion binding; anion binding; un…	K04079	htpG; molecular chaperone HtpG	osa04626 Plant-pathogen interaction - Oryza sativa japonica (Japanese rice) (RefSeq); osa04141 Protein processing in endoplasmic reticulum - Oryza sativa japonica (Japanese rice) (RefSeq);	IPR020568; IPR020575; IPR003594;	Histidine kinase-like ATPase, C-terminal domain; Ribosomal protein S5 domain 2-type fold; Heat shock protein Hsp90, N-terminal;
E0X6U7	416	K	82kDa heat shock protein OS=Oryza sativa subsp. japonica PE=2 SV=1	FYEAFSK(ac)	........F.K..........	cyto	protein folding; response to stress; metabolic process; cellular process; protein metabolic process; macromolecule metabolic process; cellular metabolic process; primary metabolic process; cellular macromolecule metabolic process; cellular protein metabolic process; response to stimulus; organic substance metabolic process;	extracellular region; cell wall; intracellular; cell; nucleus; cytoplasm; vacuole; vacuolar membrane; Golgi apparatus; cytosol; plasma membrane; chloroplast; plastid stroma; plastid; chloroplast stroma; membrane; external encapsulating structure; organelle membrane; organelle; membrane-bounded organelle; intracellular organelle; intracellular membrane-bounded organelle; organelle part; intracellu…	nucleotide binding; nucleoside binding; purine nucleoside binding; binding; protein binding; ATP binding; purine nucleotide binding; adenyl nucleotide binding; ribonucleoside binding; purine ribonucleoside binding; ribonucleotide binding; purine ribonucleotide binding; adenyl ribonucleotide binding; purine ribonucleoside triphosphate binding; small molecule binding; ion binding; anion binding; un…	K04079	htpG; molecular chaperone HtpG	osa04626 Plant-pathogen interaction - Oryza sativa japonica (Japanese rice) (RefSeq); osa04141 Protein processing in endoplasmic reticulum - Oryza sativa japonica (Japanese rice) (RefSeq);	IPR020568; IPR020575; IPR003594;	Histidine kinase-like ATPase, C-terminal domain; Ribosomal protein S5 domain 2-type fold; Heat shock protein Hsp90, N-terminal;
E0X6U7	419	K	82kDa heat shock protein OS=Oryza sativa subsp. japonica PE=2 SV=1	FYEAFSKNLK(ac)		cyto	protein folding; response to stress; metabolic process; cellular process; protein metabolic process; macromolecule metabolic process; cellular metabolic process; primary metabolic process; cellular macromolecule metabolic process; cellular protein metabolic process; response to stimulus; organic substance metabolic process;	extracellular region; cell wall; intracellular; cell; nucleus; cytoplasm; vacuole; vacuolar membrane; Golgi apparatus; cytosol; plasma membrane; chloroplast; plastid stroma; plastid; chloroplast stroma; membrane; external encapsulating structure; organelle membrane; organelle; membrane-bounded organelle; intracellular organelle; intracellular membrane-bounded organelle; organelle part; intracellu…	nucleotide binding; nucleoside binding; purine nucleoside binding; binding; protein binding; ATP binding; purine nucleotide binding; adenyl nucleotide binding; ribonucleoside binding; purine ribonucleoside binding; ribonucleotide binding; purine ribonucleotide binding; adenyl ribonucleotide binding; purine ribonucleoside triphosphate binding; small molecule binding; ion binding; anion binding; un…	K04079	htpG; molecular chaperone HtpG	osa04626 Plant-pathogen interaction - Oryza sativa japonica (Japanese rice) (RefSeq); osa04141 Protein processing in endoplasmic reticulum - Oryza sativa japonica (Japanese rice) (RefSeq);	IPR020568; IPR020575; IPR003594;	Histidine kinase-like ATPase, C-terminal domain; Ribosomal protein S5 domain 2-type fold; Heat shock protein Hsp90, N-terminal;
E0X6U7	198	K	82kDa heat shock protein OS=Oryza sativa subsp. japonica PE=2 SV=1	K(ac)KHSEFISYPISLWTEK	..........KH.........	cyto	protein folding; response to stress; metabolic process; cellular process; protein metabolic process; macromolecule metabolic process; cellular metabolic process; primary metabolic process; cellular macromolecule metabolic process; cellular protein metabolic process; response to stimulus; organic substance metabolic process;	extracellular region; cell wall; intracellular; cell; nucleus; cytoplasm; vacuole; vacuolar membrane; Golgi apparatus; cytosol; plasma membrane; chloroplast; plastid stroma; plastid; chloroplast stroma; membrane; external encapsulating structure; organelle membrane; organelle; membrane-bounded organelle; intracellular organelle; intracellular membrane-bounded organelle; organelle part; intracellu…	nucleotide binding; nucleoside binding; purine nucleoside binding; binding; protein binding; ATP binding; purine nucleotide binding; adenyl nucleotide binding; ribonucleoside binding; purine ribonucleoside binding; ribonucleotide binding; purine ribonucleotide binding; adenyl ribonucleotide binding; purine ribonucleoside triphosphate binding; small molecule binding; ion binding; anion binding; un…	K04079	htpG; molecular chaperone HtpG	osa04626 Plant-pathogen interaction - Oryza sativa japonica (Japanese rice) (RefSeq); osa04141 Protein processing in endoplasmic reticulum - Oryza sativa japonica (Japanese rice) (RefSeq);	IPR020568; IPR020575; IPR003594;	Histidine kinase-like ATPase, C-terminal domain; Ribosomal protein S5 domain 2-type fold; Heat shock protein Hsp90, N-terminal;
E0X6U7	485	K	82kDa heat shock protein OS=Oryza sativa subsp. japonica PE=2 SV=1	AVENSPFLEKLK(ac)		cyto	protein folding; response to stress; metabolic process; cellular process; protein metabolic process; macromolecule metabolic process; cellular metabolic process; primary metabolic process; cellular macromolecule metabolic process; cellular protein metabolic process; response to stimulus; organic substance metabolic process;	extracellular region; cell wall; intracellular; cell; nucleus; cytoplasm; vacuole; vacuolar membrane; Golgi apparatus; cytosol; plasma membrane; chloroplast; plastid stroma; plastid; chloroplast stroma; membrane; external encapsulating structure; organelle membrane; organelle; membrane-bounded organelle; intracellular organelle; intracellular membrane-bounded organelle; organelle part; intracellu…	nucleotide binding; nucleoside binding; purine nucleoside binding; binding; protein binding; ATP binding; purine nucleotide binding; adenyl nucleotide binding; ribonucleoside binding; purine ribonucleoside binding; ribonucleotide binding; purine ribonucleotide binding; adenyl ribonucleotide binding; purine ribonucleoside triphosphate binding; small molecule binding; ion binding; anion binding; un…	K04079	htpG; molecular chaperone HtpG	osa04626 Plant-pathogen interaction - Oryza sativa japonica (Japanese rice) (RefSeq); osa04141 Protein processing in endoplasmic reticulum - Oryza sativa japonica (Japanese rice) (RefSeq);	IPR020568; IPR020575; IPR003594;	Histidine kinase-like ATPase, C-terminal domain; Ribosomal protein S5 domain 2-type fold; Heat shock protein Hsp90, N-terminal;
Q0JA68	57	K	Os04g0613500 protein (Fragment) OS=Oryza sativa subsp. japonica GN=Os04g0613500 PE=4 SV=1	EAIEGTYIDK(ac)		cyto	translation; metabolic process; biosynthetic process; macromolecule biosynthetic process; cellular process; gene expression; protein metabolic process; cellular macromolecule biosynthetic process; macromolecule metabolic process; cellular metabolic process; primary metabolic process; cellular biosynthetic process; cellular macromolecule metabolic process; cellular protein metabolic process; organ…	intracellular; cell; cytoplasm; cytosol; ribosome; small ribosomal subunit; membrane; cytosolic ribosome; cytosolic small ribosomal subunit; ribonucleoprotein complex; macromolecular complex; organelle; non-membrane-bounded organelle; intracellular organelle; intracellular non-membrane-bounded organelle; ribosomal subunit; organelle part; intracellular part; cytoplasmic part; cytosolic part; intr…	structural constituent of ribosome; structural molecule activity;	K02949	RP-S11e; small subunit ribosomal protein S11e	osa03010 Ribosome - Oryza sativa japonica (Japanese rice) (RefSeq);
Q0JA68	44	K	Os04g0613500 protein (Fragment) OS=Oryza sativa subsp. japonica GN=Os04g0613500 PE=4 SV=1	SIGLGFK(ac)		cyto	translation; metabolic process; biosynthetic process; macromolecule biosynthetic process; cellular process; gene expression; protein metabolic process; cellular macromolecule biosynthetic process; macromolecule metabolic process; cellular metabolic process; primary metabolic process; cellular biosynthetic process; cellular macromolecule metabolic process; cellular protein metabolic process; organ…	intracellular; cell; cytoplasm; cytosol; ribosome; small ribosomal subunit; membrane; cytosolic ribosome; cytosolic small ribosomal subunit; ribonucleoprotein complex; macromolecular complex; organelle; non-membrane-bounded organelle; intracellular organelle; intracellular non-membrane-bounded organelle; ribosomal subunit; organelle part; intracellular part; cytoplasmic part; cytosolic part; intr…	structural constituent of ribosome; structural molecule activity;	K02949	RP-S11e; small subunit ribosomal protein S11e	osa03010 Ribosome - Oryza sativa japonica (Japanese rice) (RefSeq);
Q0JA68	58	K	Os04g0613500 protein (Fragment) OS=Oryza sativa subsp. japonica GN=Os04g0613500 PE=4 SV=1	EAIEGTYIDKK(ac)		cyto	translation; metabolic process; biosynthetic process; macromolecule biosynthetic process; cellular process; gene expression; protein metabolic process; cellular macromolecule biosynthetic process; macromolecule metabolic process; cellular metabolic process; primary metabolic process; cellular biosynthetic process; cellular macromolecule metabolic process; cellular protein metabolic process; organ…	intracellular; cell; cytoplasm; cytosol; ribosome; small ribosomal subunit; membrane; cytosolic ribosome; cytosolic small ribosomal subunit; ribonucleoprotein complex; macromolecular complex; organelle; non-membrane-bounded organelle; intracellular organelle; intracellular non-membrane-bounded organelle; ribosomal subunit; organelle part; intracellular part; cytoplasmic part; cytosolic part; intr…	structural constituent of ribosome; structural molecule activity;	K02949	RP-S11e; small subunit ribosomal protein S11e	osa03010 Ribosome - Oryza sativa japonica (Japanese rice) (RefSeq);
Q7EYM8	127	K	Os08g0379400 protein OS=Oryza sativa subsp. japonica GN=OSJNBb0011E04.125 PE=2 SV=1	VAAAALNPVDAK(ac)		chlo	response to stress; metabolic process; response to temperature stimulus; response to cold; response to abiotic stimulus; single-organism metabolic process; response to stimulus; oxidation-reduction process;	extracellular region; intracellular; cell; cytoplasm; chloroplast; plastid envelope; plastid stroma; plastid; chloroplast stroma; thylakoid; chloroplast envelope; stromule; organelle envelope; envelope; organelle; membrane-bounded organelle; intracellular organelle; intracellular membrane-bounded organelle; organelle part; intracellular part; chloroplast part; plastid part; cytoplasmic part; intr…	catalytic activity; binding; zinc ion binding; oxidoreductase activity; oxidoreductase activity, acting on the CH-CH group of donors; oxidoreductase activity, acting on the CH-CH group of donors, NAD or NADP as acceptor; enone reductase activity; 2-alkenal reductase (NADP+) activity; ion binding; cation binding; metal ion binding; transition metal ion binding;				IPR011032; IPR016040; IPR013154;	GroES (chaperonin 10)-like; NAD(P)-binding domain; Alcohol dehydrogenase GroES-like;
Q7EYM8	200	K	Os08g0379400 protein OS=Oryza sativa subsp. japonica GN=OSJNBb0011E04.125 PE=2 SV=1	LLALK(ac)		chlo	response to stress; metabolic process; response to temperature stimulus; response to cold; response to abiotic stimulus; single-organism metabolic process; response to stimulus; oxidation-reduction process;	extracellular region; intracellular; cell; cytoplasm; chloroplast; plastid envelope; plastid stroma; plastid; chloroplast stroma; thylakoid; chloroplast envelope; stromule; organelle envelope; envelope; organelle; membrane-bounded organelle; intracellular organelle; intracellular membrane-bounded organelle; organelle part; intracellular part; chloroplast part; plastid part; cytoplasmic part; intr…	catalytic activity; binding; zinc ion binding; oxidoreductase activity; oxidoreductase activity, acting on the CH-CH group of donors; oxidoreductase activity, acting on the CH-CH group of donors, NAD or NADP as acceptor; enone reductase activity; 2-alkenal reductase (NADP+) activity; ion binding; cation binding; metal ion binding; transition metal ion binding;				IPR011032; IPR016040; IPR013154;	GroES (chaperonin 10)-like; NAD(P)-binding domain; Alcohol dehydrogenase GroES-like;
Q7EYM8	273	K	Os08g0379400 protein OS=Oryza sativa subsp. japonica GN=OSJNBb0011E04.125 PE=2 SV=1	VAATASTPKLELLK(ac)	........L.K..........	chlo	response to stress; metabolic process; response to temperature stimulus; response to cold; response to abiotic stimulus; single-organism metabolic process; response to stimulus; oxidation-reduction process;	extracellular region; intracellular; cell; cytoplasm; chloroplast; plastid envelope; plastid stroma; plastid; chloroplast stroma; thylakoid; chloroplast envelope; stromule; organelle envelope; envelope; organelle; membrane-bounded organelle; intracellular organelle; intracellular membrane-bounded organelle; organelle part; intracellular part; chloroplast part; plastid part; cytoplasmic part; intr…	catalytic activity; binding; zinc ion binding; oxidoreductase activity; oxidoreductase activity, acting on the CH-CH group of donors; oxidoreductase activity, acting on the CH-CH group of donors, NAD or NADP as acceptor; enone reductase activity; 2-alkenal reductase (NADP+) activity; ion binding; cation binding; metal ion binding; transition metal ion binding;				IPR011032; IPR016040; IPR013154;	GroES (chaperonin 10)-like; NAD(P)-binding domain; Alcohol dehydrogenase GroES-like;
Q7EYM8	268	K	Os08g0379400 protein OS=Oryza sativa subsp. japonica GN=OSJNBb0011E04.125 PE=2 SV=1	VAATASTPK(ac)		chlo	response to stress; metabolic process; response to temperature stimulus; response to cold; response to abiotic stimulus; single-organism metabolic process; response to stimulus; oxidation-reduction process;	extracellular region; intracellular; cell; cytoplasm; chloroplast; plastid envelope; plastid stroma; plastid; chloroplast stroma; thylakoid; chloroplast envelope; stromule; organelle envelope; envelope; organelle; membrane-bounded organelle; intracellular organelle; intracellular membrane-bounded organelle; organelle part; intracellular part; chloroplast part; plastid part; cytoplasmic part; intr…	catalytic activity; binding; zinc ion binding; oxidoreductase activity; oxidoreductase activity, acting on the CH-CH group of donors; oxidoreductase activity, acting on the CH-CH group of donors, NAD or NADP as acceptor; enone reductase activity; 2-alkenal reductase (NADP+) activity; ion binding; cation binding; metal ion binding; transition metal ion binding;				IPR011032; IPR016040; IPR013154;	GroES (chaperonin 10)-like; NAD(P)-binding domain; Alcohol dehydrogenase GroES-like;
Q6H8H3	219	K	Os02g0652600 protein OS=Oryza sativa subsp. japonica GN=P0491E01.20 PE=2 SV=1	AK(ac)LYYLK		chlo	translation; metabolic process; biosynthetic process; macromolecule biosynthetic process; cellular process; gene expression; protein metabolic process; cellular macromolecule biosynthetic process; macromolecule metabolic process; cellular metabolic process; primary metabolic process; cellular biosynthetic process; cellular macromolecule metabolic process; cellular protein metabolic process; organ…	intracellular; cell; cytoplasm; ribosome; chloroplast; plastid envelope; plastid stroma; plastid; chloroplast stroma; chloroplast envelope; membrane; ribonucleoprotein complex; organelle envelope; envelope; macromolecular complex; organelle; membrane-bounded organelle; non-membrane-bounded organelle; intracellular organelle; intracellular membrane-bounded organelle; intracellular non-membrane-bou…	structural constituent of ribosome; structural molecule activity;	K02884	RP-L19; large subunit ribosomal protein L19	osa03010 Ribosome - Oryza sativa japonica (Japanese rice) (RefSeq);	IPR008991;	Translation protein SH3-like domain;
Q5VRM0	52	K	Os06g0115300 protein OS=Oryza sativa subsp. japonica GN=OSJNBa0019F11.14 PE=2 SV=1	PGIFNLK(ac)		mito			fatty-acyl-CoA binding; binding; ion binding; anion binding; cofactor binding; coenzyme binding;				IPR000582; IPR014352;	FERM/acyl-CoA-binding protein, 3-helical bundle; Acyl-CoA-binding protein, ACBP;
A3ABR1	1411	K	Putative uncharacterized protein OS=Oryza sativa subsp. japonica GN=OsJ_08521 PE=4 SV=1	RPVTSQK(ac)KK		nucl	cell communication; signal transduction; cellular process; signaling; intracellular signal transduction; single-organism process; single organism signaling; single-organism cellular process; regulation of biological process; regulation of cellular process; response to stimulus; cellular response to stimulus; biological regulation;		binding; protein binding; zinc ion binding; ion binding; cation binding; metal ion binding; transition metal ion binding;				IPR002219; IPR013083; IPR001965; IPR011011; IPR019787;	Zinc finger, PHD-type; Zinc finger, PHD-finger; Zinc finger, FYVE/PHD-type; Protein kinase C-like, phorbol ester/diacylglycerol-binding domain; Zinc finger, RING/FYVE/PHD-type;
A3ABR1	1417	K	Putative uncharacterized protein OS=Oryza sativa subsp. japonica GN=OsJ_08521 PE=4 SV=1	RPVTSQKLEAGEK(ac)		nucl	cell communication; signal transduction; cellular process; signaling; intracellular signal transduction; single-organism process; single organism signaling; single-organism cellular process; regulation of biological process; regulation of cellular process; response to stimulus; cellular response to stimulus; biological regulation;		binding; protein binding; zinc ion binding; ion binding; cation binding; metal ion binding; transition metal ion binding;				IPR002219; IPR013083; IPR001965; IPR011011; IPR019787;	Zinc finger, PHD-type; Zinc finger, PHD-finger; Zinc finger, FYVE/PHD-type; Protein kinase C-like, phorbol ester/diacylglycerol-binding domain; Zinc finger, RING/FYVE/PHD-type;
A3ABR1	1388	K	Putative uncharacterized protein OS=Oryza sativa subsp. japonica GN=OsJ_08521 PE=4 SV=1	TLISFK(ac)		nucl	cell communication; signal transduction; cellular process; signaling; intracellular signal transduction; single-organism process; single organism signaling; single-organism cellular process; regulation of biological process; regulation of cellular process; response to stimulus; cellular response to stimulus; biological regulation;		binding; protein binding; zinc ion binding; ion binding; cation binding; metal ion binding; transition metal ion binding;				IPR002219; IPR013083; IPR001965; IPR011011; IPR019787;	Zinc finger, PHD-type; Zinc finger, PHD-finger; Zinc finger, FYVE/PHD-type; Protein kinase C-like, phorbol ester/diacylglycerol-binding domain; Zinc finger, RING/FYVE/PHD-type;
A3BDI4	526	K	Putative uncharacterized protein OS=Oryza sativa subsp. japonica GN=OsJ_21958 PE=3 SV=1	YLYK(ac)SK	........L.K..........	mito	organic acid metabolic process; cellular amino acid metabolic process; glycine metabolic process; glycine catabolic process; nitrogen compound metabolic process; metabolic process; catabolic process; cellular amino acid catabolic process; serine family amino acid metabolic process; serine family amino acid catabolic process; cellular process; organic acid catabolic process; carboxylic acid metabo…		catalytic activity; glycine dehydrogenase (decarboxylating) activity; binding; oxidoreductase activity; oxidoreductase activity, acting on the CH-NH2 group of donors; oxidoreductase activity, acting on the CH-NH2 group of donors, disulfide as acceptor; pyridoxal phosphate binding; ion binding; anion binding; cofactor binding;	K00281	GLDC; glycine dehydrogenase [EC:1.4.4.2]	osa01200 Carbon metabolism - Oryza sativa japonica (Japanese rice) (RefSeq); osa01100 Metabolic pathways - Oryza sativa japonica (Japanese rice) (RefSeq); osa00260 Glycine, serine and threonine metabolism - Oryza sativa japonica (Japanese rice) (RefSeq);	IPR015424; IPR015421; IPR020580;	Glycine cleavage system P-protein, N-terminal; Pyridoxal phosphate-dependent transferase; Pyridoxal phosphate-dependent transferase, major region, subdomain 1;
A3BDI4	760	K	Putative uncharacterized protein OS=Oryza sativa subsp. japonica GN=OsJ_21958 PE=3 SV=1	K(ac)KHLAPFLPSHPVITTGGFPLPEK	..........KH.........	mito	organic acid metabolic process; cellular amino acid metabolic process; glycine metabolic process; glycine catabolic process; nitrogen compound metabolic process; metabolic process; catabolic process; cellular amino acid catabolic process; serine family amino acid metabolic process; serine family amino acid catabolic process; cellular process; organic acid catabolic process; carboxylic acid metabo…		catalytic activity; glycine dehydrogenase (decarboxylating) activity; binding; oxidoreductase activity; oxidoreductase activity, acting on the CH-NH2 group of donors; oxidoreductase activity, acting on the CH-NH2 group of donors, disulfide as acceptor; pyridoxal phosphate binding; ion binding; anion binding; cofactor binding;	K00281	GLDC; glycine dehydrogenase [EC:1.4.4.2]	osa01200 Carbon metabolism - Oryza sativa japonica (Japanese rice) (RefSeq); osa01100 Metabolic pathways - Oryza sativa japonica (Japanese rice) (RefSeq); osa00260 Glycine, serine and threonine metabolism - Oryza sativa japonica (Japanese rice) (RefSeq);	IPR015424; IPR015421; IPR020580;	Glycine cleavage system P-protein, N-terminal; Pyridoxal phosphate-dependent transferase; Pyridoxal phosphate-dependent transferase, major region, subdomain 1;
A3BDI4	835	K	Putative uncharacterized protein OS=Oryza sativa subsp. japonica GN=OsJ_21958 PE=3 SV=1	RLEK(ac)PVLFR	..........KH.........	mito	organic acid metabolic process; cellular amino acid metabolic process; glycine metabolic process; glycine catabolic process; nitrogen compound metabolic process; metabolic process; catabolic process; cellular amino acid catabolic process; serine family amino acid metabolic process; serine family amino acid catabolic process; cellular process; organic acid catabolic process; carboxylic acid metabo…		catalytic activity; glycine dehydrogenase (decarboxylating) activity; binding; oxidoreductase activity; oxidoreductase activity, acting on the CH-NH2 group of donors; oxidoreductase activity, acting on the CH-NH2 group of donors, disulfide as acceptor; pyridoxal phosphate binding; ion binding; anion binding; cofactor binding;	K00281	GLDC; glycine dehydrogenase [EC:1.4.4.2]	osa01200 Carbon metabolism - Oryza sativa japonica (Japanese rice) (RefSeq); osa01100 Metabolic pathways - Oryza sativa japonica (Japanese rice) (RefSeq); osa00260 Glycine, serine and threonine metabolism - Oryza sativa japonica (Japanese rice) (RefSeq);	IPR015424; IPR015421; IPR020580;	Glycine cleavage system P-protein, N-terminal; Pyridoxal phosphate-dependent transferase; Pyridoxal phosphate-dependent transferase, major region, subdomain 1;
Q6H4L2	293	K	Elongation factor 2 OS=Oryza sativa subsp. japonica GN=P0461D06.32 PE=2 SV=1	QIINTCMNDQKDK(ac)		cyto			nucleotide binding; nucleoside binding; purine nucleoside binding; nucleic acid binding; RNA binding; translation elongation factor activity; catalytic activity; GTPase activity; binding; GTP binding; translation factor activity, nucleic acid binding; pyrophosphatase activity; hydrolase activity; hydrolase activity, acting on acid anhydrides; hydrolase activity, acting on acid anhydrides, in phos…	K03234			IPR027417; IPR000795; IPR005517; IPR005225; IPR004161; IPR000640; IPR020568; IPR014721; IPR009022; IPR009000;	Elongation factor, GTP-binding domain; Small GTP-binding protein domain; Translation elongation factor EFG/EF2, domain IV; Ribosomal protein S5 domain 2-type fold, subgroup; Translation elongation factor EFG, V domain; Elongation factor G, III-V domain; Translation protein, beta-barrel domain; Ribosomal protein S5 domain 2-type fold; P-loop containing nucleoside triphosphate hydrolase; Translatio…
Q10QZ4	163	K	Elongation factor 1-alpha OS=Oryza sativa subsp. japonica GN=LOC_Os03g08060 PE=3 SV=1	MDATTPK(ac)	..........KY.........	cyto	translation; translational elongation; metabolic process; biosynthetic process; macromolecule biosynthetic process; cellular process; response to inorganic substance; response to metal ion; gene expression; protein metabolic process; cellular macromolecule biosynthetic process; response to chemical stimulus; macromolecule metabolic process; cellular metabolic process; primary metabolic process; c…	intracellular; cell; nucleus; nucleolus; cytoplasm; mitochondrion; vacuole; vacuolar membrane; cytosol; plasma membrane; cell-cell junction; plasmodesma; chloroplast; plastid; membrane; cell junction; organelle membrane; membrane-enclosed lumen; nuclear lumen; organelle; membrane-bounded organelle; non-membrane-bounded organelle; intracellular organelle; intracellular membrane-bounded organelle; …	nucleotide binding; nucleoside binding; purine nucleoside binding; nucleic acid binding; RNA binding; translation elongation factor activity; catalytic activity; GTPase activity; binding; GTP binding; translation factor activity, nucleic acid binding; pyrophosphatase activity; hydrolase activity; hydrolase activity, acting on acid anhydrides; hydrolase activity, acting on acid anhydrides, in phos…	K03231	EEF1A; elongation factor 1-alpha	osa03013 RNA transport - Oryza sativa japonica (Japanese rice) (RefSeq);	IPR004160; IPR004161; IPR027417; IPR009001; IPR000795; IPR009000;	Elongation factor, GTP-binding domain; Translation protein, beta-barrel domain; Translation elongation factor EFTu/EF1A, C-terminal; Translation elongation factor EF1A/initiation factor IF2gamma, C-terminal; P-loop containing nucleoside triphosphate hydrolase; Translation elongation factor EFTu/EF1A, domain 2;
Q10QZ4	166	K	Elongation factor 1-alpha OS=Oryza sativa subsp. japonica GN=LOC_Os03g08060 PE=3 SV=1	MDATTPKYSK(ac)		cyto	translation; translational elongation; metabolic process; biosynthetic process; macromolecule biosynthetic process; cellular process; response to inorganic substance; response to metal ion; gene expression; protein metabolic process; cellular macromolecule biosynthetic process; response to chemical stimulus; macromolecule metabolic process; cellular metabolic process; primary metabolic process; c…	intracellular; cell; nucleus; nucleolus; cytoplasm; mitochondrion; vacuole; vacuolar membrane; cytosol; plasma membrane; cell-cell junction; plasmodesma; chloroplast; plastid; membrane; cell junction; organelle membrane; membrane-enclosed lumen; nuclear lumen; organelle; membrane-bounded organelle; non-membrane-bounded organelle; intracellular organelle; intracellular membrane-bounded organelle; …	nucleotide binding; nucleoside binding; purine nucleoside binding; nucleic acid binding; RNA binding; translation elongation factor activity; catalytic activity; GTPase activity; binding; GTP binding; translation factor activity, nucleic acid binding; pyrophosphatase activity; hydrolase activity; hydrolase activity, acting on acid anhydrides; hydrolase activity, acting on acid anhydrides, in phos…	K03231	EEF1A; elongation factor 1-alpha	osa03013 RNA transport - Oryza sativa japonica (Japanese rice) (RefSeq);	IPR004160; IPR004161; IPR027417; IPR009001; IPR000795; IPR009000;	Elongation factor, GTP-binding domain; Translation protein, beta-barrel domain; Translation elongation factor EFTu/EF1A, C-terminal; Translation elongation factor EF1A/initiation factor IF2gamma, C-terminal; P-loop containing nucleoside triphosphate hydrolase; Translation elongation factor EFTu/EF1A, domain 2;
Q10QZ4	245	K	Elongation factor 1-alpha OS=Oryza sativa subsp. japonica GN=LOC_Os03g08060 PE=3 SV=1	LPLQDVYK(ac)VPVGR		cyto	translation; translational elongation; metabolic process; biosynthetic process; macromolecule biosynthetic process; cellular process; response to inorganic substance; response to metal ion; gene expression; protein metabolic process; cellular macromolecule biosynthetic process; response to chemical stimulus; macromolecule metabolic process; cellular metabolic process; primary metabolic process; c…	intracellular; cell; nucleus; nucleolus; cytoplasm; mitochondrion; vacuole; vacuolar membrane; cytosol; plasma membrane; cell-cell junction; plasmodesma; chloroplast; plastid; membrane; cell junction; organelle membrane; membrane-enclosed lumen; nuclear lumen; organelle; membrane-bounded organelle; non-membrane-bounded organelle; intracellular organelle; intracellular membrane-bounded organelle; …	nucleotide binding; nucleoside binding; purine nucleoside binding; nucleic acid binding; RNA binding; translation elongation factor activity; catalytic activity; GTPase activity; binding; GTP binding; translation factor activity, nucleic acid binding; pyrophosphatase activity; hydrolase activity; hydrolase activity, acting on acid anhydrides; hydrolase activity, acting on acid anhydrides, in phos…	K03231	EEF1A; elongation factor 1-alpha	osa03013 RNA transport - Oryza sativa japonica (Japanese rice) (RefSeq);	IPR004160; IPR004161; IPR027417; IPR009001; IPR000795; IPR009000;	Elongation factor, GTP-binding domain; Translation protein, beta-barrel domain; Translation elongation factor EFTu/EF1A, C-terminal; Translation elongation factor EF1A/initiation factor IF2gamma, C-terminal; P-loop containing nucleoside triphosphate hydrolase; Translation elongation factor EFTu/EF1A, domain 2;
Q0JMH0	302	K	2-hydroxyacyl-CoA lyase OS=Oryza sativa subsp. japonica GN=Os01g0505400 PE=3 SV=3	LNWLLHFGEPPK(ac)		cyto			magnesium ion binding; catalytic activity; binding; lyase activity; carbon-carbon lyase activity; carboxy-lyase activity; vitamin binding; thiamine pyrophosphate binding; small molecule binding; ion binding; anion binding; cation binding; metal ion binding; cofactor binding; coenzyme binding; organic cyclic compound binding; heterocyclic compound binding; sulfur compound binding;	K12261	HACL1; 2-hydroxyacyl-CoA lyase 1 [EC:4.1.-.-]	osa04146 Peroxisome - Oryza sativa japonica (Japanese rice) (RefSeq);	IPR012000; IPR012001; IPR011766;	Thiamine pyrophosphate enzyme, central domain; Thiamine pyrophosphate enzyme, C-terminal TPP-binding; Thiamine pyrophosphate enzyme, N-terminal TPP-binding domain;
Q0JMH0	305	K	2-hydroxyacyl-CoA lyase OS=Oryza sativa subsp. japonica GN=Os01g0505400 PE=3 SV=3	LNWLLHFGEPPKWSK(ac)		cyto			magnesium ion binding; catalytic activity; binding; lyase activity; carbon-carbon lyase activity; carboxy-lyase activity; vitamin binding; thiamine pyrophosphate binding; small molecule binding; ion binding; anion binding; cation binding; metal ion binding; cofactor binding; coenzyme binding; organic cyclic compound binding; heterocyclic compound binding; sulfur compound binding;	K12261	HACL1; 2-hydroxyacyl-CoA lyase 1 [EC:4.1.-.-]	osa04146 Peroxisome - Oryza sativa japonica (Japanese rice) (RefSeq);	IPR012000; IPR012001; IPR011766;	Thiamine pyrophosphate enzyme, central domain; Thiamine pyrophosphate enzyme, C-terminal TPP-binding; Thiamine pyrophosphate enzyme, N-terminal TPP-binding domain;
Q67TM4	486	K	ATP synthase subunit alpha OS=Oryza sativa subsp. japonica GN=P0681H07.43 PE=3 SV=1	SFNEK(ac)TNER		cyto	nucleobase-containing compound metabolic process; purine nucleotide metabolic process; purine nucleotide biosynthetic process; cellular aromatic compound metabolic process; nucleoside phosphate metabolic process; ATP biosynthetic process; phosphorus metabolic process; phosphate-containing compound metabolic process; nitrogen compound metabolic process; transport; ion transport; cation transport; …	intracellular; cell; membrane; proton-transporting two-sector ATPase complex; macromolecular complex; proton-transporting two-sector ATPase complex, catalytic domain; protein complex; intracellular part; membrane part; cell part; proton-transporting ATP synthase complex; proton-transporting ATP synthase complex, catalytic core F(1);	nucleotide binding; nucleoside binding; purine nucleoside binding; catalytic activity; transporter activity; binding; ATP binding; cation transmembrane transporter activity; ion transmembrane transporter activity; monovalent inorganic cation transmembrane transporter activity; hydrogen ion transmembrane transporter activity; primary active transmembrane transporter activity; P-P-bond-hydrolysis-d…	K02132	ATPeF1A; F-type H+-transporting ATPase subunit alpha	osa01100 Metabolic pathways - Oryza sativa japonica (Japanese rice) (RefSeq); osa00190 Oxidative phosphorylation - Oryza sativa japonica (Japanese rice) (RefSeq);	IPR000793; IPR004100; IPR000194; IPR027417; IPR023366;	ATPase, F1 complex alpha/beta subunit, N-terminal domain; ATPase, F1/V1/A1 complex, alpha/beta subunit, nucleotide-binding domain; ATP synthase subunit alpha-like domain; ATPase, F1/V1/A1 complex, alpha/beta subunit, C-terminal; P-loop containing nucleoside triphosphate hydrolase;
Q0J8V1	153	K	Os04g0685800 protein (Fragment) OS=Oryza sativa subsp. japonica GN=Os04g0685800 PE=3 SV=2	GQAQK(ac)FR		chlo	nucleobase-containing compound metabolic process; cellular aromatic compound metabolic process; nucleoside phosphate metabolic process; phosphorus metabolic process; phosphate-containing compound metabolic process; nitrogen compound metabolic process; metabolic process; cellular process; organophosphate metabolic process; cellular nitrogen compound metabolic process; cellular metabolic process; p…		catalytic activity; nucleotide diphosphatase activity; guanosine-3',5'-bis(diphosphate) 3'-diphosphatase activity; pyrophosphatase activity; hydrolase activity; hydrolase activity, acting on ester bonds; diphosphoric monoester hydrolase activity; hydrolase activity, acting on acid anhydrides; hydrolase activity, acting on acid anhydrides, in phosphorus-containing anhydrides; bis(5'-adenosyl)-pent…				IPR015797; IPR020476; IPR000086;	NUDIX hydrolase domain; NUDIX hydrolase; NUDIX hydrolase domain-like;
Q67VM1	203	K	Putative Tryptophan synthase beta chain OS=Oryza sativa subsp. japonica GN=P0505A04.10-2 PE=2 SV=1	ASYDQK(ac)		chlo	tryptophan biosynthetic process; organic acid metabolic process; cellular amino acid metabolic process; tryptophan metabolic process; cellular biogenic amine metabolic process; indolalkylamine metabolic process; cellular aromatic compound metabolic process; nitrogen compound metabolic process; metabolic process; cellular amino acid biosynthetic process; biosynthetic process; aromatic amino acid f…		catalytic activity; tryptophan synthase activity; binding; lyase activity; carbon-oxygen lyase activity; hydro-lyase activity; pyridoxal phosphate binding; ion binding; anion binding; cofactor binding; L-serine hydro-lyase (adding indole, L-tryptophan-forming) activity;				IPR001926;	Tryptophan synthase beta subunit-like PLP-dependent enzyme;
Q0J709	132	K	Unknown protein DS12 from 2D-PAGE of leaf, chloroplastic OS=Oryza sativa subsp. japonica GN=Os08g0242700 PE=4 SV=2	HIK(ac)AITK		chlo		intracellular; cell; cytoplasm; chloroplast; plastid; organelle; membrane-bounded organelle; intracellular organelle; intracellular membrane-bounded organelle; intracellular part; cytoplasmic part; cell part;
Q0J709	247	K	Unknown protein DS12 from 2D-PAGE of leaf, chloroplastic OS=Oryza sativa subsp. japonica GN=Os08g0242700 PE=4 SV=2	AK(ac)FHVSYR	..........KF.........	chlo		intracellular; cell; cytoplasm; chloroplast; plastid; organelle; membrane-bounded organelle; intracellular organelle; intracellular membrane-bounded organelle; intracellular part; cytoplasmic part; cell part;
P40392	58	K	Ras-related protein RIC1 OS=Oryza sativa subsp. japonica GN=RIC1 PE=2 SV=2	TIK(ac)QIWDTAGQER		chlo	reproduction; cell morphogenesis; cell morphogenesis involved in differentiation; developmental process involved in reproduction; transport; cell communication; signal transduction; small GTPase mediated signal transduction; protein localization; anatomical structure morphogenesis; unidimensional cell growth; pollination; pollen tube growth; cell tip growth; cellular process; protein transport; c…	cell; plasma membrane; membrane; cell part; cell periphery;	nucleotide binding; nucleoside binding; purine nucleoside binding; binding; GTP binding; purine nucleotide binding; guanyl nucleotide binding; ribonucleoside binding; purine ribonucleoside binding; ribonucleotide binding; purine ribonucleotide binding; guanyl ribonucleotide binding; purine ribonucleoside triphosphate binding; small molecule binding; ion binding; anion binding; organic cyclic comp…	K07874			IPR005225; IPR027417;	Small GTP-binding protein domain; P-loop containing nucleoside triphosphate hydrolase;
P93431	350	K	Ribulose bisphosphate carboxylase/oxygenase activase, chloroplastic OS=Oryza sativa subsp. japonica GN=RCA PE=1 SV=2	K(ac)KWVSDTGVENIGKR		chlo		intracellular; cell; cytoplasm; chloroplast; plastid stroma; plastid; chloroplast stroma; organelle; membrane-bounded organelle; intracellular organelle; intracellular membrane-bounded organelle; organelle part; intracellular part; chloroplast part; plastid part; cytoplasmic part; intracellular organelle part; cell part;	nucleotide binding; nucleoside binding; purine nucleoside binding; binding; ATP binding; purine nucleotide binding; adenyl nucleotide binding; ribonucleoside binding; purine ribonucleoside binding; ribonucleotide binding; purine ribonucleotide binding; adenyl ribonucleotide binding; purine ribonucleoside triphosphate binding; small molecule binding; ion binding; anion binding; organic cyclic comp…				IPR003959; IPR027417;	ATPase, AAA-type, core; P-loop containing nucleoside triphosphate hydrolase;
P93431	63	K	Ribulose bisphosphate carboxylase/oxygenase activase, chloroplastic OS=Oryza sativa subsp. japonica GN=RCA PE=1 SV=2	WK(ac)GLAYDISDDQQDITR		chlo		intracellular; cell; cytoplasm; chloroplast; plastid stroma; plastid; chloroplast stroma; organelle; membrane-bounded organelle; intracellular organelle; intracellular membrane-bounded organelle; organelle part; intracellular part; chloroplast part; plastid part; cytoplasmic part; intracellular organelle part; cell part;	nucleotide binding; nucleoside binding; purine nucleoside binding; binding; ATP binding; purine nucleotide binding; adenyl nucleotide binding; ribonucleoside binding; purine ribonucleoside binding; ribonucleotide binding; purine ribonucleotide binding; adenyl ribonucleotide binding; purine ribonucleoside triphosphate binding; small molecule binding; ion binding; anion binding; organic cyclic comp…				IPR003959; IPR027417;	ATPase, AAA-type, core; P-loop containing nucleoside triphosphate hydrolase;
P93431	138	K	Ribulose bisphosphate carboxylase/oxygenase activase, chloroplastic OS=Oryza sativa subsp. japonica GN=RCA PE=1 SV=2	LVVHISK(ac)PNIK		chlo		intracellular; cell; cytoplasm; chloroplast; plastid stroma; plastid; chloroplast stroma; organelle; membrane-bounded organelle; intracellular organelle; intracellular membrane-bounded organelle; organelle part; intracellular part; chloroplast part; plastid part; cytoplasmic part; intracellular organelle part; cell part;	nucleotide binding; nucleoside binding; purine nucleoside binding; binding; ATP binding; purine nucleotide binding; adenyl nucleotide binding; ribonucleoside binding; purine ribonucleoside binding; ribonucleotide binding; purine ribonucleotide binding; adenyl ribonucleotide binding; purine ribonucleoside triphosphate binding; small molecule binding; ion binding; anion binding; organic cyclic comp…				IPR003959; IPR027417;	ATPase, AAA-type, core; P-loop containing nucleoside triphosphate hydrolase;
P93431	308	K	Ribulose bisphosphate carboxylase/oxygenase activase, chloroplastic OS=Oryza sativa subsp. japonica GN=RCA PE=1 SV=2	VGVCK(ac)R		chlo		intracellular; cell; cytoplasm; chloroplast; plastid stroma; plastid; chloroplast stroma; organelle; membrane-bounded organelle; intracellular organelle; intracellular membrane-bounded organelle; organelle part; intracellular part; chloroplast part; plastid part; cytoplasmic part; intracellular organelle part; cell part;	nucleotide binding; nucleoside binding; purine nucleoside binding; binding; ATP binding; purine nucleotide binding; adenyl nucleotide binding; ribonucleoside binding; purine ribonucleoside binding; ribonucleotide binding; purine ribonucleotide binding; adenyl ribonucleotide binding; purine ribonucleoside triphosphate binding; small molecule binding; ion binding; anion binding; organic cyclic comp…				IPR003959; IPR027417;	ATPase, AAA-type, core; P-loop containing nucleoside triphosphate hydrolase;
P93431	172	K	Ribulose bisphosphate carboxylase/oxygenase activase, chloroplastic OS=Oryza sativa subsp. japonica GN=RCA PE=1 SV=2	SFQCELVFAK(ac)SAGELESGNAGEPAK	........F.K..........	chlo		intracellular; cell; cytoplasm; chloroplast; plastid stroma; plastid; chloroplast stroma; organelle; membrane-bounded organelle; intracellular organelle; intracellular membrane-bounded organelle; organelle part; intracellular part; chloroplast part; plastid part; cytoplasmic part; intracellular organelle part; cell part;	nucleotide binding; nucleoside binding; purine nucleoside binding; binding; ATP binding; purine nucleotide binding; adenyl nucleotide binding; ribonucleoside binding; purine ribonucleoside binding; ribonucleotide binding; purine ribonucleotide binding; adenyl ribonucleotide binding; purine ribonucleoside triphosphate binding; small molecule binding; ion binding; anion binding; organic cyclic comp…				IPR003959; IPR027417;	ATPase, AAA-type, core; P-loop containing nucleoside triphosphate hydrolase;
P93431	162	K	Ribulose bisphosphate carboxylase/oxygenase activase, chloroplastic OS=Oryza sativa subsp. japonica GN=RCA PE=1 SV=2	GQGK(ac)QCELVFAK		chlo		intracellular; cell; cytoplasm; chloroplast; plastid stroma; plastid; chloroplast stroma; organelle; membrane-bounded organelle; intracellular organelle; intracellular membrane-bounded organelle; organelle part; intracellular part; chloroplast part; plastid part; cytoplasmic part; intracellular organelle part; cell part;	nucleotide binding; nucleoside binding; purine nucleoside binding; binding; ATP binding; purine nucleotide binding; adenyl nucleotide binding; ribonucleoside binding; purine ribonucleoside binding; ribonucleotide binding; purine ribonucleotide binding; adenyl ribonucleotide binding; purine ribonucleoside triphosphate binding; small molecule binding; ion binding; anion binding; organic cyclic comp…				IPR003959; IPR027417;	ATPase, AAA-type, core; P-loop containing nucleoside triphosphate hydrolase;
P93431	393	K	Ribulose bisphosphate carboxylase/oxygenase activase, chloroplastic OS=Oryza sativa subsp. japonica GN=RCA PE=1 SV=2	LMEYGYMLVK(ac)	........L.K..........	chlo		intracellular; cell; cytoplasm; chloroplast; plastid stroma; plastid; chloroplast stroma; organelle; membrane-bounded organelle; intracellular organelle; intracellular membrane-bounded organelle; organelle part; intracellular part; chloroplast part; plastid part; cytoplasmic part; intracellular organelle part; cell part;	nucleotide binding; nucleoside binding; purine nucleoside binding; binding; ATP binding; purine nucleotide binding; adenyl nucleotide binding; ribonucleoside binding; purine ribonucleoside binding; ribonucleotide binding; purine ribonucleotide binding; adenyl ribonucleotide binding; purine ribonucleoside triphosphate binding; small molecule binding; ion binding; anion binding; organic cyclic comp…				IPR003959; IPR027417;	ATPase, AAA-type, core; P-loop containing nucleoside triphosphate hydrolase;
P93431	383	K	Ribulose bisphosphate carboxylase/oxygenase activase, chloroplastic OS=Oryza sativa subsp. japonica GN=RCA PE=1 SV=2	MTIEK(ac)YGYMLVK		chlo		intracellular; cell; cytoplasm; chloroplast; plastid stroma; plastid; chloroplast stroma; organelle; membrane-bounded organelle; intracellular organelle; intracellular membrane-bounded organelle; organelle part; intracellular part; chloroplast part; plastid part; cytoplasmic part; intracellular organelle part; cell part;	nucleotide binding; nucleoside binding; purine nucleoside binding; binding; ATP binding; purine nucleotide binding; adenyl nucleotide binding; ribonucleoside binding; purine ribonucleoside binding; ribonucleotide binding; purine ribonucleotide binding; adenyl ribonucleotide binding; purine ribonucleoside triphosphate binding; small molecule binding; ion binding; anion binding; organic cyclic comp…				IPR003959; IPR027417;	ATPase, AAA-type, core; P-loop containing nucleoside triphosphate hydrolase;
P93431	293	K	Ribulose bisphosphate carboxylase/oxygenase activase, chloroplastic OS=Oryza sativa subsp. japonica GN=RCA PE=1 SV=2	MEK(ac)YWAPTRDDR	..........KF.........	chlo		intracellular; cell; cytoplasm; chloroplast; plastid stroma; plastid; chloroplast stroma; organelle; membrane-bounded organelle; intracellular organelle; intracellular membrane-bounded organelle; organelle part; intracellular part; chloroplast part; plastid part; cytoplasmic part; intracellular organelle part; cell part;	nucleotide binding; nucleoside binding; purine nucleoside binding; binding; ATP binding; purine nucleotide binding; adenyl nucleotide binding; ribonucleoside binding; purine ribonucleoside binding; ribonucleotide binding; purine ribonucleotide binding; adenyl ribonucleotide binding; purine ribonucleoside triphosphate binding; small molecule binding; ion binding; anion binding; organic cyclic comp…				IPR003959; IPR027417;	ATPase, AAA-type, core; P-loop containing nucleoside triphosphate hydrolase;
Q2R3A1	280	K	Chalcone synthase 1 OS=Oryza sativa subsp. japonica GN=CHS1 PE=2 SV=1	DVPGLISK(ac)		cyto	transport; response to stress; response to oxidative stress; metabolic process; biosynthetic process; response to radiation; response to UV; response to light stimulus; response to wounding; response to abiotic stimulus; response to gravity; response to endogenous stimulus; response to hormone stimulus; response to auxin stimulus; response to jasmonic acid stimulus; flavonoid metabolic process; f…	plant-type vacuole; intracellular; cell; nucleus; cytoplasm; vacuole; vacuolar membrane; endoplasmic reticulum; plant-type vacuole membrane; membrane; organelle membrane; organelle; membrane-bounded organelle; intracellular organelle; intracellular membrane-bounded organelle; organelle part; intracellular part; vacuolar part; cytoplasmic part; intracellular organelle part; cell part;	catalytic activity; naringenin-chalcone synthase activity; transferase activity; transferase activity, transferring acyl groups; transferase activity, transferring acyl groups other than amino-acyl groups;	K00660	CHS; chalcone synthase [EC:2.3.1.74]	osa00941 Flavonoid biosynthesis - Oryza sativa japonica (Japanese rice) (RefSeq); osa01100 Metabolic pathways - Oryza sativa japonica (Japanese rice) (RefSeq); osa04712 Circadian rhythm - plant - Oryza sativa japonica (Japanese rice) (RefSeq); osa01110 Biosynthesis of secondary metabolites - Oryza sativa japonica (Japanese rice) (RefSeq);	IPR001099; IPR016039; IPR012328; IPR016038;	Thiolase-like, subgroup; Chalcone/stilbene synthase, N-terminal; Thiolase-like; Chalcone/stilbene synthase, C-terminal;
Q2R3A1	48	K	Chalcone synthase 1 OS=Oryza sativa subsp. japonica GN=CHS1 PE=2 SV=1	ITK(ac)EHMVELK		cyto	transport; response to stress; response to oxidative stress; metabolic process; biosynthetic process; response to radiation; response to UV; response to light stimulus; response to wounding; response to abiotic stimulus; response to gravity; response to endogenous stimulus; response to hormone stimulus; response to auxin stimulus; response to jasmonic acid stimulus; flavonoid metabolic process; f…	plant-type vacuole; intracellular; cell; nucleus; cytoplasm; vacuole; vacuolar membrane; endoplasmic reticulum; plant-type vacuole membrane; membrane; organelle membrane; organelle; membrane-bounded organelle; intracellular organelle; intracellular membrane-bounded organelle; organelle part; intracellular part; vacuolar part; cytoplasmic part; intracellular organelle part; cell part;	catalytic activity; naringenin-chalcone synthase activity; transferase activity; transferase activity, transferring acyl groups; transferase activity, transferring acyl groups other than amino-acyl groups;	K00660	CHS; chalcone synthase [EC:2.3.1.74]	osa00941 Flavonoid biosynthesis - Oryza sativa japonica (Japanese rice) (RefSeq); osa01100 Metabolic pathways - Oryza sativa japonica (Japanese rice) (RefSeq); osa04712 Circadian rhythm - plant - Oryza sativa japonica (Japanese rice) (RefSeq); osa01110 Biosynthesis of secondary metabolites - Oryza sativa japonica (Japanese rice) (RefSeq);	IPR001099; IPR016039; IPR012328; IPR016038;	Thiolase-like, subgroup; Chalcone/stilbene synthase, N-terminal; Thiolase-like; Chalcone/stilbene synthase, C-terminal;
Q69WE3	124	K	NADH-ubiquinone oxidoreductase-related-like protein OS=Oryza sativa subsp. japonica GN=OJ1060_D03.128 PE=4 SV=1	AFAEK(ac)DYVVR	..........KH.........	chlo	generation of precursor metabolites and energy; response to stress; response to osmotic stress; metabolic process; response to temperature stimulus; response to cold; response to abiotic stimulus; cold acclimation; cellular process; electron transport chain; cellular metabolic process; single-organism metabolic process; response to stimulus; oxidation-reduction process;	intracellular; cell; cytoplasm; mitochondrion; mitochondrial envelope; mitochondrial inner membrane; mitochondrial respiratory chain; mitochondrial respiratory chain complex I; membrane; organelle inner membrane; NADH dehydrogenase complex; organelle membrane; mitochondrial membrane; organelle envelope; envelope; macromolecular complex; organelle; membrane-bounded organelle; intracellular organel…	catalytic activity; binding; oxidoreductase activity; oxidoreductase activity, acting on NAD(P)H; ion binding; cation binding; metal ion binding; transition metal ion binding; cobalt ion binding;	K03937	NDUFS4; NADH dehydrogenase (ubiquinone) Fe-S protein 4	osa01100 Metabolic pathways - Oryza sativa japonica (Japanese rice) (RefSeq); osa00190 Oxidative phosphorylation - Oryza sativa japonica (Japanese rice) (RefSeq);
Q75L10	66	K	Os05g0114000 protein OS=Oryza sativa subsp. japonica GN=Os05g0114000 PE=2 SV=1	VK(ac)YELDK	..........KY.........	cyto	phosphorus metabolic process; phosphate-containing compound metabolic process; metabolic process; cellular process; cellular metabolic process;	intracellular; cell; cytoplasm; intracellular part; cell part;	magnesium ion binding; catalytic activity; inorganic diphosphatase activity; binding; pyrophosphatase activity; hydrolase activity; hydrolase activity, acting on acid anhydrides; hydrolase activity, acting on acid anhydrides, in phosphorus-containing anhydrides; ion binding; cation binding; metal ion binding;	K01507	ppa; inorganic pyrophosphatase [EC:3.6.1.1]	osa00190 Oxidative phosphorylation - Oryza sativa japonica (Japanese rice) (RefSeq);
Q75L10	177	K	Os05g0114000 protein OS=Oryza sativa subsp. japonica GN=Os05g0114000 PE=2 SV=1	FFEDYK(ac)		cyto	phosphorus metabolic process; phosphate-containing compound metabolic process; metabolic process; cellular process; cellular metabolic process;	intracellular; cell; cytoplasm; intracellular part; cell part;	magnesium ion binding; catalytic activity; inorganic diphosphatase activity; binding; pyrophosphatase activity; hydrolase activity; hydrolase activity, acting on acid anhydrides; hydrolase activity, acting on acid anhydrides, in phosphorus-containing anhydrides; ion binding; cation binding; metal ion binding;	K01507	ppa; inorganic pyrophosphatase [EC:3.6.1.1]	osa00190 Oxidative phosphorylation - Oryza sativa japonica (Japanese rice) (RefSeq);
Q75L10	178	K	Os05g0114000 protein OS=Oryza sativa subsp. japonica GN=Os05g0114000 PE=2 SV=1	FFEDYKK(ac)		cyto	phosphorus metabolic process; phosphate-containing compound metabolic process; metabolic process; cellular process; cellular metabolic process;	intracellular; cell; cytoplasm; intracellular part; cell part;	magnesium ion binding; catalytic activity; inorganic diphosphatase activity; binding; pyrophosphatase activity; hydrolase activity; hydrolase activity, acting on acid anhydrides; hydrolase activity, acting on acid anhydrides, in phosphorus-containing anhydrides; ion binding; cation binding; metal ion binding;	K01507	ppa; inorganic pyrophosphatase [EC:3.6.1.1]	osa00190 Oxidative phosphorylation - Oryza sativa japonica (Japanese rice) (RefSeq);
P41344	70	K	Ferredoxin--NADP reductase, leaf isozyme, chloroplastic OS=Oryza sativa subsp. japonica GN=Os06g0107700 PE=2 SV=1	K(ac)KHDEGVVTNK	..........KH.........	chlo	metabolic process; cellular process; photosynthesis; cellular metabolic process; single-organism metabolic process; oxidation-reduction process;	intracellular; cell; cytoplasm; chloroplast; plastid stroma; chloroplast thylakoid; chloroplast thylakoid membrane; plastid; chloroplast stroma; thylakoid; membrane; plastid thylakoid; organelle subcompartment; photosynthetic membrane; thylakoid membrane; organelle; membrane-bounded organelle; intracellular organelle; intracellular membrane-bounded organelle; organelle part; intracellular part; c…	catalytic activity; ferredoxin-NADP+ reductase activity; oxidoreductase activity; oxidoreductase activity, acting on iron-sulfur proteins as donors; oxidoreductase activity, acting on iron-sulfur proteins as donors, NAD or NADP as acceptor;	K02641	petH; ferredoxin--NADP+ reductase [EC:1.18.1.2]	osa01100 Metabolic pathways - Oryza sativa japonica (Japanese rice) (RefSeq); osa00195 Photosynthesis - Oryza sativa japonica (Japanese rice) (RefSeq);	IPR001433; IPR017927; IPR008333; IPR017938; IPR001709;	Flavoprotein pyridine nucleotide cytochrome reductase; Oxidoreductase, FAD-binding domain; Oxidoreductase FAD/NAD(P)-binding; Ferredoxin reductase-type FAD-binding domain; Riboflavin synthase-like beta-barrel;
P41344	303	K	Ferredoxin--NADP reductase, leaf isozyme, chloroplastic OS=Oryza sativa subsp. japonica GN=Os06g0107700 PE=2 SV=1	MAEYK(ac)WELLK		chlo	metabolic process; cellular process; photosynthesis; cellular metabolic process; single-organism metabolic process; oxidation-reduction process;	intracellular; cell; cytoplasm; chloroplast; plastid stroma; chloroplast thylakoid; chloroplast thylakoid membrane; plastid; chloroplast stroma; thylakoid; membrane; plastid thylakoid; organelle subcompartment; photosynthetic membrane; thylakoid membrane; organelle; membrane-bounded organelle; intracellular organelle; intracellular membrane-bounded organelle; organelle part; intracellular part; c…	catalytic activity; ferredoxin-NADP+ reductase activity; oxidoreductase activity; oxidoreductase activity, acting on iron-sulfur proteins as donors; oxidoreductase activity, acting on iron-sulfur proteins as donors, NAD or NADP as acceptor;	K02641	petH; ferredoxin--NADP+ reductase [EC:1.18.1.2]	osa01100 Metabolic pathways - Oryza sativa japonica (Japanese rice) (RefSeq); osa00195 Photosynthesis - Oryza sativa japonica (Japanese rice) (RefSeq);	IPR001433; IPR017927; IPR008333; IPR017938; IPR001709;	Flavoprotein pyridine nucleotide cytochrome reductase; Oxidoreductase, FAD-binding domain; Oxidoreductase FAD/NAD(P)-binding; Ferredoxin reductase-type FAD-binding domain; Riboflavin synthase-like beta-barrel;
P41344	236	K	Ferredoxin--NADP reductase, leaf isozyme, chloroplastic OS=Oryza sativa subsp. japonica GN=Os06g0107700 PE=2 SV=1	MFFEK(ac)YK	..........KY.........	chlo	metabolic process; cellular process; photosynthesis; cellular metabolic process; single-organism metabolic process; oxidation-reduction process;	intracellular; cell; cytoplasm; chloroplast; plastid stroma; chloroplast thylakoid; chloroplast thylakoid membrane; plastid; chloroplast stroma; thylakoid; membrane; plastid thylakoid; organelle subcompartment; photosynthetic membrane; thylakoid membrane; organelle; membrane-bounded organelle; intracellular organelle; intracellular membrane-bounded organelle; organelle part; intracellular part; c…	catalytic activity; ferredoxin-NADP+ reductase activity; oxidoreductase activity; oxidoreductase activity, acting on iron-sulfur proteins as donors; oxidoreductase activity, acting on iron-sulfur proteins as donors, NAD or NADP as acceptor;	K02641	petH; ferredoxin--NADP+ reductase [EC:1.18.1.2]	osa01100 Metabolic pathways - Oryza sativa japonica (Japanese rice) (RefSeq); osa00195 Photosynthesis - Oryza sativa japonica (Japanese rice) (RefSeq);	IPR001433; IPR017927; IPR008333; IPR017938; IPR001709;	Flavoprotein pyridine nucleotide cytochrome reductase; Oxidoreductase, FAD-binding domain; Oxidoreductase FAD/NAD(P)-binding; Ferredoxin reductase-type FAD-binding domain; Riboflavin synthase-like beta-barrel;
P41344	188	K	Ferredoxin--NADP reductase, leaf isozyme, chloroplastic OS=Oryza sativa subsp. japonica GN=Os06g0107700 PE=2 SV=1	GVCSNFLCDLK(ac)		chlo	metabolic process; cellular process; photosynthesis; cellular metabolic process; single-organism metabolic process; oxidation-reduction process;	intracellular; cell; cytoplasm; chloroplast; plastid stroma; chloroplast thylakoid; chloroplast thylakoid membrane; plastid; chloroplast stroma; thylakoid; membrane; plastid thylakoid; organelle subcompartment; photosynthetic membrane; thylakoid membrane; organelle; membrane-bounded organelle; intracellular organelle; intracellular membrane-bounded organelle; organelle part; intracellular part; c…	catalytic activity; ferredoxin-NADP+ reductase activity; oxidoreductase activity; oxidoreductase activity, acting on iron-sulfur proteins as donors; oxidoreductase activity, acting on iron-sulfur proteins as donors, NAD or NADP as acceptor;	K02641	petH; ferredoxin--NADP+ reductase [EC:1.18.1.2]	osa01100 Metabolic pathways - Oryza sativa japonica (Japanese rice) (RefSeq); osa00195 Photosynthesis - Oryza sativa japonica (Japanese rice) (RefSeq);	IPR001433; IPR017927; IPR008333; IPR017938; IPR001709;	Flavoprotein pyridine nucleotide cytochrome reductase; Oxidoreductase, FAD-binding domain; Oxidoreductase FAD/NAD(P)-binding; Ferredoxin reductase-type FAD-binding domain; Riboflavin synthase-like beta-barrel;
P41344	327	K	Ferredoxin--NADP reductase, leaf isozyme, chloroplastic OS=Oryza sativa subsp. japonica GN=Os06g0107700 PE=2 SV=1	GMEK(ac)DDIMVSLAAK		chlo	metabolic process; cellular process; photosynthesis; cellular metabolic process; single-organism metabolic process; oxidation-reduction process;	intracellular; cell; cytoplasm; chloroplast; plastid stroma; chloroplast thylakoid; chloroplast thylakoid membrane; plastid; chloroplast stroma; thylakoid; membrane; plastid thylakoid; organelle subcompartment; photosynthetic membrane; thylakoid membrane; organelle; membrane-bounded organelle; intracellular organelle; intracellular membrane-bounded organelle; organelle part; intracellular part; c…	catalytic activity; ferredoxin-NADP+ reductase activity; oxidoreductase activity; oxidoreductase activity, acting on iron-sulfur proteins as donors; oxidoreductase activity, acting on iron-sulfur proteins as donors, NAD or NADP as acceptor;	K02641	petH; ferredoxin--NADP+ reductase [EC:1.18.1.2]	osa01100 Metabolic pathways - Oryza sativa japonica (Japanese rice) (RefSeq); osa00195 Photosynthesis - Oryza sativa japonica (Japanese rice) (RefSeq);	IPR001433; IPR017927; IPR008333; IPR017938; IPR001709;	Flavoprotein pyridine nucleotide cytochrome reductase; Oxidoreductase, FAD-binding domain; Oxidoreductase FAD/NAD(P)-binding; Ferredoxin reductase-type FAD-binding domain; Riboflavin synthase-like beta-barrel;
P41344	231	K	Ferredoxin--NADP reductase, leaf isozyme, chloroplastic OS=Oryza sativa subsp. japonica GN=Os06g0107700 PE=2 SV=1	SFLWK(ac)EK	........L.K..........	chlo	metabolic process; cellular process; photosynthesis; cellular metabolic process; single-organism metabolic process; oxidation-reduction process;	intracellular; cell; cytoplasm; chloroplast; plastid stroma; chloroplast thylakoid; chloroplast thylakoid membrane; plastid; chloroplast stroma; thylakoid; membrane; plastid thylakoid; organelle subcompartment; photosynthetic membrane; thylakoid membrane; organelle; membrane-bounded organelle; intracellular organelle; intracellular membrane-bounded organelle; organelle part; intracellular part; c…	catalytic activity; ferredoxin-NADP+ reductase activity; oxidoreductase activity; oxidoreductase activity, acting on iron-sulfur proteins as donors; oxidoreductase activity, acting on iron-sulfur proteins as donors, NAD or NADP as acceptor;	K02641	petH; ferredoxin--NADP+ reductase [EC:1.18.1.2]	osa01100 Metabolic pathways - Oryza sativa japonica (Japanese rice) (RefSeq); osa00195 Photosynthesis - Oryza sativa japonica (Japanese rice) (RefSeq);	IPR001433; IPR017927; IPR008333; IPR017938; IPR001709;	Flavoprotein pyridine nucleotide cytochrome reductase; Oxidoreductase, FAD-binding domain; Oxidoreductase FAD/NAD(P)-binding; Ferredoxin reductase-type FAD-binding domain; Riboflavin synthase-like beta-barrel;
P41344	292	K	Ferredoxin--NADP reductase, leaf isozyme, chloroplastic OS=Oryza sativa subsp. japonica GN=Os06g0107700 PE=2 SV=1	EQTNAQGEK(ac)		chlo	metabolic process; cellular process; photosynthesis; cellular metabolic process; single-organism metabolic process; oxidation-reduction process;	intracellular; cell; cytoplasm; chloroplast; plastid stroma; chloroplast thylakoid; chloroplast thylakoid membrane; plastid; chloroplast stroma; thylakoid; membrane; plastid thylakoid; organelle subcompartment; photosynthetic membrane; thylakoid membrane; organelle; membrane-bounded organelle; intracellular organelle; intracellular membrane-bounded organelle; organelle part; intracellular part; c…	catalytic activity; ferredoxin-NADP+ reductase activity; oxidoreductase activity; oxidoreductase activity, acting on iron-sulfur proteins as donors; oxidoreductase activity, acting on iron-sulfur proteins as donors, NAD or NADP as acceptor;	K02641	petH; ferredoxin--NADP+ reductase [EC:1.18.1.2]	osa01100 Metabolic pathways - Oryza sativa japonica (Japanese rice) (RefSeq); osa00195 Photosynthesis - Oryza sativa japonica (Japanese rice) (RefSeq);	IPR001433; IPR017927; IPR008333; IPR017938; IPR001709;	Flavoprotein pyridine nucleotide cytochrome reductase; Oxidoreductase, FAD-binding domain; Oxidoreductase FAD/NAD(P)-binding; Ferredoxin reductase-type FAD-binding domain; Riboflavin synthase-like beta-barrel;
P41344	311	K	Ferredoxin--NADP reductase, leaf isozyme, chloroplastic OS=Oryza sativa subsp. japonica GN=Os06g0107700 PE=2 SV=1	MAEYKEELWELLK(ac)	........L.K..........	chlo	metabolic process; cellular process; photosynthesis; cellular metabolic process; single-organism metabolic process; oxidation-reduction process;	intracellular; cell; cytoplasm; chloroplast; plastid stroma; chloroplast thylakoid; chloroplast thylakoid membrane; plastid; chloroplast stroma; thylakoid; membrane; plastid thylakoid; organelle subcompartment; photosynthetic membrane; thylakoid membrane; organelle; membrane-bounded organelle; intracellular organelle; intracellular membrane-bounded organelle; organelle part; intracellular part; c…	catalytic activity; ferredoxin-NADP+ reductase activity; oxidoreductase activity; oxidoreductase activity, acting on iron-sulfur proteins as donors; oxidoreductase activity, acting on iron-sulfur proteins as donors, NAD or NADP as acceptor;	K02641	petH; ferredoxin--NADP+ reductase [EC:1.18.1.2]	osa01100 Metabolic pathways - Oryza sativa japonica (Japanese rice) (RefSeq); osa00195 Photosynthesis - Oryza sativa japonica (Japanese rice) (RefSeq);	IPR001433; IPR017927; IPR008333; IPR017938; IPR001709;	Flavoprotein pyridine nucleotide cytochrome reductase; Oxidoreductase, FAD-binding domain; Oxidoreductase FAD/NAD(P)-binding; Ferredoxin reductase-type FAD-binding domain; Riboflavin synthase-like beta-barrel;
Q6ER94	163	K	2-Cys peroxiredoxin BAS1, chloroplastic OS=Oryza sativa subsp. japonica GN=BAS1 PE=1 SV=1	KSGGLGDLK(ac)TK	..........KY.........	chlo	response to reactive oxygen species; response to stress; defense response; response to oxidative stress; metabolic process; catabolic process; response to temperature stimulus; response to cold; response to biotic stimulus; response to bacterium; response to abiotic stimulus; cellular process; response to inorganic substance; cellular response to stress; cellular response to oxidative stress; cel…	extracellular region; intracellular; cell; cytoplasm; chloroplast; plastid envelope; plastid stroma; plastid; chloroplast stroma; stromule; organelle envelope; envelope; organelle; membrane-bounded organelle; intracellular organelle; intracellular membrane-bounded organelle; organelle part; intracellular part; chloroplast part; plastid part; cytoplasmic part; intracellular organelle part; cell pa…	catalytic activity; peroxidase activity; binding; protein binding; antioxidant activity; oxidoreductase activity; oxidoreductase activity, acting on peroxide as acceptor; oxidoreductase activity, acting on paired donors, with incorporation or reduction of molecular oxygen; peroxiredoxin activity;	K03386			IPR019479; IPR000866; IPR012336;	Peroxiredoxin, C-terminal; Alkyl hydroperoxide reductase subunit C/ Thiol specific antioxidant; Thioredoxin-like fold;
Q6ER94	197	K	2-Cys peroxiredoxin BAS1, chloroplastic OS=Oryza sativa subsp. japonica GN=BAS1 PE=1 SV=1	GLFIIDK(ac)HSTINNLAIGR		chlo	response to reactive oxygen species; response to stress; defense response; response to oxidative stress; metabolic process; catabolic process; response to temperature stimulus; response to cold; response to biotic stimulus; response to bacterium; response to abiotic stimulus; cellular process; response to inorganic substance; cellular response to stress; cellular response to oxidative stress; cel…	extracellular region; intracellular; cell; cytoplasm; chloroplast; plastid envelope; plastid stroma; plastid; chloroplast stroma; stromule; organelle envelope; envelope; organelle; membrane-bounded organelle; intracellular organelle; intracellular membrane-bounded organelle; organelle part; intracellular part; chloroplast part; plastid part; cytoplasmic part; intracellular organelle part; cell pa…	catalytic activity; peroxidase activity; binding; protein binding; antioxidant activity; oxidoreductase activity; oxidoreductase activity, acting on peroxide as acceptor; oxidoreductase activity, acting on paired donors, with incorporation or reduction of molecular oxygen; peroxiredoxin activity;	K03386			IPR019479; IPR000866; IPR012336;	Peroxiredoxin, C-terminal; Alkyl hydroperoxide reductase subunit C/ Thiol specific antioxidant; Thioredoxin-like fold;
Q6ER94	176	K	2-Cys peroxiredoxin BAS1, chloroplastic OS=Oryza sativa subsp. japonica GN=BAS1 PE=1 SV=1	SISK(ac)GVLIPDQGIALR		chlo	response to reactive oxygen species; response to stress; defense response; response to oxidative stress; metabolic process; catabolic process; response to temperature stimulus; response to cold; response to biotic stimulus; response to bacterium; response to abiotic stimulus; cellular process; response to inorganic substance; cellular response to stress; cellular response to oxidative stress; cel…	extracellular region; intracellular; cell; cytoplasm; chloroplast; plastid envelope; plastid stroma; plastid; chloroplast stroma; stromule; organelle envelope; envelope; organelle; membrane-bounded organelle; intracellular organelle; intracellular membrane-bounded organelle; organelle part; intracellular part; chloroplast part; plastid part; cytoplasmic part; intracellular organelle part; cell pa…	catalytic activity; peroxidase activity; binding; protein binding; antioxidant activity; oxidoreductase activity; oxidoreductase activity, acting on peroxide as acceptor; oxidoreductase activity, acting on paired donors, with incorporation or reduction of molecular oxygen; peroxiredoxin activity;	K03386			IPR019479; IPR000866; IPR012336;	Peroxiredoxin, C-terminal; Alkyl hydroperoxide reductase subunit C/ Thiol specific antioxidant; Thioredoxin-like fold;
A3BLC3	200	K	Ribosome-recycling factor, chloroplastic OS=Oryza sativa subsp. japonica GN=Os07g0570700 PE=2 SV=2	TVAK(ac)EEGK		chlo	immune system process; translation; response to stress; defense response; immune response; organelle organization; multicellular organismal development; metabolic process; biosynthetic process; macromolecule biosynthetic process; response to biotic stimulus; response to bacterium; response to fungus; plastid organization; chloroplast organization; embryo development; defense response, incompatibl…	intracellular; cell; cytoplasm; chloroplast; plastid stroma; plastid; chloroplast stroma; thylakoid; organelle; membrane-bounded organelle; intracellular organelle; intracellular membrane-bounded organelle; organelle part; intracellular part; chloroplast part; plastid part; cytoplasmic part; intracellular organelle part; cell part;	binding; copper ion binding; ion binding; cation binding; metal ion binding; transition metal ion binding;	K02838			IPR023584;	Ribosome recycling factor domain;
Q0J771	49	K	Os08g0224900 protein OS=Oryza sativa subsp. japonica GN=Os08g0224900 PE=4 SV=1	MTLTK(ac)	..........KY.........	nucl							IPR013114;	Beta-hydroxydecanoyl thiol ester dehydrase, FabA/FabZ;
Q0JPA6	35	K	Salt stress root protein RS1 OS=Oryza sativa subsp. japonica GN=Os01g0233000 PE=2 SV=1	SFNK(ac)IGKEIDDK	........F.K..........	chlo	cellular process; single-organism process; single-organism cellular process; response to stimulus; cellular response to stimulus;	cell; plasma membrane; membrane; intrinsic to membrane; anchored to membrane; intrinsic to plasma membrane; membrane part; plasma membrane part; cell part; anchored to plasma membrane; cell periphery;
Q0JPA6	31	K	Salt stress root protein RS1 OS=Oryza sativa subsp. japonica GN=Os01g0233000 PE=2 SV=1	AAAAEFLK(ac)	........F.K..........	chlo	cellular process; single-organism process; single-organism cellular process; response to stimulus; cellular response to stimulus;	cell; plasma membrane; membrane; intrinsic to membrane; anchored to membrane; intrinsic to plasma membrane; membrane part; plasma membrane part; cell part; anchored to plasma membrane; cell periphery;
P14717	606	K	Phenylalanine ammonia-lyase OS=Oryza sativa subsp. japonica GN=PAL PE=1 SV=2	ITK(ac)EEELR	..........KF.........	chlo	organic acid metabolic process; cellular amino acid metabolic process; L-phenylalanine metabolic process; L-phenylalanine catabolic process; cellular aromatic compound metabolic process; nitrogen compound metabolic process; metabolic process; catabolic process; biosynthetic process; cellular amino acid catabolic process; aromatic amino acid family metabolic process; aromatic amino acid family cat…	intracellular; cell; cytoplasm; intracellular part; cell part;	catalytic activity; lyase activity; carbon-nitrogen lyase activity; ammonia-lyase activity; phenylalanine ammonia-lyase activity;	K13064	PTAL; phenylalanine/tyrosine ammonia-lyase [EC:4.3.1.25]	osa01100 Metabolic pathways - Oryza sativa japonica (Japanese rice) (RefSeq); osa00940 Phenylpropanoid biosynthesis - Oryza sativa japonica (Japanese rice) (RefSeq); osa00360 Phenylalanine metabolism - Oryza sativa japonica (Japanese rice) (RefSeq); osa01110 Biosynthesis of secondary metabolites - Oryza sativa japonica (Japanese rice) (RefSeq);	IPR024083; IPR008948; IPR023144;	Fumarase/histidase, N-terminal; Phenylalanine ammonia-lyase, shielding domain; L-Aspartase-like;
A3A908	107	K	Putative uncharacterized protein OS=Oryza sativa subsp. japonica GN=OsJ_07509 PE=4 SV=1	FK(ac)IWTYR		chlo
Q0D6L9	93	K	Os07g0467200 protein OS=Oryza sativa subsp. japonica GN=Os07g0467200 PE=4 SV=1	SGTFPLCDGSHVK(ac)	..........KH.........	chlo	multicellular organismal development; aging; metabolic process; cellular process; leaf senescence; organ senescence; multicellular organismal process; developmental process; homeostatic process; cellular metabolic process; single-organism process; single-multicellular organism process; single-organism developmental process; leaf development; shoot system development; organ development; system dev…	intracellular; cell; cytoplasm; mitochondrion; chloroplast; plastid stroma; plastid; chloroplast stroma; organelle; membrane-bounded organelle; intracellular organelle; intracellular membrane-bounded organelle; organelle part; intracellular part; chloroplast part; plastid part; cytoplasmic part; intracellular organelle part; cell part;	binding; iron-sulfur cluster binding; 2 iron, 2 sulfur cluster binding; metal cluster binding;				IPR018967;	Iron sulphur-containing domain, CDGSH-type;
Q5N8C7	27	K	P protein-like OS=Oryza sativa subsp. japonica GN=B1142C05.6-3 PE=4 SV=1	RLEK(ac)PVLFR	..........KH.........	chlo	organic acid metabolic process; cellular amino acid metabolic process; glycine metabolic process; glycine catabolic process; nitrogen compound metabolic process; metabolic process; catabolic process; cellular amino acid catabolic process; serine family amino acid metabolic process; serine family amino acid catabolic process; cellular process; response to inorganic substance; response to metal ion…	extracellular region; intracellular; cell; cytoplasm; chloroplast; plastid envelope; plastid stroma; chloroplast thylakoid; plastid; chloroplast stroma; thylakoid; chloroplast envelope; organelle envelope; envelope; plastid thylakoid; organelle subcompartment; organelle; membrane-bounded organelle; intracellular organelle; intracellular membrane-bounded organelle; organelle part; intracellular pa…	nucleotide binding; nucleoside binding; purine nucleoside binding; catalytic activity; glycine dehydrogenase (decarboxylating) activity; binding; ATP binding; oxidoreductase activity; oxidoreductase activity, acting on the CH-NH2 group of donors; oxidoreductase activity, acting on the CH-NH2 group of donors, disulfide as acceptor; purine nucleotide binding; adenyl nucleotide binding; ribonucleosi…				IPR015424;	Pyridoxal phosphate-dependent transferase;
Q94JJ7	46	K	Histone H2B.3 OS=Oryza sativa subsp. japonica GN=H2B.3 PE=3 SV=1	LPAGKAEK(ac)		nucl	nucleobase-containing compound metabolic process; DNA metabolic process; DNA packaging; chromatin organization; chromatin assembly or disassembly; nucleosome assembly; protein complex assembly; cellular aromatic compound metabolic process; nitrogen compound metabolic process; organelle organization; metabolic process; cellular process; cellular component organization; cellular component assembly;…	chromatin; nucleosome; intracellular; cell; nucleus; chromosome; macromolecular complex; protein-DNA complex; organelle; membrane-bounded organelle; non-membrane-bounded organelle; intracellular organelle; intracellular membrane-bounded organelle; intracellular non-membrane-bounded organelle; protein complex; organelle part; intracellular part; chromosomal part; intracellular organelle part; cell…	nucleic acid binding; DNA binding; binding; protein binding; protein heterodimerization activity; protein dimerization activity; organic cyclic compound binding; heterocyclic compound binding;	K11252			IPR009072; IPR007125;	Histone core; Histone-fold;
Q94JJ7	26	K	Histone H2B.3 OS=Oryza sativa subsp. japonica GN=H2B.3 PE=3 SV=1	AEK(ac)PAGKKPK		nucl	nucleobase-containing compound metabolic process; DNA metabolic process; DNA packaging; chromatin organization; chromatin assembly or disassembly; nucleosome assembly; protein complex assembly; cellular aromatic compound metabolic process; nitrogen compound metabolic process; organelle organization; metabolic process; cellular process; cellular component organization; cellular component assembly;…	chromatin; nucleosome; intracellular; cell; nucleus; chromosome; macromolecular complex; protein-DNA complex; organelle; membrane-bounded organelle; non-membrane-bounded organelle; intracellular organelle; intracellular membrane-bounded organelle; intracellular non-membrane-bounded organelle; protein complex; organelle part; intracellular part; chromosomal part; intracellular organelle part; cell…	nucleic acid binding; DNA binding; binding; protein binding; protein heterodimerization activity; protein dimerization activity; organic cyclic compound binding; heterocyclic compound binding;	K11252			IPR009072; IPR007125;	Histone core; Histone-fold;
Q94JJ7	43	K	Histone H2B.3 OS=Oryza sativa subsp. japonica GN=H2B.3 PE=3 SV=1	LPAGK(ac)GSGEGR		nucl	nucleobase-containing compound metabolic process; DNA metabolic process; DNA packaging; chromatin organization; chromatin assembly or disassembly; nucleosome assembly; protein complex assembly; cellular aromatic compound metabolic process; nitrogen compound metabolic process; organelle organization; metabolic process; cellular process; cellular component organization; cellular component assembly;…	chromatin; nucleosome; intracellular; cell; nucleus; chromosome; macromolecular complex; protein-DNA complex; organelle; membrane-bounded organelle; non-membrane-bounded organelle; intracellular organelle; intracellular membrane-bounded organelle; intracellular non-membrane-bounded organelle; protein complex; organelle part; intracellular part; chromosomal part; intracellular organelle part; cell…	nucleic acid binding; DNA binding; binding; protein binding; protein heterodimerization activity; protein dimerization activity; organic cyclic compound binding; heterocyclic compound binding;	K11252			IPR009072; IPR007125;	Histone core; Histone-fold;
Q94JJ7	31	K	Histone H2B.3 OS=Oryza sativa subsp. japonica GN=H2B.3 PE=3 SV=1	AEKAPAGK(ac)		nucl	nucleobase-containing compound metabolic process; DNA metabolic process; DNA packaging; chromatin organization; chromatin assembly or disassembly; nucleosome assembly; protein complex assembly; cellular aromatic compound metabolic process; nitrogen compound metabolic process; organelle organization; metabolic process; cellular process; cellular component organization; cellular component assembly;…	chromatin; nucleosome; intracellular; cell; nucleus; chromosome; macromolecular complex; protein-DNA complex; organelle; membrane-bounded organelle; non-membrane-bounded organelle; intracellular organelle; intracellular membrane-bounded organelle; intracellular non-membrane-bounded organelle; protein complex; organelle part; intracellular part; chromosomal part; intracellular organelle part; cell…	nucleic acid binding; DNA binding; binding; protein binding; protein heterodimerization activity; protein dimerization activity; organic cyclic compound binding; heterocyclic compound binding;	K11252			IPR009072; IPR007125;	Histone core; Histone-fold;
H2KW82	158	K	Alpha-mannosidase OS=Oryza sativa subsp. japonica GN=LOC_Os11g32260 PE=3 SV=1	FIK(ac)EFGQIPR	........F.K..........	chlo	carbohydrate metabolic process; monosaccharide metabolic process; mannose metabolic process; metabolic process; hexose metabolic process; primary metabolic process; single-organism carbohydrate metabolic process; organic substance metabolic process;	extracellular region; cell wall; intracellular; cell; cytoplasm; vacuole; vacuolar membrane; plant-type cell wall; membrane; external encapsulating structure; organelle membrane; organelle; membrane-bounded organelle; intracellular organelle; intracellular membrane-bounded organelle; organelle part; intracellular part; vacuolar part; cytoplasmic part; intracellular organelle part; cell part; apop…	catalytic activity; hydrolase activity, hydrolyzing O-glycosyl compounds; alpha-mannosidase activity; binding; zinc ion binding; mannosidase activity; hydrolase activity; hydrolase activity, acting on glycosyl bonds; carbohydrate binding; ion binding; cation binding; metal ion binding; transition metal ion binding;	K01191	E3.2.1.24; alpha-mannosidase [EC:3.2.1.24]	osa00511 Other glycan degradation - Oryza sativa japonica (Japanese rice) (RefSeq);	IPR011013; IPR027291; IPR011330; IPR013780; IPR011682; IPR000602; IPR015341;	Glycoside hydrolase, family 38, central domain; Glycosyl hydrolase family 38, C-terminal; Glycoside hydrolase family 38, N-terminal domain; Glycosyl hydrolase, family 13, all-beta; Glycoside hydrolase 38/57, N-terminal domain; Galactose mutarotase-like domain; Glycoside hydrolase/deacetylase, beta/alpha-barrel;
Q7GBK0	52	K	Histone H2B.7 OS=Oryza sativa subsp. japonica GN=H2B.7 PE=2 SV=1	LPAGKGEKGSGEGK(ac)		nucl	nucleobase-containing compound metabolic process; DNA metabolic process; DNA packaging; chromatin organization; chromatin assembly or disassembly; nucleosome assembly; protein complex assembly; cellular aromatic compound metabolic process; nitrogen compound metabolic process; organelle organization; metabolic process; cellular process; cellular component organization; cellular component assembly;…	chromatin; nucleosome; intracellular; cell; nucleus; chromosome; macromolecular complex; protein-DNA complex; organelle; membrane-bounded organelle; non-membrane-bounded organelle; intracellular organelle; intracellular membrane-bounded organelle; intracellular non-membrane-bounded organelle; protein complex; organelle part; intracellular part; chromosomal part; intracellular organelle part; cell…	nucleic acid binding; DNA binding; binding; protein binding; protein heterodimerization activity; protein dimerization activity; organic cyclic compound binding; heterocyclic compound binding;	K11252			IPR009072; IPR007125;	Histone core; Histone-fold;
Q7GBK0	46	K	Histone H2B.7 OS=Oryza sativa subsp. japonica GN=H2B.7 PE=2 SV=1	LPAGKGEK(ac)		nucl	nucleobase-containing compound metabolic process; DNA metabolic process; DNA packaging; chromatin organization; chromatin assembly or disassembly; nucleosome assembly; protein complex assembly; cellular aromatic compound metabolic process; nitrogen compound metabolic process; organelle organization; metabolic process; cellular process; cellular component organization; cellular component assembly;…	chromatin; nucleosome; intracellular; cell; nucleus; chromosome; macromolecular complex; protein-DNA complex; organelle; membrane-bounded organelle; non-membrane-bounded organelle; intracellular organelle; intracellular membrane-bounded organelle; intracellular non-membrane-bounded organelle; protein complex; organelle part; intracellular part; chromosomal part; intracellular organelle part; cell…	nucleic acid binding; DNA binding; binding; protein binding; protein heterodimerization activity; protein dimerization activity; organic cyclic compound binding; heterocyclic compound binding;	K11252			IPR009072; IPR007125;	Histone core; Histone-fold;
Q7GBK0	43	K	Histone H2B.7 OS=Oryza sativa subsp. japonica GN=H2B.7 PE=2 SV=1	LPAGK(ac)GSGEGK		nucl	nucleobase-containing compound metabolic process; DNA metabolic process; DNA packaging; chromatin organization; chromatin assembly or disassembly; nucleosome assembly; protein complex assembly; cellular aromatic compound metabolic process; nitrogen compound metabolic process; organelle organization; metabolic process; cellular process; cellular component organization; cellular component assembly;…	chromatin; nucleosome; intracellular; cell; nucleus; chromosome; macromolecular complex; protein-DNA complex; organelle; membrane-bounded organelle; non-membrane-bounded organelle; intracellular organelle; intracellular membrane-bounded organelle; intracellular non-membrane-bounded organelle; protein complex; organelle part; intracellular part; chromosomal part; intracellular organelle part; cell…	nucleic acid binding; DNA binding; binding; protein binding; protein heterodimerization activity; protein dimerization activity; organic cyclic compound binding; heterocyclic compound binding;	K11252			IPR009072; IPR007125;	Histone core; Histone-fold;
Q2RAD9	57	K	Histone H3.2 OS=Oryza sativa subsp. japonica GN=Os01g0866200 PE=3 SV=1	YQK(ac)TELLIR		nucl	nucleobase-containing compound metabolic process; DNA metabolic process; DNA packaging; chromatin organization; chromatin assembly or disassembly; nucleosome assembly; protein complex assembly; cellular aromatic compound metabolic process; nitrogen compound metabolic process; organelle organization; metabolic process; cellular process; cellular component organization; cellular component assembly;…	chromatin; nucleosome; intracellular; cell; nucleus; chromosome; macromolecular complex; protein-DNA complex; organelle; membrane-bounded organelle; non-membrane-bounded organelle; intracellular organelle; intracellular membrane-bounded organelle; intracellular non-membrane-bounded organelle; protein complex; organelle part; intracellular part; chromosomal part; intracellular organelle part; cell…	nucleic acid binding; DNA binding; binding; protein binding; protein heterodimerization activity; protein dimerization activity; organic cyclic compound binding; heterocyclic compound binding;	K11253			IPR009072; IPR007125;	Histone core; Histone-fold;
Q2RAD9	24	K	Histone H3.2 OS=Oryza sativa subsp. japonica GN=Os01g0866200 PE=3 SV=1	KQLATK(ac)		nucl	nucleobase-containing compound metabolic process; DNA metabolic process; DNA packaging; chromatin organization; chromatin assembly or disassembly; nucleosome assembly; protein complex assembly; cellular aromatic compound metabolic process; nitrogen compound metabolic process; organelle organization; metabolic process; cellular process; cellular component organization; cellular component assembly;…	chromatin; nucleosome; intracellular; cell; nucleus; chromosome; macromolecular complex; protein-DNA complex; organelle; membrane-bounded organelle; non-membrane-bounded organelle; intracellular organelle; intracellular membrane-bounded organelle; intracellular non-membrane-bounded organelle; protein complex; organelle part; intracellular part; chromosomal part; intracellular organelle part; cell…	nucleic acid binding; DNA binding; binding; protein binding; protein heterodimerization activity; protein dimerization activity; organic cyclic compound binding; heterocyclic compound binding;	K11253			IPR009072; IPR007125;	Histone core; Histone-fold;
Q2RAD9	10	K	Histone H3.2 OS=Oryza sativa subsp. japonica GN=Os01g0866200 PE=3 SV=1	K(ac)KSTGGKAPR		nucl	nucleobase-containing compound metabolic process; DNA metabolic process; DNA packaging; chromatin organization; chromatin assembly or disassembly; nucleosome assembly; protein complex assembly; cellular aromatic compound metabolic process; nitrogen compound metabolic process; organelle organization; metabolic process; cellular process; cellular component organization; cellular component assembly;…	chromatin; nucleosome; intracellular; cell; nucleus; chromosome; macromolecular complex; protein-DNA complex; organelle; membrane-bounded organelle; non-membrane-bounded organelle; intracellular organelle; intracellular membrane-bounded organelle; intracellular non-membrane-bounded organelle; protein complex; organelle part; intracellular part; chromosomal part; intracellular organelle part; cell…	nucleic acid binding; DNA binding; binding; protein binding; protein heterodimerization activity; protein dimerization activity; organic cyclic compound binding; heterocyclic compound binding;	K11253			IPR009072; IPR007125;	Histone core; Histone-fold;
Q2RAD9	19	K	Histone H3.2 OS=Oryza sativa subsp. japonica GN=Os01g0866200 PE=3 SV=1	K(ac)KQLATKAAR		nucl	nucleobase-containing compound metabolic process; DNA metabolic process; DNA packaging; chromatin organization; chromatin assembly or disassembly; nucleosome assembly; protein complex assembly; cellular aromatic compound metabolic process; nitrogen compound metabolic process; organelle organization; metabolic process; cellular process; cellular component organization; cellular component assembly;…	chromatin; nucleosome; intracellular; cell; nucleus; chromosome; macromolecular complex; protein-DNA complex; organelle; membrane-bounded organelle; non-membrane-bounded organelle; intracellular organelle; intracellular membrane-bounded organelle; intracellular non-membrane-bounded organelle; protein complex; organelle part; intracellular part; chromosomal part; intracellular organelle part; cell…	nucleic acid binding; DNA binding; binding; protein binding; protein heterodimerization activity; protein dimerization activity; organic cyclic compound binding; heterocyclic compound binding;	K11253			IPR009072; IPR007125;	Histone core; Histone-fold;
Q2RAD9	80	K	Histone H3.2 OS=Oryza sativa subsp. japonica GN=Os01g0866200 PE=3 SV=1	EIAQDFK(ac)		nucl	nucleobase-containing compound metabolic process; DNA metabolic process; DNA packaging; chromatin organization; chromatin assembly or disassembly; nucleosome assembly; protein complex assembly; cellular aromatic compound metabolic process; nitrogen compound metabolic process; organelle organization; metabolic process; cellular process; cellular component organization; cellular component assembly;…	chromatin; nucleosome; intracellular; cell; nucleus; chromosome; macromolecular complex; protein-DNA complex; organelle; membrane-bounded organelle; non-membrane-bounded organelle; intracellular organelle; intracellular membrane-bounded organelle; intracellular non-membrane-bounded organelle; protein complex; organelle part; intracellular part; chromosomal part; intracellular organelle part; cell…	nucleic acid binding; DNA binding; binding; protein binding; protein heterodimerization activity; protein dimerization activity; organic cyclic compound binding; heterocyclic compound binding;	K11253			IPR009072; IPR007125;	Histone core; Histone-fold;
Q2RAD9	15	K	Histone H3.2 OS=Oryza sativa subsp. japonica GN=Os01g0866200 PE=3 SV=1	KSTGGK(ac)		nucl	nucleobase-containing compound metabolic process; DNA metabolic process; DNA packaging; chromatin organization; chromatin assembly or disassembly; nucleosome assembly; protein complex assembly; cellular aromatic compound metabolic process; nitrogen compound metabolic process; organelle organization; metabolic process; cellular process; cellular component organization; cellular component assembly;…	chromatin; nucleosome; intracellular; cell; nucleus; chromosome; macromolecular complex; protein-DNA complex; organelle; membrane-bounded organelle; non-membrane-bounded organelle; intracellular organelle; intracellular membrane-bounded organelle; intracellular non-membrane-bounded organelle; protein complex; organelle part; intracellular part; chromosomal part; intracellular organelle part; cell…	nucleic acid binding; DNA binding; binding; protein binding; protein heterodimerization activity; protein dimerization activity; organic cyclic compound binding; heterocyclic compound binding;	K11253			IPR009072; IPR007125;	Histone core; Histone-fold;
P0C358	169	K	Photosystem I P700 chlorophyll a apoprotein A2 OS=Oryza sativa subsp. japonica GN=psaB PE=3 SV=1	WKPSLSWFK(ac)		plas	cellular protein modification process; metabolic process; cellular process; photosynthesis; protein-chromophore linkage; protein metabolic process; protein modification process; macromolecule metabolic process; macromolecule modification; cellular metabolic process; primary metabolic process; cellular macromolecule metabolic process; cellular protein metabolic process; organic substance metabolic…	intracellular; cell; cytoplasm; chloroplast; photosystem; photosystem I; chloroplast thylakoid; chloroplast thylakoid membrane; plastid; thylakoid; membrane; integral to membrane; intrinsic to membrane; plastid thylakoid; organelle subcompartment; macromolecular complex; photosynthetic membrane; thylakoid membrane; organelle; membrane-bounded organelle; intracellular organelle; intracellular memb…	magnesium ion binding; catalytic activity; binding; electron carrier activity; chlorophyll binding; oxidoreductase activity; ion binding; cation binding; metal ion binding; tetrapyrrole binding; iron-sulfur cluster binding; 4 iron, 4 sulfur cluster binding; metal cluster binding; organic cyclic compound binding; heterocyclic compound binding;	K02690	psaB; photosystem I P700 chlorophyll a apoprotein A2	osa01100 Metabolic pathways - Oryza sativa japonica (Japanese rice) (RefSeq); osa00195 Photosynthesis - Oryza sativa japonica (Japanese rice) (RefSeq);
P0C1G8	198	K	Proteasome subunit alpha type-4-1 OS=Oryza sativa subsp. japonica GN=PAC1 PE=2 SV=1	VLSK(ac)DSTSLTAEK	........L.K..........	chlo	proteolysis; ubiquitin-dependent protein catabolic process; metabolic process; catabolic process; macromolecule catabolic process; cellular process; protein metabolic process; modification-dependent protein catabolic process; protein catabolic process; macromolecule metabolic process; modification-dependent macromolecule catabolic process; cellular metabolic process; primary metabolic process; ce…	proteasome complex; intracellular; cell; nucleus; cytoplasm; proteasome core complex; proteasome core complex, alpha-subunit complex; macromolecular complex; organelle; membrane-bounded organelle; intracellular organelle; intracellular membrane-bounded organelle; protein complex; intracellular part; cell part;	catalytic activity; endopeptidase activity; threonine-type endopeptidase activity; peptidase activity; hydrolase activity; threonine-type peptidase activity; peptidase activity, acting on L-amino acid peptides;	K02728	PSMA4; 20S proteasome subunit alpha 3 [EC:3.4.25.1]	osa03050 Proteasome - Oryza sativa japonica (Japanese rice) (RefSeq);	IPR000426;	Proteasome alpha-subunit, N-terminal domain;
Q7F2G3	92	K	Carbonic anhydrase OS=Oryza sativa subsp. japonica GN=P0004A09.36 PE=2 SV=1	TEFYDK(ac)FEPLK		chlo	immune system process; response to stress; defense response; immune response; response to temperature stimulus; response to cold; response to biotic stimulus; response to bacterium; response to fungus; response to abiotic stimulus; defense response, incompatible interaction; defense response to fungus, incompatible interaction; response to organic substance; response to carbon dioxide; regulation…	extracellular region; intracellular; cell; cytoplasm; cytosol; plasma membrane; chloroplast; plastid envelope; plastid stroma; chloroplast thylakoid; chloroplast thylakoid membrane; plastid; chloroplast stroma; thylakoid; chloroplast envelope; stromule; membrane; organelle envelope; envelope; plastid thylakoid; organelle subcompartment; photosynthetic membrane; thylakoid membrane; organelle; memb…	catalytic activity; carbonate dehydratase activity; binding; zinc ion binding; lyase activity; carbon-oxygen lyase activity; hydro-lyase activity; ion binding; cation binding; metal ion binding; transition metal ion binding;	K01673	cynT; carbonic anhydrase [EC:4.2.1.1]	osa00910 Nitrogen metabolism - Oryza sativa japonica (Japanese rice) (RefSeq);
Q7F2G3	245	K	Carbonic anhydrase OS=Oryza sativa subsp. japonica GN=P0004A09.36 PE=2 SV=1	TYPFVK(ac)NGTLK	........F.K..........	chlo	immune system process; response to stress; defense response; immune response; response to temperature stimulus; response to cold; response to biotic stimulus; response to bacterium; response to fungus; response to abiotic stimulus; defense response, incompatible interaction; defense response to fungus, incompatible interaction; response to organic substance; response to carbon dioxide; regulation…	extracellular region; intracellular; cell; cytoplasm; cytosol; plasma membrane; chloroplast; plastid envelope; plastid stroma; chloroplast thylakoid; chloroplast thylakoid membrane; plastid; chloroplast stroma; thylakoid; chloroplast envelope; stromule; membrane; organelle envelope; envelope; plastid thylakoid; organelle subcompartment; photosynthetic membrane; thylakoid membrane; organelle; memb…	catalytic activity; carbonate dehydratase activity; binding; zinc ion binding; lyase activity; carbon-oxygen lyase activity; hydro-lyase activity; ion binding; cation binding; metal ion binding; transition metal ion binding;	K01673	cynT; carbonic anhydrase [EC:4.2.1.1]	osa00910 Nitrogen metabolism - Oryza sativa japonica (Japanese rice) (RefSeq);
Q7F2G3	239	K	Carbonic anhydrase OS=Oryza sativa subsp. japonica GN=P0004A09.36 PE=2 SV=1	EAVNQSLENLK(ac)		chlo	immune system process; response to stress; defense response; immune response; response to temperature stimulus; response to cold; response to biotic stimulus; response to bacterium; response to fungus; response to abiotic stimulus; defense response, incompatible interaction; defense response to fungus, incompatible interaction; response to organic substance; response to carbon dioxide; regulation…	extracellular region; intracellular; cell; cytoplasm; cytosol; plasma membrane; chloroplast; plastid envelope; plastid stroma; chloroplast thylakoid; chloroplast thylakoid membrane; plastid; chloroplast stroma; thylakoid; chloroplast envelope; stromule; membrane; organelle envelope; envelope; plastid thylakoid; organelle subcompartment; photosynthetic membrane; thylakoid membrane; organelle; memb…	catalytic activity; carbonate dehydratase activity; binding; zinc ion binding; lyase activity; carbon-oxygen lyase activity; hydro-lyase activity; ion binding; cation binding; metal ion binding; transition metal ion binding;	K01673	cynT; carbonic anhydrase [EC:4.2.1.1]	osa00910 Nitrogen metabolism - Oryza sativa japonica (Japanese rice) (RefSeq);
Q7F2G3	148	K	Carbonic anhydrase OS=Oryza sativa subsp. japonica GN=P0004A09.36 PE=2 SV=1	IK(ac)HAGVGSAIEYAVCALK	..........KH.........	chlo	immune system process; response to stress; defense response; immune response; response to temperature stimulus; response to cold; response to biotic stimulus; response to bacterium; response to fungus; response to abiotic stimulus; defense response, incompatible interaction; defense response to fungus, incompatible interaction; response to organic substance; response to carbon dioxide; regulation…	extracellular region; intracellular; cell; cytoplasm; cytosol; plasma membrane; chloroplast; plastid envelope; plastid stroma; chloroplast thylakoid; chloroplast thylakoid membrane; plastid; chloroplast stroma; thylakoid; chloroplast envelope; stromule; membrane; organelle envelope; envelope; plastid thylakoid; organelle subcompartment; photosynthetic membrane; thylakoid membrane; organelle; memb…	catalytic activity; carbonate dehydratase activity; binding; zinc ion binding; lyase activity; carbon-oxygen lyase activity; hydro-lyase activity; ion binding; cation binding; metal ion binding; transition metal ion binding;	K01673	cynT; carbonic anhydrase [EC:4.2.1.1]	osa00910 Nitrogen metabolism - Oryza sativa japonica (Japanese rice) (RefSeq);
[truncated: 991 more rows]
