# Supplementary material for: Data for global lysine-acetylation analysis in rice (Oryza sativa)
Source: Data Brief. 2016 Feb 20;7:411–7. doi: 10.1016/j.dib.2016.02.032 (PMC4781998; doi:10.1016/j.dib.2016.02.032)
Supplement: Supplementary file 3 — Supplementary material [file mmc3.xlsx]

## Sheet: Sheet2
Protein accession	Acetylated peptide	Motif logo
A3AC84	LPGQGFK(ac)
Q0E2Q6	MLVIGSEPPFK(ac)
Q2QQ48	VVEVSTSK(ac)
A1YQJ3	KK(ac)YGQDATNVGDEGGFAPNIQENK	..........KY.........
A1YQJ3	LAK(ac)NQLLR	..........KY.........
A1YQJ3	NVYK(ac)VSEYPIVSIEDPFDQDDWEHYAK
Q7XKS9	K(ac)KQISTHLQK
Q7G3F1	K(ac)KDVHFLK
Q7G3F1	DVHFLK(ac)VGGNR	..........KY.........
P17784	ALNEHHVLLEGTLLK(ac)	........L.K..........
P17784	SAYCGK(ac)LIK
P17784	CAK(ac)YEAGAR	..........KY.........
P17784	YK(ac)DELIK
Q2QWN3	VPFISDDLEIECEGKEK(ac)	..........KY.........
Q10QZ5	MDATTPK(ac)	..........KY.........
B9FZT1	AK(ac)FHVSYR	..........KF.........
B9FZT1	HIK(ac)AITK
Q7XUC9	GK(ac)GGKGLGKGGAKR
Q7XUC9	TVTAMDVVYALK(ac)
Q7XUC9	GVLK(ac)LENVIR
Q7XUC9	DNIQGITK(ac)
Q7XUC9	GKGGKGLGK(ac)	........L.K..........
Q7XUC9	GKGGK(ac)KGGAKR
Q7XUC9	GKGGKGLGKGGAK(ac)
Q6H7I7	WNK(ac)SWNK	..........KY.........
A3BM51	ILFDK(ac)GYFGK	..........KY.........
P0C389	KDVHFLK(ac)GGNR	..........KY.........
P0C389	K(ac)KDVHFLK
Q0DH67	TTILYKLK(ac)
Q0DH67	TTILYK(ac)	........L.K..........
Q75HE6	VIEK(ac)EAAADGR
A3AES9	FFAK(ac)	........F.K..........
Q8H3I3	AVLK(ac)QYTGAHAIAGR	..........KF.........
Q8H3I3	TWEK(ac)LAAR
Q8H903	LAK(ac)SGGVAVLK	........L.K..........
Q5VNW1	VSLEAGSTLGWQK(ac)	..........KY.........
Q5VNW1	MFGDFQK(ac)R	........F.K..........
Q5VNW1	AIGIDK(ac)APAGK	..........KF.........
Q5VNW1	AVTDK(ac)IK
Q5VNW1	HVPQGAAFEADWNAK(ac)	..........KF.........
Q5VNW1	FAEYEK(ac)
Q5VNW1	K(ac)KYPEDAATLK	..........KY.........
Q7XV11	DPAFLK(ac)	........F.K..........
Q7XV11	K(ac)KSWIPAFK
Q7XV11	LAEIK(ac)	..........KH.........
Q0E0G3	FDNSYFKDIK(ac)
Q0E0G3	YAEDQEAFFK(ac)	........F.K..........
Q0E0G3	VYAEK(ac)DQEAFFK	..........KY.........
Q0E0G3	IPMK(ac)R	..........KY.........
Q75LJ7	VVFDK(ac)R	..........KY.........
U5KNJ7	ATGETMEK(ac)
U5KNJ7	FLEGAASIDK(ac)	..........KH.........
Q0DZE5	LNNAILAEEK(ac)ASK	..........KH.........
B9GCG4	QLTK(ac)VK	........L.K..........
B9FK56	TTPSVVAYTK(ac)
B9FK56	LSFK(ac)DEVILVGGSTR
B9FK56	LVDDASK(ac)	..........KF.........
B9FK56	NDEGIDLLKDK(ac)
B9FK56	NDEGIDLLK(ac)	........L.K..........
Q8S0J7	AQLALQK(ac)AR	........L.K..........
Q7XCK0	ELSK(ac)DIYEQR	........L.K..........
Q7XCK0	HIADK(ac)	..........KY.........
Q10T66	LQCVWK(ac)
Q10T66	LLHK(ac)GWR	........L.K..........
Q0IXR7	VK(ac)FLDDQNR	..........KF.........
Q10D68	QFPTIGFEK(ac)
Q10D68	VEK(ac)LENVHIAANK
Q10D68	HDVEEYAK(ac)FEK
Q69S39	TLTQGLK(ac)LVVEADK
Q69S39	VPDMGK(ac)
Q69S39	LGNDVLAEEWLK(ac)
Q6K4S7	VVFAK(ac)AK	........F.K..........
A3C8H1	GLTEK(ac)	..........KF.........
Q0J0Z5	TAPFLEK(ac)	........L.K..........
Q5ZDX8	K(ac)KLFVR	........L.K..........
A2ZX46	YLHK(ac)SK	........L.K..........
Q0DFC9	SGETITFK(ac)HNVVFDEDAVPSGVDVSK
Q8LR34	NTEIAK(ac)PPVK	..........KH.........
Q10SM7	DTDK(ac)NDQYK	..........KY.........
Q65XA0	LYHLQVALEHFK(ac)
Q0DIB5	ALNEHHVLLEGTLLK(ac)	........L.K..........
Q8H2J8	AIEK(ac)AQLCVLAEDCDQPDYVK	..........KH.........
Q7XPW1	LNSTMFEEK(ac)
A3CB05	DWDYAK(ac)
Q8GTK8	SSTNLPEDLK(ac)
Q8GTK8	K(ac)KAFPFR
Q7F4F8	VGLSLVLK(ac)
Q75LR5	AFYDK(ac)
B9FI18	VEAEEHYYNAK(ac)	..........KH.........
B9EXG6	DFLLK(ac)LR	........L.K..........
B9EXG6	FSK(ac)LPEVK	..........KY.........
Q0DF89	FNGLAWLFLGVPTSSSLLYK(ac)	........L.K..........
Q0DF89	K(ac)KHDEGVVTNK	..........KH.........
Q0DF89	MAEYK(ac)WELLK
Q0DF89	MFFEK(ac)YK	..........KY.........
Q0DF89	GVCSNFLCDLK(ac)
Q0DF89	FNGLAWLFLGVPTSSSLLYKEEFDK(ac)	........F.K..........
Q0DF89	SFLWK(ac)EK	........L.K..........
Q0DF89	GMEK(ac)DDIMVSLAAK
Q0DF89	MAEYKEELWELLKK(ac)	........L.K..........
Q0DF89	EQTNAQGEK(ac)
Q0DF89	EELWELLK(ac)	........L.K..........
Q0DY33	LFNFKK(ac)	........F.K..........
B7E6Z4	LAWHSAGTFDVSSK(ac)
B7E6Z4	YAADEK(ac)DYKEAHLK
B7E6Z4	AFFEDYK(ac)
B7E6Z4	PLVEK(ac)DEK	..........KY.........
Q7XTK1	QIINTCMNDQK(ac)
Q84MP7	AGK(ac)GKGLLAAKTTAAKSAEK
Q84MP7	GLLAAKTTAAK(ac)
Q84MP7	GGK(ac)LLAAKTTAAKSAEKDK
Q84MP7	GLLAAK(ac)KSAEKDK
A3BL40	LQLAEIK(ac)	..........KH.........
Q0IPF7	PLLGCTIKPK(ac)
Q0IPF7	PLLGCTIK(ac)
Q5JJU6	LDK(ac)IR	........L.K..........
B7E3A0	LK(ac)FNELQSK	..........KF.........
B7E3A0	FAIYDFDFLTAEDVPK(ac)
B7E3A0	ANSSSGVAIHDDCK(ac)
Q336T5	HAGIIDIQFK(ac)
A3AV14	TVDGPSSK(ac)
A3AV14	YDTVHGQWK(ac)	..........KH.........
C7IWI9	EAK(ac)LIEGLPK
B9F5S9	YK(ac)HGLFK	..........KH.........
Q0D8H0	YTLSK(ac)	........L.K..........
Q6EUD7	DK(ac)LYYTR
Q9ASE0	GPK(ac)QEIVNIR	..........KY.........
Q5VR00	ADDVVLYK(ac)	..........KH.........
Q5VR00	TTGFSNVVFK(ac)
P14655	GK(ac)GYLEDR
P14655	PIQGDWNGAGCHTNYSTK(ac)
Q7XQK2	AQYGGK(ac)ESKPAAASK
Q0DR25	DVNPHEFVK(ac)	........F.K..........
Q7XUW6	SK(ac)FPWTYSAK	..........KF.........
Q7XUW6	GMSCTWDVAEAVDK(ac)
Q0D9C4	GPILLEDYHLIEK(ac)
Q0D9C4	MDPYK(ac)
Q6K8J4	LANLGTHAADLQIGVAPFEEK(ac)	..........KH.........
Q6K8J4	ELEHIEK(ac)VEK
Q655T6	DLK(ac)ADTHEWVK	..........KY.........
B1NEV7	K(ac)KHEEELVTGMEK	..........KH.........
Q6H6C7	GVTPK(ac)KPLVPR	..........KY.........
Q6H6C7	FYKEEEKNDPEFAK(ac)	........F.K..........
Q6H6C7	FYK(ac)EEKNDPEFAK	........F.K..........
Q6H6C7	EEEK(ac)PEFAK
Q6H6C7	YSLK(ac)VPR
Q6H6C7	FLK(ac)AVAGFLMQK	........F.K..........
Q6H443	AEVMFDK(ac)	..........KY.........
Q7X6J6	SVVK(ac)R
Q84QW3	HYLPNK(ac)	..........KF.........
Q2R4Y8	HLDEK(ac)LHLGK
Q2R4Y8	VYVLPK(ac)K	..........KH.........
Q2R4Y8	SK(ac)FDNLYGCR	..........KF.........
Q75M08	QDEGVVIANLDADK(ac)	..........KH.........
Q75M08	LTGPAAKYGK(ac)
Q75M08	LTGPAAK(ac)	..........KY.........
B7EAG8	LNWLLHFGEPPK(ac)
B9F7T1	VNVLFK(ac)	..........KH.........
P0C319	GVTK(ac)DLNDPVLR
Q10QU9	AVLK(ac)QYTGAHAIAGR	..........KF.........
Q10QU9	TWEK(ac)LAAR
Q108V3	YYEK(ac)DTQYGR
A3A7Y3	IPMK(ac)R	..........KY.........
A3A7Y3	VYAEK(ac)DQEAFFK	..........KY.........
A3A7Y3	FDNSYFK(ac)
A3A7Y3	YAEDQEAFFK(ac)	........F.K..........
Q0D840	VDVDELK(ac)
Q06396	TTILYK(ac)	........L.K..........
Q6F361	GIK(ac)AHAN
Q5SMW6	WNFEK(ac)DK	........F.K..........
Q5SMW6	VDVNGPNTAPIYK(ac)	..........KF.........
Q6ZFI6	VAGK(ac)R
Q0IRV4	IFGLK(ac)TR
Q6L509	MVNHFVQEFK(ac)
Q6L509	MVQEAEK(ac)	..........KY.........
Q6L509	LSK(ac)EIEK	........L.K..........
P35685	ANFNDK(ac)R	..........KF.........
I3RVL9	VLSK(ac)DSTSLTAEK	........L.K..........
Q9LDS7	DITTK(ac)K
Q0J4P2	IMK(ac)QALR
Q0J4P2	KAVENSPFLEK(ac)	........L.K..........
Q0J4P2	K(ac)KHSEFISYPISLWTEK	..........KH.........
Q84SC5	FAK(ac)DAETGR	..........KY.........
Q53QG2	LLSEVPK(ac)	..........KY.........
B9FY06	TVAK(ac)EEGK
B9FY06	VTDEYMK(ac)
Q69QR6	QVPEQNGK(ac)DER
Q7XPN4	TCADK(ac)ESAK	..........KY.........
B9EW51	SHCASFLFK(ac)	........L.K..........
Q2R1S1	ITFDK(ac)K	........F.K..........
Q0JBB6	LEK(ac)LLIPFR	........L.K..........
Q01859	IMNVIGEPIDEK(ac)IHR
Q2RBM2	LIK(ac)QNMR	..........KY.........
Q6L5I5	GILSIPFPYQK(ac)
Q6L5I5	GILSIPFPYQKSAK(ac)
Q7X7I6	GPK(ac)ADELSER
Q10CJ2	VVEVSTSK(ac)
Q8W0C5	GIGEK(ac)VTIAGTR	..........KH.........
Q69K00	TFDVCFK(ac)
Q69K00	HVIGEDDQFIGK(ac)
Q69K00	DWLK(ac)VSPEVASGIR
Q9ASP4	GIEGLFKK(ac)	........F.K..........
Q9ASP4	MK(ac)FMLK	..........KF.........
Q9ASP4	GIEGLFK(ac)	........L.K..........
Q9ASP4	ILVDK(ac)
P35684	EIQMQLEK(ac)	........L.K..........
P35684	LALEEIK(ac)
P35684	FIDTSSK(ac)	..........KF.........
Q69V57	SLNDHK(ac)GTLLKPNMVTPGSDSPK
Q69V57	ANSEATLGK(ac)AATSESLYVK	..........KY.........
Q69V57	CAK(ac)YEAGAR	..........KY.........
Q69V57	SAFVGK(ac)LIK
Q69V57	VLLEGTLLK(ac)SDSPK	........L.K..........
Q69V57	TAK(ac)IATPGK	..........KY.........
Q69V57	VLAAVYK(ac)K
Q9FR35	AWAK(ac)PENK
Q9FR35	SYPENK(ac)	..........KH.........
Q0JAA9	IILDK(ac)TMSK	..........KH.........
Q0DG05	FFETFAGPFTK(ac)	........F.K..........
Q688J1	GPTHLESFSAK(ac)PVK
Q8W5I3	ANPEKIKAIENMK(ac)
Q8W5I3	ANPEKIK(ac)KSPTR
Q6YU90	VVSTK(ac)GTR
Q10NK0	VPLYIGSVEEVEKVEK(ac)
Q0J0R0	HYLPNK(ac)	..........KF.........
A2ZQ33	HLLK(ac)R	........L.K..........
Q84TB3	LK(ac)FNELQSK	..........KF.........
Q84TB3	FAIYDFDFLTAEDVPK(ac)
Q84TB3	ANSSSGVAIHDDCK(ac)
Q5JMR9	IDTEK(ac)IANR	..........KY.........
Q5JMR9	YQIEALPTFIIFK(ac)
Q5JMR9	IQVVK(ac)EK
Q8S7T4	WKPSLSWFK(ac)
Q10QU8	AVLK(ac)QYTGAHAIAGR	..........KF.........
Q10QU8	TWEK(ac)LAAR
Q6Z0F1	NLEQAK(ac)ALIK
Q8H7Y8	AGK(ac)GKGLLAAKTTAAK
Q8H7Y8	GLLAAKTTAAK(ac)
Q8H7Y8	GGK(ac)LLAAKTTAAKSADKDK
Q8H7Y8	GLLAAK(ac)KSADKDK
Q10EJ0	ELVEAK(ac)
C7IWD0	AAAAGFEK(ac)	........F.K..........
Q651F0	VFDK(ac)ESR	........F.K..........
Q0JLX8	TIK(ac)QIWDTAGQER
Q6ZG90	K(ac)KFETALGVLK	..........KF.........
Q60E66	VEAEEHYYNAK(ac)	..........KH.........
Q8LJ43	K(ac)KFWFR	..........KF.........
Q5N725	ALQQSTLK(ac)
Q5N725	ALNEHHVLLEGSLLK(ac)	........L.K..........
Q5N725	AQK(ac)FITR
Q5N725	SAYCGK(ac)LIK
Q5N725	CAK(ac)YEAGAR	..........KY.........
Q5N725	YK(ac)DELIK
Q5N725	AWGGK(ac)VVK
Q2QLX5	YLSSVLFQSIK(ac)
Q10LP5	YTWK(ac)SER
Q0ISV7	HLDEK(ac)LHLGK
Q0ISV7	SK(ac)FDNLYGCR	..........KF.........
Q0ISV7	VYVLPK(ac)K	..........KH.........
E0X6U7	IMK(ac)QALR
E0X6U7	KAVENSPFLEK(ac)	........L.K..........
E0X6U7	FYEAFSK(ac)	........F.K..........
E0X6U7	FYEAFSKNLK(ac)
E0X6U7	K(ac)KHSEFISYPISLWTEK	..........KH.........
E0X6U7	AVENSPFLEKLK(ac)
Q0JA68	EAIEGTYIDK(ac)
Q0JA68	SIGLGFK(ac)
Q0JA68	EAIEGTYIDKK(ac)
Q7EYM8	VAAAALNPVDAK(ac)
Q7EYM8	LLALK(ac)
Q7EYM8	VAATASTPKLELLK(ac)	........L.K..........
Q7EYM8	VAATASTPK(ac)
Q6H8H3	AK(ac)LYYLK
Q5VRM0	PGIFNLK(ac)
A3ABR1	RPVTSQK(ac)KK
A3ABR1	RPVTSQKLEAGEK(ac)
A3ABR1	TLISFK(ac)
A3BDI4	YLYK(ac)SK	........L.K..........
A3BDI4	K(ac)KHLAPFLPSHPVITTGGFPLPEK	..........KH.........
A3BDI4	RLEK(ac)PVLFR	..........KH.........
Q6H4L2	QIINTCMNDQKDK(ac)
Q10QZ4	MDATTPK(ac)	..........KY.........
Q10QZ4	MDATTPKYSK(ac)
Q10QZ4	LPLQDVYK(ac)VPVGR
Q0JMH0	LNWLLHFGEPPK(ac)
Q0JMH0	LNWLLHFGEPPKWSK(ac)
Q67TM4	SFNEK(ac)TNER
Q0J8V1	GQAQK(ac)FR
Q67VM1	ASYDQK(ac)
Q0J709	HIK(ac)AITK
Q0J709	AK(ac)FHVSYR	..........KF.........
P40392	TIK(ac)QIWDTAGQER
P93431	K(ac)KWVSDTGVENIGKR
P93431	WK(ac)GLAYDISDDQQDITR
P93431	LVVHISK(ac)PNIK
P93431	VGVCK(ac)R
P93431	SFQCELVFAK(ac)SAGELESGNAGEPAK	........F.K..........
P93431	GQGK(ac)QCELVFAK
P93431	LMEYGYMLVK(ac)	........L.K..........
P93431	MTIEK(ac)YGYMLVK
P93431	MEK(ac)YWAPTRDDR	..........KF.........
Q2R3A1	DVPGLISK(ac)
Q2R3A1	ITK(ac)EHMVELK
Q69WE3	AFAEK(ac)DYVVR	..........KH.........
Q75L10	VK(ac)YELDK	..........KY.........
Q75L10	FFEDYK(ac)
Q75L10	FFEDYKK(ac)
P41344	K(ac)KHDEGVVTNK	..........KH.........
P41344	MAEYK(ac)WELLK
P41344	MFFEK(ac)YK	..........KY.........
P41344	GVCSNFLCDLK(ac)
P41344	GMEK(ac)DDIMVSLAAK
P41344	SFLWK(ac)EK	........L.K..........
P41344	EQTNAQGEK(ac)
P41344	MAEYKEELWELLK(ac)	........L.K..........
Q6ER94	KSGGLGDLK(ac)TK	..........KY.........
Q6ER94	GLFIIDK(ac)HSTINNLAIGR
Q6ER94	SISK(ac)GVLIPDQGIALR
A3BLC3	TVAK(ac)EEGK
Q0J771	MTLTK(ac)	..........KY.........
Q0JPA6	SFNK(ac)IGKEIDDK	........F.K..........
Q0JPA6	AAAAEFLK(ac)	........F.K..........
P14717	ITK(ac)EEELR	..........KF.........
A3A908	FK(ac)IWTYR
Q0D6L9	SGTFPLCDGSHVK(ac)	..........KH.........
Q5N8C7	RLEK(ac)PVLFR	..........KH.........
Q94JJ7	LPAGKAEK(ac)
Q94JJ7	AEK(ac)PAGKKPK
Q94JJ7	LPAGK(ac)GSGEGR
Q94JJ7	AEKAPAGK(ac)
H2KW82	FIK(ac)EFGQIPR	........F.K..........
Q7GBK0	LPAGKGEKGSGEGK(ac)
Q7GBK0	LPAGKGEK(ac)
Q7GBK0	LPAGK(ac)GSGEGK
Q2RAD9	YQK(ac)TELLIR
Q2RAD9	KQLATK(ac)
Q2RAD9	K(ac)KSTGGKAPR
Q2RAD9	K(ac)KQLATKAAR
Q2RAD9	EIAQDFK(ac)
Q2RAD9	KSTGGK(ac)
P0C358	WKPSLSWFK(ac)
P0C1G8	VLSK(ac)DSTSLTAEK	........L.K..........
Q7F2G3	TEFYDK(ac)FEPLK
Q7F2G3	TYPFVK(ac)NGTLK	........F.K..........
Q7F2G3	EAVNQSLENLK(ac)
Q7F2G3	IK(ac)HAGVGSAIEYAVCALK	..........KH.........
Q7F2G3	FK(ac)TEFYDKKPELFEPLK
Q53JL8	KEKFK(ac)
Q53JL8	KEK(ac)KK
Q0JGY1	YNTPK(ac)	..........KY.........
Q0JGY1	KDEK(ac)DSDIHR
Q2R1J8	VESEK(ac)FSLTSPFGGGPPGR	..........KH.........
E9KIN7	LQK(ac)ELEADEYR	........L.K..........
E9KIN7	SKNETLYFEK(ac)	........F.K..........
B9G2N4	KLIIVSAMSK(ac)
P25776	NSWGK(ac)ESGYVR
Q10MT8	GHQLSLK(ac)	..........KY.........
B9FZG6	LIFPGK(ac)
Q8S857	GGKGLLAAKTTAAK(ac)
Q8S857	GGK(ac)LLAAKTTAAKAAADKDK
Q8S857	GGKGLLAAK(ac)ADKDK
Q650W6	LVQLFSEHGK(ac)
Q7Y096	WDNNEK(ac)ETGLLQIR	..........KH.........
Q7XTE8	YEEMVEFMEK(ac)
Q7XTE8	VAK(ac)VDSEELTVEER
Q7XTE8	EENVYMAK(ac)R
Q75K90	FYKEEEK(ac)AK
Q75K90	FYK(ac)EEKNDPEFAK	........F.K..........
Q75K90	FLK(ac)SVAGFLLQK	........F.K..........
Q75K90	FYKEEEKNDPEFAK(ac)	........F.K..........
Q93W07	IPAK(ac)DQYYSR
Q10MT7	GHQLSLK(ac)	..........KY.........
Q5Z4C1	KAVK(ac)
Q10HD0	TVK(ac)APQSIWYGPDRPK
Q2RBD1	CLK(ac)LAGTIK
B7EHG8	TLSLPK(ac)	........L.K..........
B7E390	AAHFEESMK(ac)	..........KY.........
C6F1P3	AQYGGK(ac)ESK
Q0JJ25	VVEENLEK(ac)	........L.K..........
Q0JJ25	VVEENLEKLK(ac)
Q0JJ25	AICK(ac)CR	..........KY.........
Q2QQF7	FLEDK(ac)
P49027	IWDLESK(ac)LKPEIPVSK	..........KH.........
Q10CF4	MFMEDVPK(ac)	..........KY.........
Q10MW3	VNVLFK(ac)	..........KH.........
Q0DWI9	YTAK(ac)LIATGSR	..........KH.........
Q0DWI9	LLENK(ac)IVR
Q10MS4	VIK(ac)FLDPK
Q6Z382	EEGGFEYKK(ac)
Q654R2	SHCASFLFK(ac)	........L.K..........
Q0IMS5	GFVLK(ac)
Q0IMS5	DLAQEHYK(ac)
Q0IPU6	LALEEIK(ac)
Q0IPU6	FIDTSSK(ac)	..........KF.........
Q10KF0	NVSNAK(ac)K
Q6H5J0	GK(ac)FDESR	..........KF.........
Q6H5J0	AIGFIEK(ac)YVNAPLQK
Q2QU60	LLIYCK(ac)
Q2QU60	LLIYCKK(ac)
B7F5J5	VLK(ac)YDVPISAR
Q0JCX3	GMSCTWDVAEAVDKHYK(ac)
Q0JCX3	GMSCTWDVAEAVDK(ac)
Q0JCX3	SK(ac)FPWTYSAK	..........KF.........
Q7XVM2	VAIISK(ac)AETHVAPSEDSTPK
B9A1G6	LPAGKAEK(ac)
B9A1G6	LPAGK(ac)GSGEGK
P52428	SQAAK(ac)ER
Q69XM3	ASFFK(ac)
Q7XIQ1	LFK(ac)QQYFQNLTK	........L.K..........
H2KX66	AFDSPEGEK(ac)
H2KX66	VK(ac)AFDSPEGEK
Q7F8S5	ALGVEMDLSDK(ac)
Q7F8S5	HLPGFIEK(ac)K
Q7F8S5	AVLFAVPGAFTPTCSQK(ac)	..........KH.........
O64937	LPLQDVYK(ac)VPVGR
O64937	MDATTPK(ac)	..........KY.........
Q6H7U2	GTEATK(ac)K
Q0D7H6	TFAEETWGK(ac)	..........KH.........
Q0D7H6	TFAEETWGKHK(ac)
Q6Z861	KERMKK(ac)
P0C2Z0	LQK(ac)ELEADEYR	........L.K..........
P0C2Z0	SKNETLYFEK(ac)	........F.K..........
A3C4P3	GISLK(ac)EER
A3C4P3	QVIEK(ac)R	..........KY.........
Q5U1S3	TPNAFDNK(ac)NR	..........KY.........
Q5U1S3	QDGTMDK(ac)LK
Q5U1S3	GLSFDHYK(ac)
Q7XPR2	NIAMGYVK(ac)
Q7XPR2	EDLSK(ac)SDFK	........L.K..........
Q7XPR2	KGGDVK(ac)DER
Q7XPR2	DK(ac)DLAHIGEHMEAFNK
Q7XPR2	GK(ac)SYDAVVTK
Q70G58	TLK(ac)ILSK
Q70G58	DVEMGFDISHTK(ac)	..........KH.........
Q6H7I9	HTGQEIDK(ac)R
Q6H7I9	IYQK(ac)GQEIDKIEQCMER	..........KH.........
Q6H7I9	LNK(ac)YQK	........L.K..........
Q2R3H6	VMQIVK(ac)LGEEAK
Q67G20	GILTLK(ac)HGIVSNWDDMEK	..........KY.........
Q67G20	DLTDSLMK(ac)	........L.K..........
Q43008	LHHQK(ac)TYVANYNK	..........KH.........
Q40665	FWEVICDEHGIDHTGK(ac)	..........KY.........
Q6H713	YSK(ac)CEEEDSKH
Q84VE1	SK(ac)FDNLYGCR	..........KF.........
Q84VE1	HLDEK(ac)LHLGK
Q84VE1	VYVLPK(ac)K	..........KH.........
Q53JF7	QHLGEAGALAAGAFALYEK(ac)	..........KH.........
Q53JF7	K(ac)KHHLFG
Q53JF7	AEEK(ac)HHLFHHK
Q2R4Y1	VIEYCNK(ac)AAAASK	..........KH.........
Q7XKB5	SVPMLEK(ac)	........L.K..........
Q7F9Y6	APNMK(ac)SK
Q7F9Y6	VEFSK(ac)	........F.K..........
Q6L4X5	K(ac)KHTNAVFLK	..........KH.........
Q5NAM3	LVESGLLK(ac)	........L.K..........
Q84PA4	LYFTPLGK(ac)	..........KF.........
Q84PA4	VEAELVEALANLEAQK(ac)
Q94JE1	RLPAGKGEK(ac)
Q94JE1	RLPAGK(ac)SGEGK
Q0ITK1	TVGGGDDAFNTFFSETGAGK(ac)	..........KH.........
Q6K1R5	LNNAILAEEK(ac)ASK	..........KH.........
Q5TKP2	NNCFLVK(ac)NAK	........L.K..........
Q0JQP8	K(ac)KFFVGGNWK
Q0JQP8	SLLGESNEFVGDK(ac)
B9F342	IVEK(ac)VGQEGDLK	..........KY.........
B9F6I7	QYAEK(ac)	..........KF.........
Q6Z411	LQLAEIK(ac)	..........KH.........
P35681	YLLGK(ac)	........L.K..........
P35681	NIEGATK(ac)	..........KY.........
P35681	LQEQPPFDK(ac)	........F.K..........
P35681	LQEQPPFDKK(ac)
P35681	LDAEK(ac)FKK
P35681	NLSAK(ac)EKQEEFKK
B9FAY8	LSVFDAATK(ac)	..........KY.........
B9FAY8	FLK(ac)EVGPK	........F.K..........
B9FAY8	ANK(ac)FVDYNQPEAER
B9FAY8	AVIAK(ac)R
Q53M52	TVGGGDDAFNTFFSETGAGK(ac)	..........KH.........
A3A9C6	HTGQEIDK(ac)R
A3A9C6	IYQK(ac)GQEIDKIEQCMER	..........KH.........
A3A9C6	LNK(ac)YQK	........L.K..........
Q8LQN2	WPTEMELEHAFHQGK(ac)	..........KY.........
Q9ZP20	TTLATIIDK(ac)
Q9ZP20	MIAPVIDELAKEYVGK(ac)
Q9ZP20	MIAPVIDELAK(ac)	........L.K..........
B9EYN3	IMNVIGEPIDEK(ac)IHR
Q0JM76	VLK(ac)YDVPISAR
B9F813	DCPGTHEFLLLDEGK(ac)
B9F813	EK(ac)YTLR	..........KY.........
B9F813	DTTTIGEGK(ac)R
B9G3A0	LCDLYK(ac)	........L.K..........
Q339G9	MFTSIVGNVFGFK(ac)
Q339G9	IPPTYSK(ac)PHGIQVER
P42862	ATGETMEK(ac)
P42862	FLEGAASIDK(ac)	..........KH.........
B9FWE4	TFAEETWGK(ac)	..........KH.........
Q10LX6	K(ac)KYHFLVANAK	..........KY.........
P93438	ATVDYEK(ac)
P93438	EHVIKPVIPDK(ac)	..........KY.........
P93438	EHVIK(ac)PDK
Q10D30	AGK(ac)GKGLLAAK
Q10D30	GLLAAKTTAAK(ac)
Q10D30	GGK(ac)LLAAKTTAAK
Q10D30	GLLAAK(ac)KSAEK
Q8W3D2	EFIK(ac)FR	........F.K..........
B9F4R1	DK(ac)LYYTR
B5BQV2	SNYNFEK(ac)AR	........F.K..........
B5BQV2	LTYK(ac)PTWHR
Q7FAH2	YDTVHGQWK(ac)	..........KH.........
Q7XPL2	QACDK(ac)SFYPR	..........KF.........
Q2RA00	ANSLAQLGK(ac)AEAK	..........KY.........
Q2RA00	ALQNTCLK(ac)ENVK
Q2RA00	ATPEQVSDYTLK(ac)
Q2RA00	YTSDGEAAEAK(ac)
Q2RA00	TVVSIPNGPSELAVK(ac)
Q2RA00	FAK(ac)R	........F.K..........
Q94E46	ADDVVLYK(ac)	..........KH.........
Q94E46	TTGFSNVVFK(ac)
Q0DEU8	AIGIDK(ac)APAGK	..........KF.........
Q0DEU8	AVTDK(ac)IK
Q0DEU8	MFGDFQK(ac)R	........F.K..........
Q0DEU8	HVPQGAAFEADWNAK(ac)	..........KF.........
Q0DEU8	VSLEAGSTLGWQK(ac)	..........KY.........
Q0DEU8	K(ac)KYPEDAATLK	..........KY.........
Q6AVA8	GVGELVK(ac)	........L.K..........
Q10RP0	AAHFEESMK(ac)	..........KY.........
Q10CF5	MFMEDVPK(ac)	..........KY.........
Q0J9E0	EDGGFEVIKK(ac)
Q0J9E0	DISDAHYK(ac)
Q0J9E0	GK(ac)GYLEDR
Q0J9E0	EDGGFEVIK(ac)
Q0J9E0	PIQGDWNGAGCHTNYSTK(ac)
Q65XK3	SK(ac)FEAAGIWYEHR	..........KF.........
Q65XK3	LVPGWTK(ac)R
Q67UK9	VLLTIEEK(ac)K	..........KH.........
Q7XPQ3	MGLSQKFSTGTLVVNEKMK(ac)
B9A1G8	LPAGKAEK(ac)
B9A1G8	LPAGK(ac)GSGEGR
Q9LGH8	RLPAGKGEK(ac)
Q9LGH8	RLPAGK(ac)SGEGK
P0C361	ACPTDVLEMIPWDGCK(ac)
P0C361	SHSVK(ac)TCIGCTQCVR
P0C361	ACPTDVLEMIPWDGCKAK(ac)
Q941T6	AK(ac)HFVLNTGAK
Q9XJ19	HSEVGHK(ac)
P0C522	SFNEK(ac)TNER
Q0D8L0	AIEK(ac)AQLCVLAEDCDQPDYVK	..........KH.........
Q9LWT6	NVVLESK(ac)	..........KY.........
Q9LWT6	VDAIK(ac)ENDEQK
Q8W0I1	DK(ac)WSPALQIR
Q6Z6L4	ETALLFDEK(ac)	..........KH.........
Q6Z6L4	VYTQVGK(ac)
Q9ZRI9	YDPAK(ac)R	..........KH.........
Q9ZRI9	GPILLEDYHLVEK(ac)
Q9ZRI9	SLGQK(ac)R
Q9ZRI9	SHYVK(ac)KPTCGVK	..........KF.........
Q6AUF5	ALPTPGDEHPK(ac)
Q8L4L4	THAYFK(ac)
B7E6P6	ALGVEMDLSDK(ac)
B7E6P6	HLPGFIEK(ac)K
B7E6P6	AVLFAVPGAFTPTCSQK(ac)	..........KH.........
Q0J962	NSWGPK(ac)GYVR
Q0DPW7	WDNNEK(ac)ETGLLQIR	..........KH.........
Q6H6D2	TTGDMILDK(ac)K	........L.K..........
Q6H6D2	QSQILYK(ac)	..........KY.........
Q65XW4	FK(ac)AFDLASKPEGEGVPTTDFR
Q0JE83	NSWGENWGEK(ac)
B7ERZ5	VNVLFK(ac)	..........KH.........
Q10BJ6	VIEK(ac)EAAADGR
Q8LNF2	VNFEK(ac)QGAIFR	........F.K..........
Q8LNF2	AFVGNTIGQANGVYDK(ac)
Q9AYP4	KDYNLAK(ac)VPNLQVIK	..........KH.........
Q84SZ4	QYAEK(ac)	..........KF.........
Q5VRP6	IVVYSTK(ac)
Q0E040	VAK(ac)VDSEELTVEER
Q2R3H7	VMQIVK(ac)LGEEAK
Q5JNC1	KVILVAEYRALLEENK(ac)
Q5JNC1	KVILVAEYRALLEENKDAK(ac)
Q2QM55	SENPVVLFEHVLLYNLKEK(ac)
Q2QM55	SENPVVLFEHVLLYNLK(ac)
Q0IRW9	LTK(ac)DFR	........L.K..........
Q0IRW9	LATEELCK(ac)	..........KH.........
B9FPJ4	GVGELVK(ac)	........L.K..........
Q6YYB0	HPEVK(ac)R
Q6YYB0	LELNDK(ac)ESK
Q2QVC1	K(ac)KHNVPIPVTK	..........KH.........
Q9LWS2	K(ac)KHWQNYVK	..........KH.........
Q0JQ96	ADDVVLYKHGEK(ac)
Q0JQ96	ADDVVLYK(ac)	..........KH.........
Q0JQ96	TTGFSNVVFK(ac)
Q8RU48	K(ac)KPWIAVGMR
P12085	LPYIYNALVVK(ac)
P12085	ESGVINEK(ac)
Q6Z4W7	VIVLVMSEK(ac)	..........KH.........
Q0INR5	IASEGLK(ac)	..........KH.........
Q0INR5	APK(ac)DLGK	..........KF.........
Q6YYW3	WLEDEFTK(ac)	........F.K..........
Q0JDN5	K(ac)KIFELR
Q0JGZ1	AQLALQK(ac)AR	........L.K..........
P0C422	VGNLLK(ac)EYGK	........L.K..........
Q10S82	YDPAK(ac)R	..........KH.........
Q10S82	GPILLEDYHLVEK(ac)
Q10S82	SLGQK(ac)R
Q10S82	GFAIK(ac)R	..........KF.........
Q10S82	ENNFK(ac)ER
Q10S82	SHYVK(ac)K	..........KF.........
Q10S82	MDPYK(ac)
Q943F3	SK(ac)FWYFLR	..........KF.........
B9FSC5	VLLTIEEK(ac)K	..........KH.........
Q9LGQ6	HLLK(ac)R	........L.K..........
Q0JK76	K(ac)KSTLDR
Q69K73	VLVK(ac)AAEEK	........L.K..........
Q69K73	YAGTEVQFNDTK(ac)	..........KH.........
Q7XD74	LLQAK(ac)
Q53NM9	VIAGPGDK(ac)YK
Q53NM9	NQVAMNPINTVFDAK(ac)
Q0DKY4	EHVIK(ac)PEQYLDEK
Q0DKY4	ANVDYEK(ac)
Q2QTK0	LPMFGCTDATQVLK(ac)
Q2QTK0	K(ac)KFETLSYLPPLTVEDLLK	..........KF.........
Q2QTK0	YWTMWK(ac)GCTDATQVLK
Q2QTK0	WVPCLEFSK(ac)	........F.K..........
Q2QTK0	SK(ac)WVPCLEFSK
Q6ZH98	VVEGMDVVK(ac)
Q6ZH98	IVMELYAK(ac)
Q6ZH98	FADEVFKFK(ac)	..........KH.........
Q6ZH98	FADEVFK(ac)	..........KF.........
Q6ZH98	ALCTGEK(ac)
Q6ZH98	GVGK(ac)KPLHYK
Q2R4Y7	ANAVAIGK(ac)	..........KY.........
Q6V9T1	YLHK(ac)SK	........L.K..........
Q6V9T1	RLEK(ac)PVLFR	..........KH.........
Q6V9T1	K(ac)KHLAPFLPSHPVITTGGFPLPEK	..........KH.........
Q7XSS2	DK(ac)FVAVGLGPR	..........KF.........
Q6ZL16	DVK(ac)LIVEMLQAAK
A3A0I1	YNTPK(ac)	..........KY.........
A3A0I1	DEK(ac)LDSDIHR
B9EUL1	LVESGLLK(ac)	........L.K..........
Q0ISV6	ANAVAIGK(ac)	..........KY.........
Q0ISV6	DWDYAK(ac)
Q7XXS0	FDALLVELK(ac)
Q7XXS0	ELAELQEMKK(ac)
Q7XXS0	PK(ac)FDALLVELK	..........KF.........
Q7XXS0	ELAELQEMK(ac)
Q7XXS0	NISTMTADEYFAK(ac)	..........KH.........
Q6YY64	VVFLK(ac)	........F.K..........
Q6YY64	VVFLKQLK(ac)
P31924	FMLK(ac)
P31924	DKEEQAEFK(ac)
P31924	DKEEQAEFKK(ac)	........F.K..........
P31924	IEEK(ac)WK	..........KY.........
P31924	K(ac)KWISR
P31924	FQELGLEK(ac)K	........L.K..........
P31924	TK(ac)YPNSDLYWK	..........KY.........
P31924	HLSSK(ac)DK
P31924	YTWK(ac)SER
P31924	YLEMLYALK(ac)	..........KY.........
Q6Z4E4	IMLK(ac)ELIR	..........KY.........
Q0IMZ6	SSLPLIQK(ac)
Q8H4T5	EAIEGTYIDK(ac)
Q8H4T5	SIGLGFK(ac)
Q9LI00	TTSK(ac)ETVQR
A2ZPY0	FSVK(ac)SPR
Q0DE92	QILMSSGSTTFTK(ac)LMTYFR	........F.K..........
Q0DE92	QILMSSGSTTFTKIVNK(ac)
Q2R1J7	NYGK(ac)K
Q2R1J7	VESEK(ac)FSLTSPFGGGPPGR	..........KH.........
E0X6V4	K(ac)KFFVGGNWK
E0X6V4	SLLGESNEFVGDK(ac)
Q75J18	QLAK(ac)	........L.K..........
Q75J18	SPAK(ac)WR
B9F7C4	SVASSSLVK(ac)	........L.K..........
Q852C7	TILHK(ac)ELRFGR	........L.K..........
Q2QZ41	VIAGPGDK(ac)YK
Q2QZ41	NQVAMNPINTVFDAK(ac)
Q2QZ41	MVNHFVQEFK(ac)
Q2QZ41	MVQEAEK(ac)	..........KY.........
Q2QZ41	LSK(ac)EIEK	........L.K..........
Q07661	K(ac)KGFYLR
Q07661	GMK(ac)MNVER	..........KF.........
Q6ERW7	FAK(ac)FGMR	........F.K..........
Q0PVB0	FDLMYAK(ac)
Q0D3Z9	K(ac)KTISPVR
Q10N21	LAWHSAGTFDVSSK(ac)
Q10N21	YAADEK(ac)DYKEAHLK
Q10N21	AFFEDYK(ac)
Q10N21	PLVEK(ac)DEK	..........KY.........
Q0JBV4	EPILCK(ac)	........L.K..........
Q6K8D4	K(ac)KFWSTK	..........KF.........
Q0JAF4	DK(ac)FVAVGLGPR	..........KF.........
Q2QX01	VVAFIK(ac)	........F.K..........
Q69SV0	YAEDQEAFFK(ac)	........F.K..........
Q0D5P8	YDLK(ac)INSKPK
Q0D5P8	ESAQDIINLKPLIEKK(ac)
Q0D5P8	SALGDVLAK(ac)
Q0D5P8	SPEEAEK(ac)K	..........KY.........
Q0D5P8	ESAQDIINLK(ac)
Q0D5P8	GLK(ac)LTGK
Q0D5P8	ESAQDIINLKPLIEK(ac)
Q0D5P8	YYTLTK(ac)DVLAK	........L.K..........
Q2QM23	VK(ac)AFDSPEGEK
Q5W6H1	ALEEK(ac)
B9FM57	LYHLQVALEHFKGWK(ac)
B9FM57	LYHLQVALEHFK(ac)
Q5JKU5	QIINTCMNDQK(ac)
Q8GTK4	PK(ac)TNTEFIAYSGEGFK
Q8GTK4	LYICK(ac)GDKR
Q8GTK4	LLIPSK(ac)K
Q8GTK4	TADGDEGGK(ac)VNDGK	..........KH.........
Q8GTK4	TADGDEGGKHQLITATVNDGK(ac)
A3C462	K(ac)KTIDSR
Q5VMA1	ISALQSK(ac)	..........KY.........
Q5VMA1	VVVDFLASK(ac)PSK	..........KF.........
Q7X8A1	VVDLADIVANQWK(ac)
Q7X8A1	ILDQK(ac)IK	..........KF.........
Q7X8A1	DGAGK(ac)AGAK	..........KH.........
Q7XC37	SFAEK(ac)DLSSK	..........KH.........
Q7XC37	K(ac)KGFYLK
Q7XC37	LINVEK(ac)K
Q6ZJJ1	LPTDK(ac)EDPSFR
P0C5D5	YK(ac)LPFTLLSDEGNK
P0C5D5	NGVVQYIYNNQFQPEK(ac)	..........KH.........
P0C5D5	LPFTLLSDEGNK(ac)
P0C5D5	DSYEK(ac)	..........KF.........
Q2R1U2	IFGLK(ac)TR
Q0DD43	LFK(ac)AEAAK	........L.K..........
Q0DD43	ATGETMEK(ac)
Q0DD43	FLEGAASIDK(ac)	..........KH.........
A3C776	HAGIIDIQFK(ac)
Q0DXV3	AK(ac)WDAVENK
Q6YS69	FEAK(ac)HK	..........KF.........
Q6YS69	FFHK(ac)QEEIGGVK	........F.K..........
Q6F3B6	IK(ac)IGQPK
F4MG95	AAQELSK(ac)VLAK	..........KH.........
Q6YTX5	LSLAK(ac)	........L.K..........
A3BF94	ILDVRK(ac)
Q93X08	TNPSNPSIELGPEFK(ac)
Q93X08	TNPSNPSIELGPEFKK(ac)	........F.K..........
Q93X08	SIEK(ac)	..........KF.........
Q93X08	FFEK(ac)GINVPR	........F.K..........
Q93X08	IVEK(ac)NSNIEIHTFNQSQYPR	..........KY.........
Q67IU5	GWVPCLEFDK(ac)	........F.K..........
Q10NT4	MQIFVK(ac)K
Q8S091	SLAK(ac)GIK	........L.K..........
Q8S091	VMAPK(ac)MSEK	..........KF.........
Q8S6F4	LNLYVLTPK(ac)
Q6AUZ6	FVQTLLK(ac)	..........KY.........
Q69Y99	VLVK(ac)AAEEK	........L.K..........
Q69Y99	YAGTEVQFNDTK(ac)	..........KH.........
Q69Y99	YTSLK(ac)DR
B9FBW1	SPAK(ac)WR
Q5SNJ4	PK(ac)STYVGGEYR
Q0DLC5	VYTLEEVAK(ac)	..........KH.........
Q6Z8F4	VK(ac)LIMK
Q6Z8F4	GHSLESIK(ac)
Q6Z8F4	FAWK(ac)R
Q5ZA98	K(ac)KYPGGAFDPLGFSK	..........KY.........
Q5ZA98	FK(ac)ESEVYHCR
Q5ZA98	DPVK(ac)EYK	..........KF.........
Q5ZA98	DPVKFEEYK(ac)
Q5ZA98	FEEYKLK(ac)
Q5ZA98	YPGGAFDPLGFSK(ac)	........F.K..........
Q7XKE9	QILVK(ac)	........L.K..........
Q6ZKC0	GNEEHVTLIK(ac)	........L.K..........
Q6ZKC0	VAK(ac)VDVEELTVEER
Q7XPT6	KPVYEAALK(ac)SDPATTTSS	..........KH.........
Q7XPT6	GQAQK(ac)FR
Q6Z921	IILDK(ac)TMSK	..........KH.........
Q5QMK7	ALEYADFDK(ac)	........F.K..........
Q6ZGL5	TNPSNPSIELGPEFK(ac)
Q0DYW1	ILEVLK(ac)R
Q0E4K1	GPILLEDYHLIEK(ac)
Q0E4K1	QNDFK(ac)ER
Q9AUQ4	LSK(ac)QEYTGR	........L.K..........
Q9AUQ4	ATTPFDGQK(ac)
Q9AUQ4	LMK(ac)IFDFESIKK	........L.K..........
Q9AUQ4	VYIEQYEK(ac)
Q9AUQ4	NLNLK(ac)VPTGWK	..........KF.........
Q2QU06	ELSETDSIYDTEK(ac)
Q2QU06	IAK(ac)SGGVAVIK
Q2QU06	DIAFDQK(ac)
P0C030	MQIFVK(ac)K
Q6YZX6	ANK(ac)FVDYNEPQTER
Q6YZX6	AVIAK(ac)R
A2ZVA8	YYK(ac)ITPPDCYVLTK
Q5JLP6	SDWK(ac)DATCLIK
Q6ZBZ2	VTFLDDAQVK(ac)
Q0J3W2	LPTDK(ac)EDPSFR
Q5JK84	DFLLK(ac)LR	........L.K..........
Q0J0I3	ANFNDK(ac)R	..........KF.........
Q0DA75	FWEVICDEHGIDHTGK(ac)	..........KY.........
Q2QYL3	TACSCLK(ac)FR
B7ETL1	GLAAHDSGK(ac)	..........KH.........
Q5VND6	AALEAK(ac)	..........KY.........
Q5VND6	EIQGQHDEIELK(ac)	..........KF.........
Q9SLY8	TFAEETWGK(ac)	..........KH.........
P40978	DVNPHEFVK(ac)	........F.K..........
Q5QLP0	KAVENSPFLEK(ac)	........L.K..........
Q5QLP0	IMK(ac)QALR
Q5QLP0	K(ac)KHSEFISYPISLWTEK	..........KH.........
Q5QLP0	FYEAFSK(ac)	........F.K..........
Q2QLI3	SFLEK(ac)R	........L.K..........
Q7F280	SK(ac)FEAAGIWYEHR	..........KF.........
Q7F280	LVPGWTK(ac)R
Q7F280	EPIICK(ac)
Q7F280	EFNLK(ac)K
Q9SXV0	GEDAPECDKFAK(ac)	..........KY.........
Q9SXV0	GEDAPECDK(ac)	..........KF.........
Q5WMY3	LAK(ac)MEGK	..........KF.........
Q5WMY3	APGVPHSHTK(ac)
Q5QLH2	PLADALHK(ac)	........L.K..........
Q7XJ02	VYAEK(ac)DQEAFFK	..........KY.........
Q6ESI7	HDNVQLLEK(ac)	........L.K..........
Q6ESI7	FIDLASEVVDK(ac)	..........KH.........
B9FCM4	TPNPGPEFIEK(ac)	..........KY.........
B9FCM4	YK(ac)SYAANFGYDPSK
Q6ZGJ8	VIEETNESWEK(ac)
Q6ZGJ8	FGLGNKPTSK(ac)
Q6ZGJ8	ASLVNDVDDVEK(ac)	..........KH.........
Q5W707	LAVDK(ac)
A3BKU8	ESAQDIINLK(ac)
A3BKU8	YDLK(ac)INSKPK
A3BKU8	ESAQDIINLKPLIEK(ac)
A3BKU8	SPEEAEK(ac)K	..........KY.........
A3BKU8	YYTLTK(ac)DVLAK	........L.K..........
A3BKU8	SALGDVLAK(ac)
Q7X7Y5	VHWELK(ac)
Q2R3E0	FIK(ac)EFGQIPR	........F.K..........
Q850W6	NLVTVPLTK(ac)	..........KY.........
Q84SC3	DRAK(ac)AWK
Q84SC3	AK(ac)TLPESTSNENK
Q0JNS6	EAFSLFDK(ac)TTK	........F.K..........
Q0JNS6	VFDK(ac)NGFISAAELR	........F.K..........
P0C367	AAAAGFEK(ac)	........F.K..........
Q5Z9H8	TVPK(ac)ENFR
Q0DXS9	SAIEK(ac)
Q0DXS9	NDGGYEIIK(ac)
B7EK56	NSWGK(ac)ESGYVR
Q94JJ4	LPAGKAEK(ac)
Q94JJ4	LPAGK(ac)GSGEGK
Q5NAY1	SK(ac)GATTPANGQGKPK
Q5NAY1	SKGATTPANGQGK(ac)
Q0DK10	EDAMK(ac)VK
Q0DK10	VTK(ac)DAMK
B9FPV8	GPTHLESFSAK(ac)PVK
Q7XK23	VIAEGK(ac)	..........KY.........
A3BFA0	TVPK(ac)ENFR
Q6ZFJ3	YRPK(ac)YTGR
Q6ZFJ3	EQTNAAGEK(ac)
Q6ZFJ3	MAEYK(ac)WELLK
B7E5F1	EAVNQSLENLK(ac)
B7E5F1	TYPFVK(ac)NGTLK	........F.K..........
B7E5F1	FK(ac)TEFYDK
B7E5F1	IK(ac)HAGVGSAIEYAVCALK	..........KH.........
Q0E466	SQAAK(ac)ER
Q9AS12	ASVDEFVK(ac)	........F.K..........
Q8H8D8	LRDPTGQVTFK(ac)	..........KH.........
Q8H8D8	LPEFIK(ac)	........F.K..........
Q7XJB4	K(ac)KHWQNYVK	..........KH.........
Q53JG0	EIQMQLEK(ac)	........L.K..........
Q53JG0	LALEEIK(ac)
Q53JG0	FIDTSSK(ac)	..........KF.........
B7FA07	LCDLYK(ac)	........L.K..........
B9FFT3	GPK(ac)ADELSER
Q851P9	FLEDK(ac)HLPSNFR	..........KH.........
Q10DN0	TVGGGDDAFNTFFSETGAGK(ac)	..........KH.........
Q0E032	K(ac)KYAQICVTMPTAK	..........KY.........
A0EQG6	FEK(ac)LK	........F.K..........
A3C0Z2	TFDVCFKQMK(ac)
A3C0Z2	HVIGEDDQFIGK(ac)
A3C0Z2	DWLK(ac)VSPEVASGIR
A3C0Z2	TFDVCFK(ac)
O64422	VPLYIGSVEEVEKVEK(ac)
Q10SA2	LPWAELGIDIVIEGTGVFVDGPGAGK(ac)	..........KH.........
Q5VR12	GPIEK(ac)
A3C6D7	DLTDSLMK(ac)	........L.K..........
Q7F9I1	AK(ac)DIDLQVTEK
Q7F9I1	YELHHK(ac)
Q7F9I1	K(ac)KHIEKDPALER	..........KH.........
Q5NAI9	NLGSGGAGIPVHK(ac)	..........KF.........
Q2QV45	LVDDASK(ac)	..........KF.........
Q10E23	YEEMVEFMEK(ac)
Q10E23	YLAEFK(ac)R
Q10E23	VAK(ac)TDVGELTVEER
Q10E23	VFYLK(ac)
Q10E23	EENVYMAK(ac)R
Q0INY7	SK(ac)WVPCLEFSK
Q0INY7	LPMFGCTDATQVLK(ac)
Q0INY7	WVPCLEFSK(ac)	........F.K..........
Q0INY7	YWTMWK(ac)GCTDATQVLK
Q0INY7	K(ac)KFETLSYLPPLTVEDLLK	..........KF.........
Q2QLY4	GSK(ac)LDLVK
A3C4S4	LTK(ac)DFR	........L.K..........
A3C4S4	LATEELCK(ac)	..........KH.........
A3C4S4	EQYWPSEK(ac)
A3A9Z4	K(ac)KHEEELVTGMEK	..........KH.........
Q6Z506	VGNLLK(ac)EYGK	........L.K..........
Q40648	K(ac)KHIVEGLR	..........KH.........
Q8LMR0	GGDFEK(ac)EAAK	........F.K..........
Q8LMR0	GK(ac)EFDAAIK
A3AGM3	VEAELVEALANLEAQK(ac)
Q5JMS4	GLSFDHYKK(ac)
Q5JMS4	TPNAFDNK(ac)NR	..........KY.........
Q5JMS4	QDGTMDK(ac)LK
A3A3K9	YSK(ac)CEEEDSKH
A3A3K9	DLK(ac)ADTHEWVK	..........KY.........
Q0DTF5	IPDILK(ac)
Q0DTF5	VNALVNLK(ac)
Q0DTF5	VNALVNLKVK(ac)
A3ATE4	YELHHK(ac)
A3ATE4	QLTK(ac)VK	........L.K..........
Q6Z9Y5	VDK(ac)SK	..........KF.........
Q2QPR0	SSLPLIQK(ac)
B7EX80	LTK(ac)DFR	........L.K..........
B7EX80	LATEELCK(ac)	..........KH.........
H2KWJ3	LVGIDK(ac)LMR
Q53N82	KPEDFSK(ac)LIHAR	..........KY.........
P0C2Z6	VDEIHK(ac)
P0C2Z6	VINALAK(ac)	........L.K..........
P0C2Z6	TFTEEAEILLK(ac)	........L.K..........
B9FQV4	LPFPSK(ac)
Q7XZW5	DDLFNK(ac)VR	........F.K..........
Q7XNE0	LLAVMK(ac)
Q0DH04	TFDLGYFK(ac)
Q8S6F3	LPYIYNALVVK(ac)
Q8S6F3	ESGVINEK(ac)
Q9AUV6	IYDNMQK(ac)DGR
Q9AUV6	IAVLGFAFK(ac)
Q9AUV6	INDYQK(ac)
Q8H5J2	WSSK(ac)R
Q69NF7	SVDVK(ac)R
Q75M32	GFGYK(ac)FHR
Q75M32	VYFDISIGNPVGK(ac)
Q75M32	DFMIQGGDFDK(ac)	........F.K..........
Q75M32	VIK(ac)FMIQGGDFDK
Q75M32	HVVFGQVIEGMDIVK(ac)K
Q75M32	ALCTGEK(ac)
Q2QS13	INDYQK(ac)
Q84PB4	EGPNLLK(ac)	........L.K..........
Q84PB4	YK(ac)INYQFYR
Q84PB4	NVSPIEVK(ac)
Q84PB4	SIGK(ac)SPIEVK
Q84PB4	FTGK(ac)FDI
A3C6G9	YTK(ac)CEEEDAH
A3C6G9	VKPSSPSELDALLDPAK(ac)	..........KY.........
H2KW47	KPEDFSK(ac)LIHAR	..........KY.........
B7FAE9	VDVNGPNTAPIYK(ac)	..........KF.........
B7FAE9	SVHDFTVK(ac)
B7FAE9	FLVDK(ac)
B7FAE9	WNFEK(ac)DK	........F.K..........
Q0DZE3	ITK(ac)EEELR	..........KF.........
Q6F332	EAFSLFDK(ac)TTK	........F.K..........
Q6F332	VFDK(ac)NGFISAAELR	........F.K..........
Q7XBW1	EK(ac)WIQIETAK
Q8H3I7	VLVEK(ac)PK
Q10LY7	AAITPK(ac)AEK
Q8W374	QPPQK(ac)LPPPPR
Q10Q43	LVVHLSK(ac)	........L.K..........
Q10Q43	LK(ac)GKPNK
Q9LWT7	GLAAHDSGK(ac)	..........KH.........
Q84NX8	LPTK(ac)WMR
Q652U8	FEEIFSK(ac)	..........KH.........
Q6H852	NVSNAK(ac)K
B9FUN5	HVSLAK(ac)DLK	........L.K..........
B9FUN5	SGLLK(ac)K	........L.K..........
B9FUN5	TIVYK(ac)R
B9FUN5	VLAK(ac)TTVQSAK
B9FUN5	PGGEYHANNPEMSK(ac)
Q943W1	GSSFLDPK(ac)
Q943W1	NAPPEFQK(ac)	........F.K..........
Q943W1	VPFLFTIK(ac)KPESFGGPFLVPSYR
Q943W1	GDEEELAK(ac)	........L.K..........
Q943W1	FEEK(ac)IDYAAVTVQLPGGER
Q943W1	NAPPEFQKTK(ac)
Q943W1	K(ac)KFCLEPTSFTVK	..........KF.........
Q943W1	RLTFDEIQSK(ac)
B9F4H0	EDAMK(ac)VK
B9F4H0	VTK(ac)DAMK
Q6K6Q1	FATK(ac)ER
A3CJH1	SENPVVLFEHVLLYNLK(ac)
Q0D5J7	TLTQGLK(ac)LVVEADK
Q0D5J7	VPDMGK(ac)
Q0D5J7	LGNDVLAEEWLK(ac)
Q7F7I7	LTYK(ac)PTWHR
A2ZVC0	KDEPHECPVCSQYFVLK(ac)
Q6K1W6	WPAK(ac)R
P48642	YTAK(ac)LIATGSR	..........KH.........
P48642	LLENK(ac)IVR
Q9SNK3	LPWAELGIDIVIEGTGVFVDGPGAGK(ac)	..........KH.........
Q10MD1	TTNHDVK(ac)LK
Q10R45	ELQQK(ac)IGDVR	..........KH.........
Q6PL11	VIEYCNK(ac)AAAASK	..........KH.........
Q10DV7	GILTLK(ac)HGIVSNWDDMEK	..........KY.........
Q8LH97	AFFDK(ac)	........F.K..........
Q9ARZ9	MQIFVK(ac)K
Q7XSQ9	GFQK(ac)YETTGGGANVVAPGYTK	........F.K..........
Q7XSQ9	LGANK(ac)R	..........KF.........
Q84ZL6	VHELLK(ac)HDVLSER	........L.K..........
Q53LU9	LLSEVPKYK(ac)
Q0JD29	K(ac)KVFYR	........L.K..........
C7J8J3	WSPELAAACEVWK(ac)
C7J8J3	AIK(ac)EFEPVDKLDS	..........KF.........
Q10LX5	K(ac)KYHFLVANAK	..........KY.........
Q7XZW4	NKEFPWGPDGLFENK(ac)
Q6YZH8	LAGK(ac)LELLK	..........KY.........
Q5TKF4	LVVPSK(ac)K
Q5TKF4	EFAQK(ac)DLK	..........KH.........
Q9FTY4	ATGDALK(ac)SHPVR	..........KH.........
Q8SA35	NLLK(ac)VVQGLLR	........L.K..........
Q56US1	VK(ac)YELDK	..........KY.........
Q2R3B6	LPDK(ac)CPVCGAPK	..........KY.........
Q10I42	TDDERK(ac)SLHK
Q851S8	TLKEEVEK(ac)	..........KY.........
Q851S8	VK(ac)YEVLPGWEDDISSVR	..........KY.........
P14656	NDGGYEIIK(ac)
Q7XPY2	VHAVIDK(ac)	..........KY.........
A3ABR0	ASLVNDVDDVEK(ac)	..........KH.........
A3ABR0	VIEETNESWEK(ac)
Q67VM2	ASYDQK(ac)
P0C451	YAVFTEK(ac)
Q2QVG9	YEIHHK(ac)
Q40677	ANSLAQLGK(ac)AEAK	..........KY.........
Q40677	ALQNTCLK(ac)ENVK
Q40677	TVVSIPNGPSELAVK(ac)
Q40677	ATPEQVSDYTLK(ac)
Q40677	YTSDGEAAEAK(ac)
P35683	AGMAPEGSQFDAK(ac)	..........KH.........
Q42971	KK(ac)YGQDATNVGDEGGFAPNIQENK	..........KY.........
Q42971	LAK(ac)NQLLR	..........KY.........
Q42971	NVYK(ac)VSEYPIVSIEDPFDQDDWEHYAK
Q0E3P3	LFK(ac)QQYFQNLTK	........L.K..........
Q2QND5	HFVQEFK(ac)
Q0J6U8	VLEK(ac)FQK	........L.K..........
Q69UI8	VEAYWPGLFAK(ac)	........F.K..........
Q7XV86	GK(ac)WHAPLIDNPNYK
A2ZQE5	LPTDK(ac)EDPSFR
Q69LC0	FGK(ac)DGAAELSEK	........F.K..........
P0C2Z3	ELVEAK(ac)
Q5TKJ2	TDTVLLK(ac)	..........KF.........
Q6ERW9	FAK(ac)FGMR	........F.K..........
Q7GD79	LTYK(ac)PTWHR
Q9SXP2	IVGVFYK(ac)DK	........F.K..........
Q5JNA0	ILEVLK(ac)R
Q0J9F5	VHAVIDK(ac)	..........KY.........
Q8S6F2	AIK(ac)EFEPVDKLDS	..........KF.........
Q8S6F2	SQAETGEIK(ac)AGTCEEMIKR
Q8S6F2	AIYK(ac)AETGEIK
Q8S6F2	FVFCAK(ac)
Q10M12	LAPFNPEYPDESVLWTESGDVGK(ac)
Q10M12	HSNSIK(ac)YPAFALVNR
Q10M12	ATGLAIK(ac)GHPVK	..........KH.........
Q10M12	DEHQHWYK(ac)
Q10M12	VTGEAIK(ac)GHPVK	..........KH.........
Q10M12	DEYQHWIK(ac)
P0C512	DYK(ac)TYYTPEYETK
P0C512	FVFCAEAIYK(ac)K
P0C512	FEFEPVDK(ac)
P0C512	AIK(ac)EFEPVDKLDS	..........KF.........
P0C512	GHYLNATAGTCEEMIK(ac)
P0C512	MSGGDHIHAGTVVGK(ac)
P0C512	WSPELAAACEIWK(ac)
P0C512	LEDLRIPPTYSK(ac)VER
P0C512	QK(ac)NHGMHFR
P0C512	SQAETGEIK(ac)AGTCEEMIKR
P0C512	VLAK(ac)R	........L.K..........
P0C512	ASVGFK(ac)
P0C512	EMTLGFVDLLRDDFIEK(ac)
P0C512	GGLDFTK(ac)NSQPFMR	........F.K..........
P0C512	SACK(ac)PELAAACEIWK
P0C512	LNK(ac)GRPLLGCTIKPK	..........KY.........
P0C512	PLLGCTIKPK(ac)
P0C512	PLLGCTIK(ac)
Q7XBT1	YYEK(ac)DTQYGR
Q84J55	YLAEFK(ac)R
Q84J55	VFYLK(ac)
B0FFP0	LYICK(ac)GDK
B0FFP0	LLIPSK(ac)K
B0FFP0	TADGDEGGKHQLITATVNDGK(ac)
B0FFP0	TADGDEGGK(ac)VNDGK	..........KH.........
B0FFP0	WFK(ac)AR
B0FFP0	PK(ac)TNTEFIAYSGEGFK
Q69RN2	IK(ac)TIYPVGVNYLGAESHVSWK
Q69RN2	LDLK(ac)SDGAR	..........KH.........
Q941T8	AK(ac)HFVLNTGAK
Q6ESR4	K(ac)KHEEELVTGMEK	..........KH.........
Q2QLY5	FALESFWDGK(ac)VATDLR
Q2QLY5	RELK(ac)LESFWDGK	..........KF.........
Q2QLY5	SSAEDLEK(ac)	........L.K..........
Q2QLY5	GNATVPAMEMTK(ac)PELGPNTK
Q2QLY5	ASIWK(ac)DAGIK
Q0JB49	WNFSK(ac)DKEGR	........F.K..........
Q75I93	VK(ac)HWFTFNEPR	..........KH.........
B7ERR5	VHELLK(ac)HDVLSER	........L.K..........
Q67W57	NK(ac)TILIEQK
B9FKA7	FK(ac)AFDLASKPEGEGVPTTDFR
B9F1I6	FIDLASEVVDK(ac)	..........KH.........
Q5Z6P4	KELATDIETLK(ac)
Q5Z6P4	YLLFK(ac)	........L.K..........
Q5Z6P4	ELATDIETLKK(ac)
Q6ZFJ4	YRPK(ac)YTGR
Q6ZFJ4	MAEYK(ac)WELLK
H2KW98	K(ac)KWVSDTGVENIGKR
H2KW98	WK(ac)GLAYDISDDQQDITR
H2KW98	LVVHISK(ac)PNIK
H2KW98	VGVCK(ac)R
H2KW98	SFQCELVFAK(ac)SAGELESGNAGEPAK	........F.K..........
H2KW98	GQGK(ac)QCELVFAK
H2KW98	LMEYGYMLVK(ac)	........L.K..........
H2KW98	MTIEK(ac)YGYMLVK
H2KW98	MEK(ac)YWAPTR	..........KF.........
Q6Z2Z4	AGMAPEGSQFDAK(ac)	..........KH.........
Q0JCD0	VIAEGK(ac)	..........KY.........
A3AWX6	VEFSK(ac)	........F.K..........
A3AWX6	APNMK(ac)SK
H2KX45	LVTLK(ac)REQNIEPNDLAQGASRYKPMIK	..........KH.........
Q0JNL7	EAFSLFDK(ac)TTK	........F.K..........
Q0JNL7	VFDK(ac)NGFISAAELR	........F.K..........
Q943L2	AEK(ac)PAEKKPVEEK
Q943L2	AEKKPAEK(ac)
Q6ZI53	K(ac)KYDEIDAAPEER	..........KY.........
Q6ZI53	TTDVTGNVTK(ac)AK
Q6ZI53	PASITPHTK(ac)LK	..........KF.........
Q5W730	SIYDK(ac)AGLK	..........KY.........
Q6Z0I4	AIGFIEK(ac)YVNAPLQK
P49100	VYTLEEVAK(ac)	..........KH.........
Q2QSR7	DFDFGK(ac)	........F.K..........
Q2QSR7	APITQQLPGESDAEYAEFSSK(ac)
Q2QSR7	K(ac)KAFPFR
O22386	EAK(ac)LIEGLPK
Q0JCT1	YQK(ac)TELLIR
Q0JCT1	KQLATK(ac)
Q0JCT1	K(ac)KSTGGKAPR
Q0JCT1	K(ac)KQLATKAAR
Q0JCT1	EIAQDFK(ac)
Q0JCT1	KSTGGK(ac)
Q5JK10	VDTLIDK(ac)
Q5JK10	VDTLIDKMLEK(ac)	........L.K..........
A3BKF2	YDVK(ac)DGR
Q653Z1	LEDGTVFDSSYK(ac)
O82451	VVEENLEK(ac)	........L.K..........
Q948T6	FYEK(ac)GMK
Q948T6	SIK(ac)YEK	..........KF.........
Q69IN8	ECVDLLLK(ac)PQNLDGK	..........KH.........
Q69QD5	YTSIK(ac)DR
Q852M0	LEK(ac)LLIPFR	........L.K..........
Q10S34	LSVFDAATK(ac)	..........KY.........
Q10S34	ANK(ac)FVDYNQPEAER
P30298	HLSSK(ac)DK
P30298	DREEQAEFK(ac)
Q7XHZ2	IDQNHADLK(ac)
Q7XHZ2	LLNK(ac)AAR	........L.K..........
Q6Z7L1	MVQEAELHSQK(ac)
B7EA73	NTSLDK(ac)K	........L.K..........
D0TZK6	KHEEDK(ac)ER
A2ZZ01	DAILSGK(ac)	..........KF.........
A2ZZ01	ALEYADFDK(ac)	........F.K..........
Q6Z8K7	AAADAAAEGYATALSEVASENGTLEATVSDLEK(ac)	........L.K..........
Q6Z8K7	LEK(ac)FAEEAIAEFFDNPTVPR	........L.K..........
Q6Z8K7	DEK(ac)QLIDEIAK
Q0DFB8	LAVDK(ac)
Q7XR60	FVELWNKHK(ac)
Q7XR60	FVELWNK(ac)	..........KH.........
Q8L5K0	FFK(ac)SSDEERDHAEK	........F.K..........
Q69RJ0	SGLLK(ac)K	........L.K..........
Q69RJ0	PGGEYHANNPEMSK(ac)
Q69RJ0	HVSLAK(ac)DLK	........L.K..........
Q69RJ0	VLAK(ac)TTVQSAK
Q69RJ0	TIVYK(ac)R
Q53N81	KPEDFSK(ac)LIHAR	..........KY.........
Q53LQ0	VVTFDKNPDNHPYLLK(ac)	..........KF.........
Q53LQ0	VVTFDK(ac)HPYLLK	........F.K..........
Q53LQ0	AAQELSK(ac)VLAK	..........KH.........
Q7XC09	SVGGVLLPKSAVK(ac)	..........KF.........
Q7XC09	SVGGVLLPK(ac)	........L.K..........
Q7XC09	VLFSDINAYEVDLGTDEK(ac)	..........KH.........
Q9LGI2	LVLPGELAK(ac)K	..........KH.........
Q9LGI2	SVETYK(ac)K
Q9LGI2	IYIFK(ac)
Q9LGI2	LPAGKAEK(ac)
Q9LGI2	AEK(ac)PAAKKPAEEEPAAEK
Q9LGI2	LPAGK(ac)SSGEGK
Q9LGI2	AEKKPAAK(ac)PAAEK
B7E588	HDVEEYAK(ac)FEK
B7E588	QFPTIGFEK(ac)
B7E588	VEK(ac)LENVHIAANK
Q9XGP7	LITDK(ac)GFMQSSADEAQLLGMLLK	..........KH.........
Q9XGP7	EAAFDFAFVDADKPNYVK(ac)	..........KY.........
Q6ZBP3	LPASK(ac)GGEGK
Q6ZBP3	LPASKGEK(ac)
P25777	NSWGPK(ac)GYVR
P49397	IASEGLK(ac)	..........KH.........
P49397	APK(ac)DLGK	..........KF.........
Q7DNB0	VDEIHK(ac)
Q7DNB0	VINALAK(ac)	........L.K..........
Q7DNB0	TFTEEAEILLK(ac)	........L.K..........
Q0DC43	IVGVFYK(ac)DK	........F.K..........
Q8H7V0	GISLK(ac)EER
Q8H7V0	QVIEK(ac)R	..........KY.........
H2KX53	LK(ac)RETFLTTK
Q8H852	EEGGFEYK(ac)
Q5Z7F8	TAVQYK(ac)
Q6K3Z3	GKPPVLVDKDEGLDK(ac)	..........KF.........
Q84TX5	FGK(ac)GMEESR	........F.K..........
Q6ZC69	IYHLK(ac)PENEEIASR	..........KY.........
C7J3N7	DITTK(ac)K
Q0J8G4	LLIVTDGEK(ac)
Q0J8G4	AAK(ac)AGILCSYDPNVR
Q0J8G4	EALK(ac)NACGAICTTK	..........KF.........
Q0J8G4	DDSIFHNEEK(ac)
Q0J8G4	YFTK(ac)K	........F.K..........
Q0J8G4	TALAFVTLK(ac)
B9G0B4	ANFNDK(ac)R	..........KF.........
A3A1E1	SDWK(ac)DATCLIK
Q84M34	YDDLYDPK(ac)	..........KH.........
Q84M34	AMDLSMK(ac)ENDQAQQTPFR	..........KH.........
P41345	MFMEDVPK(ac)	..........KY.........
Q0J8M2	SDVVIETHK(ac)
Q10IJ6	NLVTVPLTK(ac)	..........KY.........
Q5N9A0	GVTK(ac)DLNDPVLR
Q10MS5	VIK(ac)FLDPK
Q7Y1I5	AAGK(ac)YK
Q8W3N5	IILDK(ac)TMSK	..........KH.........
A3BDS5	ASYDQK(ac)
Q651T8	ITLETAK(ac)
B7ENR4	EDLSK(ac)SDFK	........L.K..........
B7ENR4	KGGDVK(ac)DER
B7ENR4	DK(ac)DLAHIGEHMEAFNK
B7ENR4	NIAMGYVKSGLHK(ac)	........L.K..........
B7ENR4	GK(ac)SYDAVVTK
Q5KQH5	ALEYEDFDK(ac)	........F.K..........
Q5KQH5	DAILSGK(ac)	..........KF.........
Q7XUY5	TFHDLDDYLLK(ac)
Q7XUY5	VVSYSVVDGELVSFYK(ac)	........F.K..........
Q8H7M3	LAPFNPEYPDESVLWTESGDVGK(ac)
Q8H7M3	HSNSIK(ac)YPAFALVNR
Q8H7M3	DEHQHWYK(ac)
Q8H7M3	VTGEAIK(ac)GHPVK	..........KH.........
Q6Z3V7	EPAAAKPPPIGPK(ac)
Q6Z3V7	FAK(ac)NYAGVSTNNYALDEIQEVK	........F.K..........
Q0DX85	VIEETNESWEKLVK(ac)	........L.K..........
Q0DX85	FGLGNKPTSK(ac)
Q5VRT7	FSVK(ac)SPR
Q7XRT0	TQVAYGSK(ac)
Q84UR8	GTVK(ac)DATK
Q0IR97	YLLGK(ac)	........L.K..........
Q0IR97	LQEQPPFDK(ac)	........F.K..........
Q0IR97	LQEQPPFDKK(ac)
Q0IR97	LDAEKQEEFK(ac)
Q0IR97	NIEGATK(ac)	..........KY.........
Q0IR97	LDAEK(ac)FKK
Q0IR97	NLSAK(ac)EK
Q0IR97	YLLGKLK(ac)
Q9AV87	GMPHK(ac)GR	..........KF.........
Q10LR6	LPTK(ac)WMR
Q9FRT3	K(ac)KHTNAVFLK	..........KH.........
A3ALU8	VK(ac)HWFTFNEPR	..........KH.........
Q0J8A4	AASYDAIK(ac)
Q0J8A4	YDTVHGQWK(ac)	..........KH.........
Q0J8A4	TVDGPSSK(ac)
Q0DQN8	AK(ac)WDAWK
Q06967	YLAEFK(ac)R
Q06967	VAK(ac)TDVGELTVEER
Q7XZX4	DIGFIK(ac)
Q6K705	NNCFLVK(ac)NAK	........L.K..........
V5K4S9	IEK(ac)VLR
Q53MR5	LQQLK(ac)GNFSK
Q10LV7	ELSNSWVAK(ac)	..........KY.........
Q9LDC9	TTILYK(ac)	........L.K..........
Q5U1S8	SHCASFLFK(ac)	........L.K..........
Q8W3D9	LLFPPFQK(ac)	..........KY.........
Q8W3D9	DFLK(ac)R	........F.K..........
Q0J5J5	VFYLK(ac)
Q0J5J5	GNEEHVTLIK(ac)	........L.K..........
Q0J5J5	EENVYMAK(ac)R
Q0J5J5	VAK(ac)VDVEELTVEER
Q0J5J5	VFYLKMK(ac)
B9FZZ5	VLEK(ac)FQK	........L.K..........
Q654U8	AEGK(ac)AHFR	..........KY.........
Q654U8	GSVMYGFK(ac)MK
Q654U8	STGK(ac)HFVR	..........KY.........
A3AHB5	GINK(ac)VNESR
A3AHB5	TTNHDVK(ac)LK
Q0JM17	DFLLK(ac)LR	........L.K..........
Q0JM17	FSK(ac)LPEVK	..........KY.........
Q6F362	IYIFKVLK(ac)
Q6F362	IYIFK(ac)
Q6F362	PAAK(ac)AEEEPAAEKAPAAGKK
Q6F362	LPAGK(ac)GGAGEGK
Q6F362	LVLPGELAK(ac)K	..........KH.........
Q6F362	PAAKKPAEEEPAAEKAPAAGKK(ac)
Q6F362	SVETYK(ac)K
Q6F362	PAAKKPAEEEPAAEK(ac)
Q6F362	KPAEEEPAAEKAPAAGK(ac)
Q6F362	LPAGKGEK(ac)K
Q8H3X4	ELSVVGGTGK(ac)	..........KF.........
Q8W0C2	LAK(ac)YEVK	........L.K..........
Q943L0	YSEFFK(ac)	........F.K..........
Q943L0	SSK(ac)SEFFK	..........KY.........
B7E2W9	SYPENK(ac)	..........KH.........
B9FCF5	QACDK(ac)SFYPR	..........KF.........
H2KWU8	FALESFWDGK(ac)VATDLR
H2KWU8	RELK(ac)LESFWDGK	..........KF.........
H2KWU8	SSAEDLEK(ac)	........L.K..........
H2KWU8	GSK(ac)LDLVK
H2KWU8	GNATVPAMEMTK(ac)PELGPNTK
H2KWU8	ASIWK(ac)DAGIK
Q6L4W3	KQGVPVFELGMKFSSKK(ac)
Q6L4W3	K(ac)KQGVPVFELGMKFSSKKLFR
Q6L4W3	KQGVPVFELGMKFSSK(ac)
Q75IQ4	VK(ac)YSYAHGQDR	..........KY.........
Q7X7H3	LVFVTNNSTK(ac)
Q0IQF7	GGGK(ac)QIYAIR
Q0DD57	FEEIFSKHAK(ac)
Q0DD57	FEEIFSK(ac)	..........KH.........
P48494	K(ac)KFFVGGNWK
P48494	SLLGESNEFVGDK(ac)
Q8GSE9	ILFDK(ac)GYFGK	..........KY.........
Q7XUV4	LEEK(ac)ISQK
Q0JKY8	VQTEHASLPFDDQCAILEK(ac)	........L.K..........
Q0JKY8	TYPFVK(ac)NGTLK	........F.K..........
Q0JKY8	FK(ac)TEFYDK
Q0JKY8	EAVNQSLENLK(ac)
Q0JKY8	IK(ac)HAGVGSAIEYAVCALK	..........KH.........
Q0J7H9	SIKFYEK(ac)
Q5Z974	DVDFEK(ac)	........F.K..........
Q5Z974	ALAK(ac)DFEK	........L.K..........
B9F3C2	ILFDK(ac)GYFGK	..........KY.........
Q7XMK5	AEEMAAK(ac)	..........KY.........
B7E7X1	YTK(ac)CEEEDAH
Q6Z6H0	GIGEK(ac)VTIAGTR	..........KH.........
Q2QYL0	CLK(ac)LAGTIK
P0C446	LLK(ac)ER	..........KF.........
Q6Z504	IHK(ac)FDNYSK
Q0ILV0	VK(ac)AFDSPEGEK
Q0ILV0	AFDSPEGEK(ac)
Q9FU80	AFHK(ac)EMR	..........KY.........
Q6I5U6	EAVLYHYK(ac)	..........KH.........

## Sheet: Sheet1
	#	Motif	Motif Score	Foreground		Background		Fold Increase
				Matches	Size	Matches	Size
		**********KY*********	16	93	874	426	11950	2.98
		**********KH*********	16	84	781	246	11524	5.04
		********F*K**********	10.52	70	697	472	11278	2.4
		**********KF*********	10.67	64	627	435	10806	2.54
		**********K*F********	9.26	57	563	423	10371	2.48
	6	*********FK**********	7.68	43	506	325	9948	2.6
		********L*K**********	7.05	81	463	920	9623	1.83
									Amino	-10	-9	-8	-7	-6	-5	-4	-3	-2	-1	1	2	3	4	5	6	7	8	9	10
									A	-0.419874	-0.25065	1.88739	-0.613858	-0.0731947	0.587204	-4.91865	-2.76346	0.0166444	1.3267	-7.2505	0.686977	0.793984	-0.0174574	-0.72538	-0.141042	1.08155	1.38373	0.214101	1.36502
									C	0.845576	1.29388	-1.49282	0.107127	-1.17031	0.281914	0.150335	0.384155	-0.0435434	-0.0448416	-5.16159	-0.279675	-1.88941	0.305483	-1.07443	-0.630599	0	-0.510182	1.05665	0.693575
									D	0.116907	-0.34304	-1.64743	-0.167555	0.0210438	0.330404	-0.158515	-0.238598	0.0452752	3.22651	-2.07847	-0.467246	2.7587	-0.215026	0.877456	-0.447819	-2.01408	0.020816	-0.485452	0
									E	0.10133	-0.413525	-1.13247	2.50878	-0.0987052	-1.66959	1.23092	0.54546	-1.11839	8.88899	-2.24757	0.0621312	1.91222	2.75796	0.431212	0.262728	0.374173	-0.934794	-0.636952	0.563519
									F	0	0.0255804	-0.387958	-0.848324	0.878112	0.200935	-0.792904	7.73306	8.88899	4.92812	8.88899	8.88899	1.80107	1.89757	0.756218	0.107794	-0.893129	-0.437231	0.428291	0
									G	2.84619	-1.30575	0.203564	-0.294393	0	0.803271	1.55377	-0.693361	-1.8814	0.142065	-0.190036	-0.0801377	-0.820161	2.09103	0.672641	1.59193	0	0.129245	-0.352617	-0.0187705
									H	-0.318849	0.228192	-1.05061	0.315244	0.119301	-0.0377728	1.97634	1.1716	-0.343614	-0.233215	8.88899	1.58186	0.90518	-0.676954	-0.036401	0.610302	-0.0766005	0.0370154	-0.172566	2.8548
									I	-2.05914	-0.424581	-0.936291	-0.0223678	-3.18489	-0.692932	-0.648977	0.983803	1.9307	-0.5157	-2.73874	-2.83416	1.22966	-0.680894	-7.28216	0.230401	-0.219539	-1.60642	1.45272	0.840433
									K	-0.617083	7.969	0.240181	2.29559	1.73518	3.54121	0.299729	-0.704433	-4.3807	-8.66946	-8.66946	-2.80549	-0.627456	0.217814	8.88899	1.39437	0.977984	2.03419	5.98928	1.48122
									L	-0.700057	-0.138585	0.142848	0.2423	0.115658	-4.46661	2.70093	0.342657	8.3332	0.748362	0	1.09604	-0.0180456	-1.94119	-0.838932	0.77963	-1.32477	-0.119358	2.82045	-0.376544
									M	0.818442	-0.0328734	0.198185	-0.0751007	0.139363	0	0.0355518	-0.33564	0.179339	-1.05071	-0.358526	-0.106072	-0.216382	0.0792507	-1.33423	-0.113622	0.110979	0.224827	-0.036401	-0.625985
									N	-0.180127	-0.0284458	0.228854	0.498941	0.15764	0.764724	-1.30426	-0.522879	-1.57025	-1.77469	-1.91542	-1.08239	-1.54806	-2.18243	-0.297828	-1.71919	0.536854	0.181708	-1.35872	0
									P	1.7602	0.221921	-1.7986	-4.34361	-0.0491972	-0.87517	-0.212327	-0.970616	-3.38531	-1.93442	-2.4494	-0.957031	0.476124	-1.21261	-1.23822	-3.07002	-0.394587	0.452102	-3.25845	-1.07696
									Q	-0.509059	-0.636952	-1.34698	-0.121363	-1.10863	-0.508498	1.13106	-0.334794	-4.04508	0.714893	-0.970211	3.78252	0.855115	-0.592949	-0.636012	0	-0.792635	-0.770574	-0.876475	-0.602581
									R	2.11862	3.64762	6.48254	1.1947	1.89483	5.73212	0.672641	0.244735	-3.96019	-8.63639	-4.16096	-0.0500248	2.15902	2.8242	7.49648	2.31034	8.5632	1.65718	1.07733	1.30426
									S	-1.57463	-2.30233	-2.43274	-2.00502	-1.39115	-1.7716	-2.27943	-3.13241	-2.44418	-0.109803	0.0891089	-2.29731	-4.76955	-0.971429	-0.252666	-0.801618	-0.0410063	-0.672437	-4.00502	-1.6517
									T	-1.51159	-0.768276	1.17744	0.0231459	0.946154	-0.583692	-1.77754	0.161592	0	-0.728856	3.10204	-2.37903	-1.40373	0	0.615826	-0.590574	0.582694	1.23418	0	-0.721246
									V	-0.104025	-6.5867	1.32331	-0.180259	0.0605307	0.176852	0.258297	-0.0416751	0.994819	-2.73731	-8.66946	-4.51399	-3.8318	-0.6066	-2.18669	-0.0589858	-0.599117	-1.71377	0.517126	-0.658565
									W	-0.114639	0.575118	1.31176	-0.0507076	-1.32084	-2.80465	0.544698	-0.0492458	2.49621	0.257589	8.88899	1.54867	1.86774	0.410944	-0.741602	-2.69832	0.108574	1.66837	-0.101878	-0.511167
									Y	0.302161	1.98843	-2.06148	-1.92263	-0.567512	0.425043	0.0617305	5.12471	1.66615	3.63283	8.88899	8.88899	-0.294735	1.34843	0.916497	1.16513	-0.633764	0	-0.797239	0
