# Supplementary material for: Data for global lysine-acetylation analysis in rice (Oryza sativa)
Source: Data Brief. 2016 Feb 20;7:411–7. doi: 10.1016/j.dib.2016.02.032 (PMC4781998; doi:10.1016/j.dib.2016.02.032)
Supplement: Supplementary file 4 — Supplementary material [file mmc4.xlsx]

## Sheet: Table S3
Protein accession	GO category	GO terms ID	GO terms level	GO terms description
Q84J55	cellular_component	GO:0005622	4	intracellular
Q84J55	cellular_component	GO:0044444	7	cytoplasmic part
Q84J55	cellular_component	GO:0009536	8	plastid
Q84J55	cellular_component	GO:0005737	6	cytoplasm
Q84J55	cellular_component	GO:0043226	2	organelle
Q84J55	cellular_component	GO:0043227	3	membrane-bounded organelle
Q84J55	cellular_component	GO:0044464	3	cell part
Q84J55	cellular_component	GO:0005623	2	cell
Q84J55	cellular_component	GO:0043229	6	intracellular organelle
Q84J55	cellular_component	GO:0044424	5	intracellular part
Q84J55	cellular_component	GO:0005575	1	cellular_component
Q84J55	cellular_component	GO:0043231	7	intracellular membrane-bounded organelle
Q84J55	cellular_component	GO:0009507	9	chloroplast
Q84J55	cellular_component	GO:0005829	8	cytosol
Q84J55	cellular_component	GO:0005634	8	nucleus
Q84J55	cellular_component	GO:0030312	5	external encapsulating structure
Q84J55	cellular_component	GO:0005618	6	cell wall
Q84J55	cellular_component	GO:0071944	4	cell periphery
Q84J55	cellular_component	GO:0009505	7	plant-type cell wall
Q84J55	cellular_component	GO:0016020	2	membrane
Q84J55	cellular_component	GO:0005886	5	plasma membrane
Q84J55	biological_process	GO:0014070	5	response to organic cyclic compound
Q84J55	biological_process	GO:0009719	3	response to endogenous stimulus
Q84J55	biological_process	GO:0051716	4	cellular response to stimulus
Q84J55	biological_process	GO:0044763	3	single-organism cellular process
Q84J55	biological_process	GO:0033993	5	response to lipid
Q84J55	biological_process	GO:0097306	7	cellular response to alcohol
Q84J55	biological_process	GO:0097305	5	response to alcohol
Q84J55	biological_process	GO:0042221	3	response to chemical
Q84J55	biological_process	GO:0032870	7	cellular response to hormone stimulus
Q84J55	biological_process	GO:0009741	6	response to brassinosteroid
Q84J55	biological_process	GO:0071396	7	cellular response to lipid
Q84J55	biological_process	GO:0007154	4	cell communication
Q84J55	biological_process	GO:0050789	3	regulation of biological process
Q84J55	biological_process	GO:0043401	9	steroid hormone mediated signaling pathway
Q84J55	biological_process	GO:0009725	5	response to hormone
Q84J55	biological_process	GO:0010033	4	response to organic substance
Q84J55	biological_process	GO:1901700	4	response to oxygen-containing compound
Q84J55	biological_process	GO:0009987	2	cellular process
Q84J55	biological_process	GO:1901701	6	cellular response to oxygen-containing compound
Q84J55	biological_process	GO:0023052	2	signaling
Q84J55	biological_process	GO:0044699	2	single-organism process
Q84J55	biological_process	GO:0071310	6	cellular response to organic substance
Q84J55	biological_process	GO:0065007	2	biological regulation
Q84J55	biological_process	GO:0070887	5	cellular response to chemical stimulus
Q84J55	biological_process	GO:0048545	6	response to steroid hormone
Q84J55	biological_process	GO:0071495	4	cellular response to endogenous stimulus
Q84J55	biological_process	GO:0007165	5	signal transduction
Q84J55	biological_process	GO:0008150	1	biological_process
Q84J55	biological_process	GO:0071407	7	cellular response to organic cyclic compound
Q84J55	biological_process	GO:0009755	8	hormone-mediated signaling pathway
Q84J55	biological_process	GO:0050794	4	regulation of cellular process
Q84J55	biological_process	GO:0071383	8	cellular response to steroid hormone stimulus
Q84J55	biological_process	GO:0071367	8	cellular response to brassinosteroid stimulus
Q84J55	biological_process	GO:0044700	3	single organism signaling
Q84J55	biological_process	GO:0050896	2	response to stimulus
Q84J55	biological_process	GO:0009742	10	brassinosteroid mediated signaling pathway
Q84J55	biological_process	GO:0009607	3	response to biotic stimulus
Q84J55	biological_process	GO:0009617	5	response to bacterium
Q84J55	biological_process	GO:0051704	2	multi-organism process
Q84J55	biological_process	GO:0098542	5	defense response to other organism
Q84J55	biological_process	GO:0006950	3	response to stress
Q84J55	biological_process	GO:0006952	4	defense response
Q84J55	biological_process	GO:0051707	4	response to other organism
Q84J55	biological_process	GO:0042742	6	defense response to bacterium
Q84J55	biological_process	GO:0010035	4	response to inorganic substance
Q84J55	biological_process	GO:0010038	5	response to metal ion
Q84J55	biological_process	GO:0046686	6	response to cadmium ion
Q7XTE8	cellular_component	GO:0030312	5	external encapsulating structure
Q7XTE8	cellular_component	GO:0044464	3	cell part
Q7XTE8	cellular_component	GO:0005623	2	cell
Q7XTE8	cellular_component	GO:0005575	1	cellular_component
Q7XTE8	cellular_component	GO:0071944	4	cell periphery
Q7XTE8	cellular_component	GO:0005618	6	cell wall
Q7XTE8	cellular_component	GO:0043231	7	intracellular membrane-bounded organelle
Q7XTE8	cellular_component	GO:0005622	4	intracellular
Q7XTE8	cellular_component	GO:0009536	8	plastid
Q7XTE8	cellular_component	GO:0044444	7	cytoplasmic part
Q7XTE8	cellular_component	GO:0044434	10	chloroplast part
Q7XTE8	cellular_component	GO:0005737	6	cytoplasm
Q7XTE8	cellular_component	GO:0043226	2	organelle
Q7XTE8	cellular_component	GO:0009532	10	plastid stroma
Q7XTE8	cellular_component	GO:0044435	9	plastid part
Q7XTE8	cellular_component	GO:0044446	7	intracellular organelle part
Q7XTE8	cellular_component	GO:0043227	3	membrane-bounded organelle
Q7XTE8	cellular_component	GO:0043229	6	intracellular organelle
Q7XTE8	cellular_component	GO:0044424	5	intracellular part
Q7XTE8	cellular_component	GO:0044422	3	organelle part
Q7XTE8	cellular_component	GO:0009507	9	chloroplast
Q7XTE8	cellular_component	GO:0009570	11	chloroplast stroma
Q7XTE8	cellular_component	GO:0005739	8	mitochondrion
Q7XTE8	cellular_component	GO:0031967	8	organelle envelope
Q7XTE8	cellular_component	GO:0005634	8	nucleus
Q7XTE8	cellular_component	GO:0031975	4	envelope
Q7XTE8	cellular_component	GO:0012505	4	endomembrane system
Q7XTE8	cellular_component	GO:0044428	9	nuclear part
Q7XTE8	cellular_component	GO:0005635	10	nuclear envelope
Q7XTE8	cellular_component	GO:0016020	2	membrane
Q7XTE8	cellular_component	GO:0005886	5	plasma membrane
Q7XTE8	molecular_function	GO:0032555	7	purine ribonucleotide binding
Q7XTE8	molecular_function	GO:0043168	4	anion binding
Q7XTE8	molecular_function	GO:0032553	6	ribonucleotide binding
Q7XTE8	molecular_function	GO:0036094	3	small molecule binding
Q7XTE8	molecular_function	GO:0043167	3	ion binding
Q7XTE8	molecular_function	GO:0032549	5	ribonucleoside binding
Q7XTE8	molecular_function	GO:0035639	5	purine ribonucleoside triphosphate binding
Q7XTE8	molecular_function	GO:0097367	3	carbohydrate derivative binding
Q7XTE8	molecular_function	GO:0032559	8	adenyl ribonucleotide binding
Q7XTE8	molecular_function	GO:1901265	4	nucleoside phosphate binding
Q7XTE8	molecular_function	GO:0003674	1	molecular_function
Q7XTE8	molecular_function	GO:0000166	5	nucleotide binding
Q7XTE8	molecular_function	GO:0001882	4	nucleoside binding
Q7XTE8	molecular_function	GO:0030554	7	adenyl nucleotide binding
Q7XTE8	molecular_function	GO:1901363	3	heterocyclic compound binding
Q7XTE8	molecular_function	GO:0005488	2	binding
Q7XTE8	molecular_function	GO:0001883	5	purine nucleoside binding
Q7XTE8	molecular_function	GO:0017076	6	purine nucleotide binding
Q7XTE8	molecular_function	GO:0097159	3	organic cyclic compound binding
Q7XTE8	molecular_function	GO:0032550	6	purine ribonucleoside binding
Q7XTE8	molecular_function	GO:0005524	9	ATP binding
Q7XTE8	biological_process	GO:0008150	1	biological_process
Q7XTE8	biological_process	GO:0010035	4	response to inorganic substance
Q7XTE8	biological_process	GO:0010038	5	response to metal ion
Q7XTE8	biological_process	GO:0042221	3	response to chemical
Q7XTE8	biological_process	GO:0050896	2	response to stimulus
Q7XTE8	biological_process	GO:0046686	6	response to cadmium ion
Q6ZKC0	cellular_component	GO:0030312	5	external encapsulating structure
Q6ZKC0	cellular_component	GO:0044464	3	cell part
Q6ZKC0	cellular_component	GO:0005623	2	cell
Q6ZKC0	cellular_component	GO:0005575	1	cellular_component
Q6ZKC0	cellular_component	GO:0071944	4	cell periphery
Q6ZKC0	cellular_component	GO:0005618	6	cell wall
Q6ZKC0	cellular_component	GO:0043231	7	intracellular membrane-bounded organelle
Q6ZKC0	cellular_component	GO:0005622	4	intracellular
Q6ZKC0	cellular_component	GO:0009536	8	plastid
Q6ZKC0	cellular_component	GO:0044444	7	cytoplasmic part
Q6ZKC0	cellular_component	GO:0044434	10	chloroplast part
Q6ZKC0	cellular_component	GO:0005737	6	cytoplasm
Q6ZKC0	cellular_component	GO:0043226	2	organelle
Q6ZKC0	cellular_component	GO:0009532	10	plastid stroma
Q6ZKC0	cellular_component	GO:0044435	9	plastid part
Q6ZKC0	cellular_component	GO:0044446	7	intracellular organelle part
Q6ZKC0	cellular_component	GO:0043227	3	membrane-bounded organelle
Q6ZKC0	cellular_component	GO:0043229	6	intracellular organelle
Q6ZKC0	cellular_component	GO:0044424	5	intracellular part
Q6ZKC0	cellular_component	GO:0044422	3	organelle part
Q6ZKC0	cellular_component	GO:0009507	9	chloroplast
Q6ZKC0	cellular_component	GO:0009570	11	chloroplast stroma
Q6ZKC0	cellular_component	GO:0005739	8	mitochondrion
Q6ZKC0	cellular_component	GO:0031967	8	organelle envelope
Q6ZKC0	cellular_component	GO:0005634	8	nucleus
Q6ZKC0	cellular_component	GO:0031975	4	envelope
Q6ZKC0	cellular_component	GO:0012505	4	endomembrane system
Q6ZKC0	cellular_component	GO:0044428	9	nuclear part
Q6ZKC0	cellular_component	GO:0005635	10	nuclear envelope
Q6ZKC0	cellular_component	GO:0016020	2	membrane
Q6ZKC0	cellular_component	GO:0005886	5	plasma membrane
Q6ZKC0	molecular_function	GO:0032555	7	purine ribonucleotide binding
Q6ZKC0	molecular_function	GO:0043168	4	anion binding
Q6ZKC0	molecular_function	GO:0032553	6	ribonucleotide binding
Q6ZKC0	molecular_function	GO:0036094	3	small molecule binding
Q6ZKC0	molecular_function	GO:0043167	3	ion binding
Q6ZKC0	molecular_function	GO:0032549	5	ribonucleoside binding
Q6ZKC0	molecular_function	GO:0035639	5	purine ribonucleoside triphosphate binding
Q6ZKC0	molecular_function	GO:0097367	3	carbohydrate derivative binding
Q6ZKC0	molecular_function	GO:0032559	8	adenyl ribonucleotide binding
Q6ZKC0	molecular_function	GO:1901265	4	nucleoside phosphate binding
Q6ZKC0	molecular_function	GO:0003674	1	molecular_function
Q6ZKC0	molecular_function	GO:0000166	5	nucleotide binding
Q6ZKC0	molecular_function	GO:0001882	4	nucleoside binding
Q6ZKC0	molecular_function	GO:0030554	7	adenyl nucleotide binding
Q6ZKC0	molecular_function	GO:1901363	3	heterocyclic compound binding
Q6ZKC0	molecular_function	GO:0005488	2	binding
Q6ZKC0	molecular_function	GO:0001883	5	purine nucleoside binding
Q6ZKC0	molecular_function	GO:0017076	6	purine nucleotide binding
Q6ZKC0	molecular_function	GO:0097159	3	organic cyclic compound binding
Q6ZKC0	molecular_function	GO:0032550	6	purine ribonucleoside binding
Q6ZKC0	molecular_function	GO:0005524	9	ATP binding
Q6ZKC0	biological_process	GO:0008150	1	biological_process
Q6ZKC0	biological_process	GO:0010035	4	response to inorganic substance
Q6ZKC0	biological_process	GO:0010038	5	response to metal ion
Q6ZKC0	biological_process	GO:0042221	3	response to chemical
Q6ZKC0	biological_process	GO:0050896	2	response to stimulus
Q6ZKC0	biological_process	GO:0046686	6	response to cadmium ion
Q06967	cellular_component	GO:0030312	5	external encapsulating structure
Q06967	cellular_component	GO:0044464	3	cell part
Q06967	cellular_component	GO:0005623	2	cell
Q06967	cellular_component	GO:0005575	1	cellular_component
Q06967	cellular_component	GO:0071944	4	cell periphery
Q06967	cellular_component	GO:0005618	6	cell wall
Q06967	cellular_component	GO:0043231	7	intracellular membrane-bounded organelle
Q06967	cellular_component	GO:0005622	4	intracellular
Q06967	cellular_component	GO:0009536	8	plastid
Q06967	cellular_component	GO:0044444	7	cytoplasmic part
Q06967	cellular_component	GO:0044434	10	chloroplast part
Q06967	cellular_component	GO:0005737	6	cytoplasm
Q06967	cellular_component	GO:0043226	2	organelle
Q06967	cellular_component	GO:0009532	10	plastid stroma
Q06967	cellular_component	GO:0044435	9	plastid part
Q06967	cellular_component	GO:0044446	7	intracellular organelle part
Q06967	cellular_component	GO:0043227	3	membrane-bounded organelle
Q06967	cellular_component	GO:0043229	6	intracellular organelle
Q06967	cellular_component	GO:0044424	5	intracellular part
Q06967	cellular_component	GO:0044422	3	organelle part
Q06967	cellular_component	GO:0009507	9	chloroplast
Q06967	cellular_component	GO:0009570	11	chloroplast stroma
Q06967	cellular_component	GO:0005737	6	cytoplasm
Q06967	cellular_component	GO:0005739	8	mitochondrion
Q06967	cellular_component	GO:0031967	8	organelle envelope
Q06967	cellular_component	GO:0005634	8	nucleus
Q06967	cellular_component	GO:0031975	4	envelope
Q06967	cellular_component	GO:0012505	4	endomembrane system
Q06967	cellular_component	GO:0044428	9	nuclear part
Q06967	cellular_component	GO:0005635	10	nuclear envelope
Q06967	cellular_component	GO:0005634	8	nucleus
Q06967	cellular_component	GO:0016020	2	membrane
Q06967	cellular_component	GO:0005886	5	plasma membrane
Q06967	molecular_function	GO:0032555	7	purine ribonucleotide binding
Q06967	molecular_function	GO:0043168	4	anion binding
Q06967	molecular_function	GO:0032553	6	ribonucleotide binding
Q06967	molecular_function	GO:0036094	3	small molecule binding
Q06967	molecular_function	GO:0043167	3	ion binding
Q06967	molecular_function	GO:0032549	5	ribonucleoside binding
Q06967	molecular_function	GO:0035639	5	purine ribonucleoside triphosphate binding
Q06967	molecular_function	GO:0097367	3	carbohydrate derivative binding
Q06967	molecular_function	GO:0032559	8	adenyl ribonucleotide binding
Q06967	molecular_function	GO:1901265	4	nucleoside phosphate binding
Q06967	molecular_function	GO:0003674	1	molecular_function
Q06967	molecular_function	GO:0000166	5	nucleotide binding
Q06967	molecular_function	GO:0001882	4	nucleoside binding
Q06967	molecular_function	GO:0030554	7	adenyl nucleotide binding
Q06967	molecular_function	GO:1901363	3	heterocyclic compound binding
Q06967	molecular_function	GO:0005488	2	binding
Q06967	molecular_function	GO:0001883	5	purine nucleoside binding
Q06967	molecular_function	GO:0017076	6	purine nucleotide binding
Q06967	molecular_function	GO:0097159	3	organic cyclic compound binding
Q06967	molecular_function	GO:0032550	6	purine ribonucleoside binding
Q06967	molecular_function	GO:0005524	9	ATP binding
Q06967	molecular_function	GO:0052689	5	carboxylic ester hydrolase activity
Q06967	molecular_function	GO:0016787	3	hydrolase activity
Q06967	molecular_function	GO:0016788	4	hydrolase activity, acting on ester bonds
Q06967	molecular_function	GO:0004620	6	phospholipase activity
Q06967	molecular_function	GO:0003824	2	catalytic activity
Q06967	molecular_function	GO:0016298	5	lipase activity
Q06967	molecular_function	GO:0004623	7	phospholipase A2 activity
Q06967	molecular_function	GO:0004857	3	enzyme inhibitor activity
Q06967	molecular_function	GO:0019887	4	protein kinase regulator activity
Q06967	molecular_function	GO:0019210	4	kinase inhibitor activity
Q06967	molecular_function	GO:0004860	5	protein kinase inhibitor activity
Q06967	molecular_function	GO:0030234	2	enzyme regulator activity
Q06967	molecular_function	GO:0019207	3	kinase regulator activity
Q06967	molecular_function	GO:0030291	6	protein serine/threonine kinase inhibitor activity
Q06967	molecular_function	GO:0008426	7	protein kinase C inhibitor activity
Q06967	biological_process	GO:0006807	3	nitrogen compound metabolic process
Q06967	biological_process	GO:0051353	7	positive regulation of oxidoreductase activity
Q06967	biological_process	GO:0019222	4	regulation of metabolic process
Q06967	biological_process	GO:0034641	4	cellular nitrogen compound metabolic process
Q06967	biological_process	GO:0044710	3	single-organism metabolic process
Q06967	biological_process	GO:0050789	3	regulation of biological process
Q06967	biological_process	GO:0042435	6	indole-containing compound biosynthetic process
Q06967	biological_process	GO:0042430	5	indole-containing compound metabolic process
Q06967	biological_process	GO:0018130	5	heterocycle biosynthetic process
Q06967	biological_process	GO:0019438	5	aromatic compound biosynthetic process
Q06967	biological_process	GO:0046483	4	heterocycle metabolic process
Q06967	biological_process	GO:0051341	6	regulation of oxidoreductase activity
Q06967	biological_process	GO:1901605	9	alpha-amino acid metabolic process
Q06967	biological_process	GO:0009987	2	cellular process
Q06967	biological_process	GO:0065009	3	regulation of molecular function
Q06967	biological_process	GO:0044271	5	cellular nitrogen compound biosynthetic process
Q06967	biological_process	GO:0009072	9	aromatic amino acid family metabolic process
Q06967	biological_process	GO:0065007	2	biological regulation
Q06967	biological_process	GO:0006082	5	organic acid metabolic process
Q06967	biological_process	GO:0032768	7	regulation of monooxygenase activity
Q06967	biological_process	GO:0043085	6	positive regulation of catalytic activity
Q06967	biological_process	GO:0006587	11	serotonin biosynthetic process from tryptophan
Q06967	biological_process	GO:0006586	8	indolalkylamine metabolic process
Q06967	biological_process	GO:0032770	8	positive regulation of monooxygenase activity
Q06967	biological_process	GO:0019752	7	carboxylic acid metabolic process
Q06967	biological_process	GO:0006725	4	cellular aromatic compound metabolic process
Q06967	biological_process	GO:1901576	4	organic substance biosynthetic process
Q06967	biological_process	GO:0043436	6	oxoacid metabolic process
Q06967	biological_process	GO:0044281	4	small molecule metabolic process
Q06967	biological_process	GO:1901162	6	primary amino compound biosynthetic process
Q06967	biological_process	GO:1901160	5	primary amino compound metabolic process
Q06967	biological_process	GO:0044106	6	cellular amine metabolic process
Q06967	biological_process	GO:0044237	3	cellular metabolic process
Q06967	biological_process	GO:0044238	3	primary metabolic process
Q06967	biological_process	GO:0006576	7	cellular biogenic amine metabolic process
Q06967	biological_process	GO:1901564	4	organonitrogen compound metabolic process
Q06967	biological_process	GO:0006520	8	cellular amino acid metabolic process
Q06967	biological_process	GO:1901566	5	organonitrogen compound biosynthetic process
Q06967	biological_process	GO:0009058	3	biosynthetic process
Q06967	biological_process	GO:0044093	4	positive regulation of molecular function
Q06967	biological_process	GO:0008150	1	biological_process
Q06967	biological_process	GO:0042428	6	serotonin metabolic process
Q06967	biological_process	GO:1901360	4	organic cyclic compound metabolic process
Q06967	biological_process	GO:0042427	7	serotonin biosynthetic process
Q06967	biological_process	GO:0050790	5	regulation of catalytic activity
Q06967	biological_process	GO:1901362	5	organic cyclic compound biosynthetic process
Q06967	biological_process	GO:0008152	2	metabolic process
Q06967	biological_process	GO:0009308	5	amine metabolic process
Q06967	biological_process	GO:0071704	3	organic substance metabolic process
Q06967	biological_process	GO:0044249	4	cellular biosynthetic process
Q06967	biological_process	GO:0006568	10	tryptophan metabolic process
Q06967	biological_process	GO:0006588	12	activation of tryptophan 5-monooxygenase activity
Q06967	biological_process	GO:0051716	4	cellular response to stimulus
Q06967	biological_process	GO:0007049	4	cell cycle
Q06967	biological_process	GO:0044699	2	single-organism process
Q06967	biological_process	GO:0044763	3	single-organism cellular process
Q06967	biological_process	GO:0006950	3	response to stress
Q06967	biological_process	GO:0000075	6	cell cycle checkpoint
Q06967	biological_process	GO:0033554	5	cellular response to stress
Q06967	biological_process	GO:0031570	7	DNA integrity checkpoint
Q06967	biological_process	GO:0022402	5	cell cycle process
Q06967	biological_process	GO:0050896	2	response to stimulus
Q06967	biological_process	GO:0006974	6	cellular response to DNA damage stimulus
Q06967	biological_process	GO:0000077	8	DNA damage checkpoint
Q06967	biological_process	GO:0010035	4	response to inorganic substance
Q06967	biological_process	GO:0010038	5	response to metal ion
Q06967	biological_process	GO:0042221	3	response to chemical
Q06967	biological_process	GO:0046686	6	response to cadmium ion
Q9LI00	cellular_component	GO:0005622	4	intracellular
Q9LI00	cellular_component	GO:0042579	8	microbody
Q9LI00	cellular_component	GO:0044444	7	cytoplasmic part
Q9LI00	cellular_component	GO:0005737	6	cytoplasm
Q9LI00	cellular_component	GO:0043226	2	organelle
Q9LI00	cellular_component	GO:0043227	3	membrane-bounded organelle
Q9LI00	cellular_component	GO:0044464	3	cell part
Q9LI00	cellular_component	GO:0005623	2	cell
Q9LI00	cellular_component	GO:0043229	6	intracellular organelle
Q9LI00	cellular_component	GO:0044424	5	intracellular part
Q9LI00	cellular_component	GO:0005575	1	cellular_component
Q9LI00	cellular_component	GO:0043231	7	intracellular membrane-bounded organelle
Q9LI00	cellular_component	GO:0005777	9	peroxisome
Q9LI00	molecular_function	GO:1901265	4	nucleoside phosphate binding
Q9LI00	molecular_function	GO:0003674	1	molecular_function
Q9LI00	molecular_function	GO:0050662	4	coenzyme binding
Q9LI00	molecular_function	GO:0048037	3	cofactor binding
Q9LI00	molecular_function	GO:0000166	5	nucleotide binding
Q9LI00	molecular_function	GO:1901363	3	heterocyclic compound binding
Q9LI00	molecular_function	GO:0005488	2	binding
Q9LI00	molecular_function	GO:0036094	3	small molecule binding
Q9LI00	molecular_function	GO:0097159	3	organic cyclic compound binding
Q9LI00	molecular_function	GO:0050661	6	NADP binding
Q9LI00	molecular_function	GO:0016491	3	oxidoreductase activity
Q9LI00	molecular_function	GO:0016614	4	oxidoreductase activity, acting on CH-OH group of donors
Q9LI00	molecular_function	GO:0003824	2	catalytic activity
Q9LI00	molecular_function	GO:0016616	5	oxidoreductase activity, acting on the CH-OH group of donors, NAD = or NADP as acceptor
Q9LI00	molecular_function	GO:0004616	6	phosphogluconate dehydrogenase (decarboxylating) activity
Q9LI00	biological_process	GO:0044262	5	cellular carbohydrate metabolic process
Q9LI00	biological_process	GO:0009987	2	cellular process
Q9LI00	biological_process	GO:0005975	4	carbohydrate metabolic process
Q9LI00	biological_process	GO:0044281	4	small molecule metabolic process
Q9LI00	biological_process	GO:0006082	5	organic acid metabolic process
Q9LI00	biological_process	GO:0019520	9	aldonic acid metabolic process
Q9LI00	biological_process	GO:0043436	6	oxoacid metabolic process
Q9LI00	biological_process	GO:0008150	1	biological_process
Q9LI00	biological_process	GO:0032787	8	monocarboxylic acid metabolic process
Q9LI00	biological_process	GO:0044710	3	single-organism metabolic process
Q9LI00	biological_process	GO:0008152	2	metabolic process
Q9LI00	biological_process	GO:0071704	3	organic substance metabolic process
Q9LI00	biological_process	GO:0019752	7	carboxylic acid metabolic process
Q9LI00	biological_process	GO:0044237	3	cellular metabolic process
Q9LI00	biological_process	GO:0044238	3	primary metabolic process
Q9LI00	biological_process	GO:0019521	10	D-gluconate metabolic process
Q9LI00	biological_process	GO:0006807	3	nitrogen compound metabolic process
Q9LI00	biological_process	GO:0006725	4	cellular aromatic compound metabolic process
Q9LI00	biological_process	GO:1901575	4	organic substance catabolic process
Q9LI00	biological_process	GO:0019362	9	pyridine nucleotide metabolic process
Q9LI00	biological_process	GO:0006796	5	phosphate-containing compound metabolic process
Q9LI00	biological_process	GO:0006793	4	phosphorus metabolic process
Q9LI00	biological_process	GO:0034641	4	cellular nitrogen compound metabolic process
Q9LI00	biological_process	GO:0006753	7	nucleoside phosphate metabolic process
Q9LI00	biological_process	GO:0016052	5	carbohydrate catabolic process
Q9LI00	biological_process	GO:0006007	9	glucose catabolic process
Q9LI00	biological_process	GO:0006006	8	glucose metabolic process
Q9LI00	biological_process	GO:0005996	6	monosaccharide metabolic process
Q9LI00	biological_process	GO:0051186	4	cofactor metabolic process
Q9LI00	biological_process	GO:0006733	6	oxidoreduction coenzyme metabolic process
Q9LI00	biological_process	GO:0006732	5	coenzyme metabolic process
Q9LI00	biological_process	GO:0046483	4	heterocycle metabolic process
Q9LI00	biological_process	GO:0046365	7	monosaccharide catabolic process
Q9LI00	biological_process	GO:1901564	4	organonitrogen compound metabolic process
Q9LI00	biological_process	GO:0019318	7	hexose metabolic process
Q9LI00	biological_process	GO:0009056	3	catabolic process
Q9LI00	biological_process	GO:0006739	11	NADP metabolic process
Q9LI00	biological_process	GO:0055086	6	nucleobase-containing small molecule metabolic process
Q9LI00	biological_process	GO:1901360	4	organic cyclic compound metabolic process
Q9LI00	biological_process	GO:0006139	5	nucleobase-containing compound metabolic process
Q9LI00	biological_process	GO:0044723	5	single-organism carbohydrate metabolic process
Q9LI00	biological_process	GO:0044724	6	single-organism carbohydrate catabolic process
Q9LI00	biological_process	GO:0006740	12	NADPH regeneration
Q9LI00	biological_process	GO:0019637	5	organophosphate metabolic process
Q9LI00	biological_process	GO:0072524	5	pyridine-containing compound metabolic process
Q9LI00	biological_process	GO:0046496	10	nicotinamide nucleotide metabolic process
Q9LI00	biological_process	GO:0019320	8	hexose catabolic process
Q9LI00	biological_process	GO:0009117	8	nucleotide metabolic process
Q9LI00	biological_process	GO:0055114	4	oxidation-reduction process
Q9LI00	biological_process	GO:0006098	13	pentose-phosphate shunt
Q9LI00	biological_process	GO:0009719	3	response to endogenous stimulus
Q9LI00	biological_process	GO:0010033	4	response to organic substance
Q9LI00	biological_process	GO:1901700	4	response to oxygen-containing compound
Q9LI00	biological_process	GO:0033993	5	response to lipid
Q9LI00	biological_process	GO:0009725	5	response to hormone
Q9LI00	biological_process	GO:0097305	5	response to alcohol
Q9LI00	biological_process	GO:0042221	3	response to chemical
Q9LI00	biological_process	GO:0050896	2	response to stimulus
Q9LI00	biological_process	GO:0009737	6	response to abscisic acid
Q9LI00	biological_process	GO:0009266	4	response to temperature stimulus
Q9LI00	biological_process	GO:0009628	3	response to abiotic stimulus
Q9LI00	biological_process	GO:0006950	3	response to stress
Q9LI00	biological_process	GO:0009409	5	response to cold
Q9LI00	biological_process	GO:0006970	4	response to osmotic stress
Q9LI00	biological_process	GO:0009651	5	response to salt stress
Q9LI00	biological_process	GO:0010035	4	response to inorganic substance
Q9LI00	biological_process	GO:0009415	5	response to water
Q9LI00	biological_process	GO:0009414	6	response to water deprivation
Q6YZX6	cellular_component	GO:0005622	4	intracellular
Q6YZX6	cellular_component	GO:0044464	3	cell part
Q6YZX6	cellular_component	GO:0005623	2	cell
Q6YZX6	cellular_component	GO:0044424	5	intracellular part
Q6YZX6	cellular_component	GO:0005575	1	cellular_component
Q6YZX6	cellular_component	GO:0005737	6	cytoplasm
Q6YZX6	molecular_function	GO:0003674	1	molecular_function
Q6YZX6	molecular_function	GO:0051536	4	iron-sulfur cluster binding
Q6YZX6	molecular_function	GO:0005488	2	binding
Q6YZX6	molecular_function	GO:0051540	3	metal cluster binding
Q6YZX6	molecular_function	GO:0051539	5	4 iron, 4 sulfur cluster binding
Q6YZX6	molecular_function	GO:0016835	4	carbon-oxygen lyase activity
Q6YZX6	molecular_function	GO:0016836	5	hydro-lyase activity
Q6YZX6	molecular_function	GO:0003824	2	catalytic activity
Q6YZX6	molecular_function	GO:0016829	3	lyase activity
Q6YZX6	molecular_function	GO:0047780	6	citrate dehydratase activity
Q6YZX6	molecular_function	GO:0052633	6	isocitrate hydro-lyase (cis-aconitate-forming) activity
Q6YZX6	molecular_function	GO:0043169	4	cation binding
Q6YZX6	molecular_function	GO:0043167	3	ion binding
Q6YZX6	molecular_function	GO:0046872	5	metal ion binding
Q6YZX6	biological_process	GO:0044262	5	cellular carbohydrate metabolic process
Q6YZX6	biological_process	GO:0005975	4	carbohydrate metabolic process
Q6YZX6	biological_process	GO:0009987	2	cellular process
Q6YZX6	biological_process	GO:0006081	4	cellular aldehyde metabolic process
Q6YZX6	biological_process	GO:0043436	6	oxoacid metabolic process
Q6YZX6	biological_process	GO:0006082	5	organic acid metabolic process
Q6YZX6	biological_process	GO:0044281	4	small molecule metabolic process
Q6YZX6	biological_process	GO:0008150	1	biological_process
Q6YZX6	biological_process	GO:0032787	8	monocarboxylic acid metabolic process
Q6YZX6	biological_process	GO:0044710	3	single-organism metabolic process
Q6YZX6	biological_process	GO:0008152	2	metabolic process
Q6YZX6	biological_process	GO:0046487	9	glyoxylate metabolic process
Q6YZX6	biological_process	GO:0071704	3	organic substance metabolic process
Q6YZX6	biological_process	GO:0019752	7	carboxylic acid metabolic process
Q6YZX6	biological_process	GO:0044237	3	cellular metabolic process
Q6YZX6	biological_process	GO:0044238	3	primary metabolic process
Q6YZX6	biological_process	GO:0006097	10	glyoxylate cycle
Q10DV7	cellular_component	GO:0005622	4	intracellular
Q10DV7	cellular_component	GO:0043232	7	intracellular non-membrane-bounded organelle
Q10DV7	cellular_component	GO:0043226	2	organelle
Q10DV7	cellular_component	GO:0043228	3	non-membrane-bounded organelle
Q10DV7	cellular_component	GO:0044464	3	cell part
Q10DV7	cellular_component	GO:0005623	2	cell
Q10DV7	cellular_component	GO:0043229	6	intracellular organelle
Q10DV7	cellular_component	GO:0044424	5	intracellular part
Q10DV7	cellular_component	GO:0005575	1	cellular_component
Q10DV7	cellular_component	GO:0005856	8	cytoskeleton
Q10DV7	cellular_component	GO:0044444	7	cytoplasmic part
Q10DV7	cellular_component	GO:0005737	6	cytoplasm
Q10DV7	cellular_component	GO:0043227	3	membrane-bounded organelle
Q10DV7	cellular_component	GO:0043231	7	intracellular membrane-bounded organelle
Q10DV7	cellular_component	GO:0005739	8	mitochondrion
Q10DV7	cellular_component	GO:0016020	2	membrane
Q10DV7	cellular_component	GO:0071944	4	cell periphery
Q10DV7	cellular_component	GO:0005886	5	plasma membrane
Q10DV7	molecular_function	GO:0032555	7	purine ribonucleotide binding
Q10DV7	molecular_function	GO:0043168	4	anion binding
Q10DV7	molecular_function	GO:0032553	6	ribonucleotide binding
Q10DV7	molecular_function	GO:0036094	3	small molecule binding
Q10DV7	molecular_function	GO:0043167	3	ion binding
Q10DV7	molecular_function	GO:0032549	5	ribonucleoside binding
Q10DV7	molecular_function	GO:0035639	5	purine ribonucleoside triphosphate binding
Q10DV7	molecular_function	GO:0097367	3	carbohydrate derivative binding
Q10DV7	molecular_function	GO:0032559	8	adenyl ribonucleotide binding
Q10DV7	molecular_function	GO:1901265	4	nucleoside phosphate binding
Q10DV7	molecular_function	GO:0003674	1	molecular_function
Q10DV7	molecular_function	GO:0000166	5	nucleotide binding
Q10DV7	molecular_function	GO:0001882	4	nucleoside binding
Q10DV7	molecular_function	GO:0030554	7	adenyl nucleotide binding
Q10DV7	molecular_function	GO:1901363	3	heterocyclic compound binding
Q10DV7	molecular_function	GO:0005488	2	binding
Q10DV7	molecular_function	GO:0001883	5	purine nucleoside binding
Q10DV7	molecular_function	GO:0017076	6	purine nucleotide binding
Q10DV7	molecular_function	GO:0097159	3	organic cyclic compound binding
Q10DV7	molecular_function	GO:0032550	6	purine ribonucleoside binding
Q10DV7	molecular_function	GO:0005524	9	ATP binding
A3C6D7	cellular_component	GO:0005622	4	intracellular
A3C6D7	cellular_component	GO:0044464	3	cell part
A3C6D7	cellular_component	GO:0005623	2	cell
A3C6D7	cellular_component	GO:0044424	5	intracellular part
A3C6D7	cellular_component	GO:0005575	1	cellular_component
A3C6D7	cellular_component	GO:0005737	6	cytoplasm
A3C6D7	cellular_component	GO:0043232	7	intracellular non-membrane-bounded organelle
A3C6D7	cellular_component	GO:0043226	2	organelle
A3C6D7	cellular_component	GO:0043228	3	non-membrane-bounded organelle
A3C6D7	cellular_component	GO:0043229	6	intracellular organelle
A3C6D7	cellular_component	GO:0005856	8	cytoskeleton
A3C6D7	molecular_function	GO:0032555	7	purine ribonucleotide binding
A3C6D7	molecular_function	GO:0043168	4	anion binding
A3C6D7	molecular_function	GO:0032553	6	ribonucleotide binding
A3C6D7	molecular_function	GO:0036094	3	small molecule binding
A3C6D7	molecular_function	GO:0043167	3	ion binding
A3C6D7	molecular_function	GO:0032549	5	ribonucleoside binding
A3C6D7	molecular_function	GO:0035639	5	purine ribonucleoside triphosphate binding
A3C6D7	molecular_function	GO:0097367	3	carbohydrate derivative binding
A3C6D7	molecular_function	GO:0032559	8	adenyl ribonucleotide binding
A3C6D7	molecular_function	GO:1901265	4	nucleoside phosphate binding
A3C6D7	molecular_function	GO:0003674	1	molecular_function
A3C6D7	molecular_function	GO:0000166	5	nucleotide binding
A3C6D7	molecular_function	GO:0001882	4	nucleoside binding
A3C6D7	molecular_function	GO:0030554	7	adenyl nucleotide binding
A3C6D7	molecular_function	GO:1901363	3	heterocyclic compound binding
A3C6D7	molecular_function	GO:0005488	2	binding
A3C6D7	molecular_function	GO:0001883	5	purine nucleoside binding
A3C6D7	molecular_function	GO:0017076	6	purine nucleotide binding
A3C6D7	molecular_function	GO:0097159	3	organic cyclic compound binding
A3C6D7	molecular_function	GO:0032550	6	purine ribonucleoside binding
A3C6D7	molecular_function	GO:0005524	9	ATP binding
Q84TB3	cellular_component	GO:0044464	3	cell part
Q84TB3	cellular_component	GO:0005623	2	cell
Q84TB3	cellular_component	GO:0005575	1	cellular_component
Q84TB3	cellular_component	GO:0005622	4	intracellular
Q40677	cellular_component	GO:0005576	2	extracellular region
Q40677	cellular_component	GO:0005575	1	cellular_component
Q40677	cellular_component	GO:0048046	3	apoplast
Q40677	cellular_component	GO:0031967	8	organelle envelope
Q40677	cellular_component	GO:0009526	10	plastid envelope
Q40677	cellular_component	GO:0005623	2	cell
Q40677	cellular_component	GO:0031975	4	envelope
Q40677	cellular_component	GO:0043231	7	intracellular membrane-bounded organelle
Q40677	cellular_component	GO:0005622	4	intracellular
Q40677	cellular_component	GO:0009536	8	plastid
Q40677	cellular_component	GO:0044444	7	cytoplasmic part
Q40677	cellular_component	GO:0044434	10	chloroplast part
Q40677	cellular_component	GO:0005737	6	cytoplasm
Q40677	cellular_component	GO:0043226	2	organelle
Q40677	cellular_component	GO:0044435	9	plastid part
Q40677	cellular_component	GO:0044446	7	intracellular organelle part
Q40677	cellular_component	GO:0043227	3	membrane-bounded organelle
Q40677	cellular_component	GO:0044464	3	cell part
Q40677	cellular_component	GO:0043229	6	intracellular organelle
Q40677	cellular_component	GO:0044424	5	intracellular part
Q40677	cellular_component	GO:0044422	3	organelle part
Q40677	cellular_component	GO:0009507	9	chloroplast
Q40677	cellular_component	GO:0009941	11	chloroplast envelope
Q40677	cellular_component	GO:0005737	6	cytoplasm
Q40677	cellular_component	GO:0005829	8	cytosol
Q40677	cellular_component	GO:0044445	9	cytosolic part
Q40677	cellular_component	GO:0043232	7	intracellular non-membrane-bounded organelle
Q40677	cellular_component	GO:0032991	2	macromolecular complex
Q40677	cellular_component	GO:0030529	6	ribonucleoprotein complex
Q40677	cellular_component	GO:0043228	3	non-membrane-bounded organelle
Q40677	cellular_component	GO:0005840	8	ribosome
Q40677	cellular_component	GO:0022626	10	cytosolic ribosome
Q40677	cellular_component	GO:0016020	2	membrane
Q40677	cellular_component	GO:0009532	10	plastid stroma
Q40677	cellular_component	GO:0009570	11	chloroplast stroma
Q40677	cellular_component	GO:0010287	12	plastoglobule
Q40677	cellular_component	GO:0044436	7	thylakoid part
Q40677	cellular_component	GO:0009579	6	thylakoid
Q40677	cellular_component	GO:0031977	8	thylakoid lumen
Q40677	molecular_function	GO:0016832	5	aldehyde-lyase activity
Q40677	molecular_function	GO:0003674	1	molecular_function
Q40677	molecular_function	GO:0016830	4	carbon-carbon lyase activity
Q40677	molecular_function	GO:0003824	2	catalytic activity
Q40677	molecular_function	GO:0016829	3	lyase activity
Q40677	molecular_function	GO:0004332	6	fructose-bisphosphate aldolase activity
Q40677	biological_process	GO:0046365	7	monosaccharide catabolic process
Q40677	biological_process	GO:1901575	4	organic substance catabolic process
Q40677	biological_process	GO:0009987	2	cellular process
Q40677	biological_process	GO:0005975	4	carbohydrate metabolic process
Q40677	biological_process	GO:0019318	7	hexose metabolic process
Q40677	biological_process	GO:0009056	3	catabolic process
Q40677	biological_process	GO:0006091	4	generation of precursor metabolites and energy
Q40677	biological_process	GO:0008150	1	biological_process
Q40677	biological_process	GO:0016052	5	carbohydrate catabolic process
Q40677	biological_process	GO:0044723	5	single-organism carbohydrate metabolic process
Q40677	biological_process	GO:0044724	6	single-organism carbohydrate catabolic process
Q40677	biological_process	GO:0008152	2	metabolic process
Q40677	biological_process	GO:0006007	9	glucose catabolic process
Q40677	biological_process	GO:0006006	8	glucose metabolic process
Q40677	biological_process	GO:0019320	8	hexose catabolic process
Q40677	biological_process	GO:0071704	3	organic substance metabolic process
Q40677	biological_process	GO:0005996	6	monosaccharide metabolic process
Q40677	biological_process	GO:0044237	3	cellular metabolic process
Q40677	biological_process	GO:0044238	3	primary metabolic process
Q40677	biological_process	GO:0006096	10	glycolysis
Q40677	biological_process	GO:0009719	3	response to endogenous stimulus
Q40677	biological_process	GO:0010033	4	response to organic substance
Q40677	biological_process	GO:1901700	4	response to oxygen-containing compound
Q40677	biological_process	GO:0033993	5	response to lipid
Q40677	biological_process	GO:0009725	5	response to hormone
Q40677	biological_process	GO:0097305	5	response to alcohol
Q40677	biological_process	GO:0042221	3	response to chemical
Q40677	biological_process	GO:0050896	2	response to stimulus
Q40677	biological_process	GO:0009737	6	response to abscisic acid
Q40677	biological_process	GO:0010035	4	response to inorganic substance
Q40677	biological_process	GO:0010038	5	response to metal ion
Q40677	biological_process	GO:0046686	6	response to cadmium ion
P17784	cellular_component	GO:0005576	2	extracellular region
P17784	cellular_component	GO:0005575	1	cellular_component
P17784	cellular_component	GO:0048046	3	apoplast
P17784	cellular_component	GO:0030312	5	external encapsulating structure
P17784	cellular_component	GO:0044464	3	cell part
P17784	cellular_component	GO:0005623	2	cell
P17784	cellular_component	GO:0071944	4	cell periphery
P17784	cellular_component	GO:0005618	6	cell wall
P17784	cellular_component	GO:0005622	4	intracellular
P17784	cellular_component	GO:0044444	7	cytoplasmic part
P17784	cellular_component	GO:0009536	8	plastid
P17784	cellular_component	GO:0005737	6	cytoplasm
P17784	cellular_component	GO:0043226	2	organelle
P17784	cellular_component	GO:0043227	3	membrane-bounded organelle
P17784	cellular_component	GO:0043229	6	intracellular organelle
P17784	cellular_component	GO:0044424	5	intracellular part
P17784	cellular_component	GO:0043231	7	intracellular membrane-bounded organelle
P17784	cellular_component	GO:0009507	9	chloroplast
P17784	cellular_component	GO:0005737	6	cytoplasm
P17784	cellular_component	GO:0005829	8	cytosol
P17784	cellular_component	GO:0031967	8	organelle envelope
P17784	cellular_component	GO:0031975	4	envelope
P17784	cellular_component	GO:0005739	8	mitochondrion
P17784	cellular_component	GO:0044429	9	mitochondrial part
P17784	cellular_component	GO:0044446	7	intracellular organelle part
P17784	cellular_component	GO:0044422	3	organelle part
P17784	cellular_component	GO:0005740	10	mitochondrial envelope
P17784	cellular_component	GO:0005634	8	nucleus
P17784	cellular_component	GO:0031981	10	nuclear lumen
P17784	cellular_component	GO:0031974	2	membrane-enclosed lumen
P17784	cellular_component	GO:0070013	8	intracellular organelle lumen
P17784	cellular_component	GO:0043233	4	organelle lumen
P17784	cellular_component	GO:0043232	7	intracellular non-membrane-bounded organelle
P17784	cellular_component	GO:0043228	3	non-membrane-bounded organelle
P17784	cellular_component	GO:0044428	9	nuclear part
P17784	cellular_component	GO:0005730	11	nucleolus
P17784	cellular_component	GO:0016020	2	membrane
P17784	cellular_component	GO:0005886	5	plasma membrane
P17784	molecular_function	GO:0003674	1	molecular_function
P17784	molecular_function	GO:0005488	2	binding
P17784	molecular_function	GO:0043169	4	cation binding
P17784	molecular_function	GO:0043167	3	ion binding
P17784	molecular_function	GO:0046914	6	transition metal ion binding
P17784	molecular_function	GO:0046872	5	metal ion binding
P17784	molecular_function	GO:0005507	7	copper ion binding
P17784	molecular_function	GO:0016832	5	aldehyde-lyase activity
P17784	molecular_function	GO:0016830	4	carbon-carbon lyase activity
P17784	molecular_function	GO:0003824	2	catalytic activity
P17784	molecular_function	GO:0016829	3	lyase activity
P17784	molecular_function	GO:0004332	6	fructose-bisphosphate aldolase activity
P17784	biological_process	GO:0046365	7	monosaccharide catabolic process
P17784	biological_process	GO:1901575	4	organic substance catabolic process
P17784	biological_process	GO:0009987	2	cellular process
P17784	biological_process	GO:0005975	4	carbohydrate metabolic process
P17784	biological_process	GO:0019318	7	hexose metabolic process
P17784	biological_process	GO:0009056	3	catabolic process
P17784	biological_process	GO:0006091	4	generation of precursor metabolites and energy
P17784	biological_process	GO:0008150	1	biological_process
P17784	biological_process	GO:0016052	5	carbohydrate catabolic process
P17784	biological_process	GO:0044723	5	single-organism carbohydrate metabolic process
P17784	biological_process	GO:0044724	6	single-organism carbohydrate catabolic process
P17784	biological_process	GO:0008152	2	metabolic process
P17784	biological_process	GO:0006007	9	glucose catabolic process
P17784	biological_process	GO:0006006	8	glucose metabolic process
P17784	biological_process	GO:0019320	8	hexose catabolic process
P17784	biological_process	GO:0071704	3	organic substance metabolic process
P17784	biological_process	GO:0005996	6	monosaccharide metabolic process
P17784	biological_process	GO:0044237	3	cellular metabolic process
P17784	biological_process	GO:0044238	3	primary metabolic process
P17784	biological_process	GO:0006096	10	glycolysis
P17784	biological_process	GO:0010035	4	response to inorganic substance
P17784	biological_process	GO:0010038	5	response to metal ion
P17784	biological_process	GO:0042221	3	response to chemical
P17784	biological_process	GO:0050896	2	response to stimulus
P17784	biological_process	GO:0046686	6	response to cadmium ion
P17784	biological_process	GO:0009628	3	response to abiotic stimulus
P17784	biological_process	GO:0080167	4	response to karrikin
P17784	biological_process	GO:0006950	3	response to stress
P17784	biological_process	GO:0006970	4	response to osmotic stress
P17784	biological_process	GO:0009651	5	response to salt stress
Q10N21	cellular_component	GO:0030312	5	external encapsulating structure
Q10N21	cellular_component	GO:0044464	3	cell part
Q10N21	cellular_component	GO:0005623	2	cell
Q10N21	cellular_component	GO:0005575	1	cellular_component
Q10N21	cellular_component	GO:0071944	4	cell periphery
Q10N21	cellular_component	GO:0005618	6	cell wall
Q10N21	cellular_component	GO:0043231	7	intracellular membrane-bounded organelle
Q10N21	cellular_component	GO:0005622	4	intracellular
Q10N21	cellular_component	GO:0009536	8	plastid
Q10N21	cellular_component	GO:0044444	7	cytoplasmic part
Q10N21	cellular_component	GO:0044434	10	chloroplast part
Q10N21	cellular_component	GO:0005737	6	cytoplasm
Q10N21	cellular_component	GO:0043226	2	organelle
Q10N21	cellular_component	GO:0009532	10	plastid stroma
Q10N21	cellular_component	GO:0044435	9	plastid part
Q10N21	cellular_component	GO:0044446	7	intracellular organelle part
Q10N21	cellular_component	GO:0043227	3	membrane-bounded organelle
Q10N21	cellular_component	GO:0043229	6	intracellular organelle
Q10N21	cellular_component	GO:0044424	5	intracellular part
Q10N21	cellular_component	GO:0044422	3	organelle part
Q10N21	cellular_component	GO:0009507	9	chloroplast
Q10N21	cellular_component	GO:0009570	11	chloroplast stroma
Q10N21	cellular_component	GO:0016020	2	membrane
Q10N21	cellular_component	GO:0005886	5	plasma membrane
Q10N21	molecular_function	GO:0003674	1	molecular_function
Q10N21	molecular_function	GO:0005488	2	binding
Q10N21	molecular_function	GO:1901363	3	heterocyclic compound binding
Q10N21	molecular_function	GO:0097159	3	organic cyclic compound binding
Q10N21	molecular_function	GO:0046906	4	tetrapyrrole binding
Q10N21	molecular_function	GO:0020037	5	heme binding
Q10N21	molecular_function	GO:0016209	2	antioxidant activity
Q10N21	molecular_function	GO:0004601	5	peroxidase activity
Q10N21	molecular_function	GO:0016491	3	oxidoreductase activity
Q10N21	molecular_function	GO:0003824	2	catalytic activity
Q10N21	molecular_function	GO:0016684	4	oxidoreductase activity, acting on peroxide as acceptor
Q10N21	molecular_function	GO:0016688	6	L-ascorbate peroxidase activity
Q10N21	molecular_function	GO:0043169	4	cation binding
Q10N21	molecular_function	GO:0043167	3	ion binding
Q10N21	molecular_function	GO:0046872	5	metal ion binding
Q10N21	biological_process	GO:0022414	3	reproductive process
Q10N21	biological_process	GO:0044767	3	single-organism developmental process
Q10N21	biological_process	GO:0061458	6	reproductive system development
Q10N21	biological_process	GO:0044699	2	single-organism process
Q10N21	biological_process	GO:0048316	9	seed development
Q10N21	biological_process	GO:0007275	4	multicellular organismal development
Q10N21	biological_process	GO:0009790	5	embryo development
Q10N21	biological_process	GO:0010154	8	fruit development
Q10N21	biological_process	GO:0009791	5	post-embryonic development
Q10N21	biological_process	GO:0048856	3	anatomical structure development
Q10N21	biological_process	GO:0048731	5	system development
Q10N21	biological_process	GO:0048608	7	reproductive structure development
Q10N21	biological_process	GO:0003006	4	developmental process involved in reproduction
Q10N21	biological_process	GO:0008150	1	biological_process
Q10N21	biological_process	GO:0032502	2	developmental process
Q10N21	biological_process	GO:0032501	2	multicellular organismal process
Q10N21	biological_process	GO:0044707	3	single-multicellular organism process
Q10N21	biological_process	GO:0000003	2	reproduction
Q10N21	biological_process	GO:0009793	10	embryo development ending in seed dormancy
Q10N21	biological_process	GO:0042542	6	response to hydrogen peroxide
Q10N21	biological_process	GO:0051716	4	cellular response to stimulus
Q10N21	biological_process	GO:0070301	8	cellular response to hydrogen peroxide
Q10N21	biological_process	GO:0044763	3	single-organism cellular process
Q10N21	biological_process	GO:0042221	3	response to chemical
Q10N21	biological_process	GO:0010035	4	response to inorganic substance
Q10N21	biological_process	GO:0006979	4	response to oxidative stress
Q10N21	biological_process	GO:0042743	5	hydrogen peroxide metabolic process
Q10N21	biological_process	GO:0044237	3	cellular metabolic process
Q10N21	biological_process	GO:1901700	4	response to oxygen-containing compound
Q10N21	biological_process	GO:1901701	6	cellular response to oxygen-containing compound
Q10N21	biological_process	GO:0009987	2	cellular process
Q10N21	biological_process	GO:0072593	4	reactive oxygen species metabolic process
Q10N21	biological_process	GO:0006950	3	response to stress
Q10N21	biological_process	GO:0033554	5	cellular response to stress
Q10N21	biological_process	GO:0009056	3	catabolic process
Q10N21	biological_process	GO:0070887	5	cellular response to chemical stimulus
Q10N21	biological_process	GO:0008152	2	metabolic process
Q10N21	biological_process	GO:0034614	7	cellular response to reactive oxygen species
Q10N21	biological_process	GO:0034599	6	cellular response to oxidative stress
Q10N21	biological_process	GO:0044248	4	cellular catabolic process
Q10N21	biological_process	GO:0000302	5	response to reactive oxygen species
Q10N21	biological_process	GO:0050896	2	response to stimulus
Q10N21	biological_process	GO:0042744	9	hydrogen peroxide catabolic process
Q10N21	biological_process	GO:0010038	5	response to metal ion
Q10N21	biological_process	GO:0046686	6	response to cadmium ion
Q10N21	biological_process	GO:0009266	4	response to temperature stimulus
Q10N21	biological_process	GO:0009628	3	response to abiotic stimulus
Q10N21	biological_process	GO:0009408	5	response to heat
Q10N21	biological_process	GO:0006970	4	response to osmotic stress
Q10N21	biological_process	GO:0009651	5	response to salt stress
Q6ZJJ1	cellular_component	GO:0031967	8	organelle envelope
Q6ZJJ1	cellular_component	GO:0009526	10	plastid envelope
Q6ZJJ1	cellular_component	GO:0005623	2	cell
Q6ZJJ1	cellular_component	GO:0005575	1	cellular_component
Q6ZJJ1	cellular_component	GO:0031975	4	envelope
Q6ZJJ1	cellular_component	GO:0043231	7	intracellular membrane-bounded organelle
Q6ZJJ1	cellular_component	GO:0005622	4	intracellular
Q6ZJJ1	cellular_component	GO:0009536	8	plastid
Q6ZJJ1	cellular_component	GO:0044444	7	cytoplasmic part
Q6ZJJ1	cellular_component	GO:0044434	10	chloroplast part
Q6ZJJ1	cellular_component	GO:0005737	6	cytoplasm
Q6ZJJ1	cellular_component	GO:0043226	2	organelle
Q6ZJJ1	cellular_component	GO:0044435	9	plastid part
Q6ZJJ1	cellular_component	GO:0044446	7	intracellular organelle part
Q6ZJJ1	cellular_component	GO:0043227	3	membrane-bounded organelle
Q6ZJJ1	cellular_component	GO:0044464	3	cell part
Q6ZJJ1	cellular_component	GO:0043229	6	intracellular organelle
Q6ZJJ1	cellular_component	GO:0044424	5	intracellular part
Q6ZJJ1	cellular_component	GO:0044422	3	organelle part
Q6ZJJ1	cellular_component	GO:0009507	9	chloroplast
Q6ZJJ1	cellular_component	GO:0009941	11	chloroplast envelope
Q6ZJJ1	cellular_component	GO:0016020	2	membrane
Q6ZJJ1	cellular_component	GO:0031224	4	intrinsic to membrane
Q6ZJJ1	cellular_component	GO:0044425	3	membrane part
Q6ZJJ1	cellular_component	GO:0016021	5	integral to membrane
Q6ZJJ1	cellular_component	GO:0005739	8	mitochondrion
Q6ZJJ1	cellular_component	GO:0042579	8	microbody
Q6ZJJ1	cellular_component	GO:0005777	9	peroxisome
Q6ZJJ1	cellular_component	GO:0071944	4	cell periphery
Q6ZJJ1	cellular_component	GO:0005886	5	plasma membrane
Q6ZJJ1	cellular_component	GO:0005773	8	vacuole
Q6ZJJ1	molecular_function	GO:0003674	1	molecular_function
Q6ZJJ1	molecular_function	GO:0005488	2	binding
Q6ZJJ1	molecular_function	GO:1901363	3	heterocyclic compound binding
Q6ZJJ1	molecular_function	GO:0097159	3	organic cyclic compound binding
Q6ZJJ1	molecular_function	GO:0046906	4	tetrapyrrole binding
Q6ZJJ1	molecular_function	GO:0020037	5	heme binding
Q6ZJJ1	molecular_function	GO:0016209	2	antioxidant activity
Q6ZJJ1	molecular_function	GO:0004601	5	peroxidase activity
Q6ZJJ1	molecular_function	GO:0016491	3	oxidoreductase activity
Q6ZJJ1	molecular_function	GO:0003824	2	catalytic activity
Q6ZJJ1	molecular_function	GO:0016684	4	oxidoreductase activity, acting on peroxide as acceptor
Q6ZJJ1	molecular_function	GO:0016688	6	L-ascorbate peroxidase activity
Q6ZJJ1	molecular_function	GO:0043169	4	cation binding
Q6ZJJ1	molecular_function	GO:0043167	3	ion binding
Q6ZJJ1	molecular_function	GO:0046872	5	metal ion binding
Q6ZJJ1	biological_process	GO:0042542	6	response to hydrogen peroxide
Q6ZJJ1	biological_process	GO:0051716	4	cellular response to stimulus
Q6ZJJ1	biological_process	GO:0070301	8	cellular response to hydrogen peroxide
Q6ZJJ1	biological_process	GO:0044763	3	single-organism cellular process
Q6ZJJ1	biological_process	GO:0042221	3	response to chemical
Q6ZJJ1	biological_process	GO:0010035	4	response to inorganic substance
Q6ZJJ1	biological_process	GO:0006979	4	response to oxidative stress
Q6ZJJ1	biological_process	GO:0042743	5	hydrogen peroxide metabolic process
Q6ZJJ1	biological_process	GO:0044237	3	cellular metabolic process
Q6ZJJ1	biological_process	GO:1901700	4	response to oxygen-containing compound
Q6ZJJ1	biological_process	GO:1901701	6	cellular response to oxygen-containing compound
Q6ZJJ1	biological_process	GO:0009987	2	cellular process
Q6ZJJ1	biological_process	GO:0044699	2	single-organism process
Q6ZJJ1	biological_process	GO:0072593	4	reactive oxygen species metabolic process
Q6ZJJ1	biological_process	GO:0006950	3	response to stress
Q6ZJJ1	biological_process	GO:0033554	5	cellular response to stress
Q6ZJJ1	biological_process	GO:0009056	3	catabolic process
Q6ZJJ1	biological_process	GO:0070887	5	cellular response to chemical stimulus
Q6ZJJ1	biological_process	GO:0008150	1	biological_process
Q6ZJJ1	biological_process	GO:0008152	2	metabolic process
Q6ZJJ1	biological_process	GO:0034614	7	cellular response to reactive oxygen species
Q6ZJJ1	biological_process	GO:0034599	6	cellular response to oxidative stress
Q6ZJJ1	biological_process	GO:0044248	4	cellular catabolic process
Q6ZJJ1	biological_process	GO:0000302	5	response to reactive oxygen species
Q6ZJJ1	biological_process	GO:0050896	2	response to stimulus
Q6ZJJ1	biological_process	GO:0042744	9	hydrogen peroxide catabolic process
Q7XJ02	cellular_component	GO:0005623	2	cell
Q7XJ02	cellular_component	GO:0005575	1	cellular_component
Q7XJ02	cellular_component	GO:0043231	7	intracellular membrane-bounded organelle
Q7XJ02	cellular_component	GO:0005622	4	intracellular
Q7XJ02	cellular_component	GO:0009536	8	plastid
Q7XJ02	cellular_component	GO:0044444	7	cytoplasmic part
Q7XJ02	cellular_component	GO:0044434	10	chloroplast part
Q7XJ02	cellular_component	GO:0005737	6	cytoplasm
Q7XJ02	cellular_component	GO:0043226	2	organelle
Q7XJ02	cellular_component	GO:0009532	10	plastid stroma
Q7XJ02	cellular_component	GO:0044435	9	plastid part
Q7XJ02	cellular_component	GO:0044446	7	intracellular organelle part
Q7XJ02	cellular_component	GO:0043227	3	membrane-bounded organelle
Q7XJ02	cellular_component	GO:0044464	3	cell part
Q7XJ02	cellular_component	GO:0043229	6	intracellular organelle
Q7XJ02	cellular_component	GO:0044424	5	intracellular part
Q7XJ02	cellular_component	GO:0044422	3	organelle part
Q7XJ02	cellular_component	GO:0009507	9	chloroplast
Q7XJ02	cellular_component	GO:0009570	11	chloroplast stroma
Q7XJ02	cellular_component	GO:0016020	2	membrane
Q7XJ02	cellular_component	GO:0005739	8	mitochondrion
Q7XJ02	cellular_component	GO:0009579	6	thylakoid
Q7XJ02	molecular_function	GO:0003674	1	molecular_function
Q7XJ02	molecular_function	GO:0005488	2	binding
Q7XJ02	molecular_function	GO:1901363	3	heterocyclic compound binding
Q7XJ02	molecular_function	GO:0097159	3	organic cyclic compound binding
Q7XJ02	molecular_function	GO:0046906	4	tetrapyrrole binding
Q7XJ02	molecular_function	GO:0020037	5	heme binding
Q7XJ02	molecular_function	GO:0016209	2	antioxidant activity
Q7XJ02	molecular_function	GO:0004601	5	peroxidase activity
Q7XJ02	molecular_function	GO:0016491	3	oxidoreductase activity
Q7XJ02	molecular_function	GO:0003824	2	catalytic activity
Q7XJ02	molecular_function	GO:0016684	4	oxidoreductase activity, acting on peroxide as acceptor
Q7XJ02	molecular_function	GO:0016688	6	L-ascorbate peroxidase activity
Q7XJ02	molecular_function	GO:0043169	4	cation binding
Q7XJ02	molecular_function	GO:0043167	3	ion binding
Q7XJ02	molecular_function	GO:0046872	5	metal ion binding
Q7XJ02	biological_process	GO:0042542	6	response to hydrogen peroxide
Q7XJ02	biological_process	GO:0051716	4	cellular response to stimulus
Q7XJ02	biological_process	GO:0070301	8	cellular response to hydrogen peroxide
Q7XJ02	biological_process	GO:0044763	3	single-organism cellular process
Q7XJ02	biological_process	GO:0042221	3	response to chemical
Q7XJ02	biological_process	GO:0010035	4	response to inorganic substance
Q7XJ02	biological_process	GO:0006979	4	response to oxidative stress
Q7XJ02	biological_process	GO:0042743	5	hydrogen peroxide metabolic process
Q7XJ02	biological_process	GO:0044237	3	cellular metabolic process
Q7XJ02	biological_process	GO:1901700	4	response to oxygen-containing compound
Q7XJ02	biological_process	GO:1901701	6	cellular response to oxygen-containing compound
Q7XJ02	biological_process	GO:0009987	2	cellular process
Q7XJ02	biological_process	GO:0044699	2	single-organism process
Q7XJ02	biological_process	GO:0072593	4	reactive oxygen species metabolic process
Q7XJ02	biological_process	GO:0006950	3	response to stress
Q7XJ02	biological_process	GO:0033554	5	cellular response to stress
Q7XJ02	biological_process	GO:0009056	3	catabolic process
Q7XJ02	biological_process	GO:0070887	5	cellular response to chemical stimulus
Q7XJ02	biological_process	GO:0008150	1	biological_process
Q7XJ02	biological_process	GO:0008152	2	metabolic process
Q7XJ02	biological_process	GO:0034614	7	cellular response to reactive oxygen species
Q7XJ02	biological_process	GO:0034599	6	cellular response to oxidative stress
Q7XJ02	biological_process	GO:0044248	4	cellular catabolic process
Q7XJ02	biological_process	GO:0000302	5	response to reactive oxygen species
Q7XJ02	biological_process	GO:0050896	2	response to stimulus
Q7XJ02	biological_process	GO:0042744	9	hydrogen peroxide catabolic process
Q69SV0	cellular_component	GO:0031967	8	organelle envelope
Q69SV0	cellular_component	GO:0042170	11	plastid membrane
Q69SV0	cellular_component	GO:0009526	10	plastid envelope
Q69SV0	cellular_component	GO:0005623	2	cell
Q69SV0	cellular_component	GO:0009941	11	chloroplast envelope
Q69SV0	cellular_component	GO:0005575	1	cellular_component
Q69SV0	cellular_component	GO:0031975	4	envelope
Q69SV0	cellular_component	GO:0043231	7	intracellular membrane-bounded organelle
Q69SV0	cellular_component	GO:0005622	4	intracellular
Q69SV0	cellular_component	GO:0044444	7	cytoplasmic part
Q69SV0	cellular_component	GO:0009536	8	plastid
Q69SV0	cellular_component	GO:0044434	10	chloroplast part
Q69SV0	cellular_component	GO:0005737	6	cytoplasm
Q69SV0	cellular_component	GO:0016020	2	membrane
Q69SV0	cellular_component	GO:0043226	2	organelle
Q69SV0	cellular_component	GO:0044435	9	plastid part
Q69SV0	cellular_component	GO:0031090	4	organelle membrane
Q69SV0	cellular_component	GO:0044446	7	intracellular organelle part
Q69SV0	cellular_component	GO:0043227	3	membrane-bounded organelle
Q69SV0	cellular_component	GO:0044464	3	cell part
Q69SV0	cellular_component	GO:0043229	6	intracellular organelle
Q69SV0	cellular_component	GO:0044424	5	intracellular part
Q69SV0	cellular_component	GO:0044422	3	organelle part
Q69SV0	cellular_component	GO:0009507	9	chloroplast
Q69SV0	cellular_component	GO:0031969	12	chloroplast membrane
Q69SV0	cellular_component	GO:0031224	4	intrinsic to membrane
Q69SV0	cellular_component	GO:0044425	3	membrane part
Q69SV0	cellular_component	GO:0016021	5	integral to membrane
Q69SV0	cellular_component	GO:0005739	8	mitochondrion
Q69SV0	cellular_component	GO:0009579	6	thylakoid
Q69SV0	molecular_function	GO:0003674	1	molecular_function
Q69SV0	molecular_function	GO:0005488	2	binding
Q69SV0	molecular_function	GO:1901363	3	heterocyclic compound binding
Q69SV0	molecular_function	GO:0097159	3	organic cyclic compound binding
Q69SV0	molecular_function	GO:0046906	4	tetrapyrrole binding
Q69SV0	molecular_function	GO:0020037	5	heme binding
Q69SV0	molecular_function	GO:0016209	2	antioxidant activity
Q69SV0	molecular_function	GO:0004601	5	peroxidase activity
Q69SV0	molecular_function	GO:0016491	3	oxidoreductase activity
Q69SV0	molecular_function	GO:0003824	2	catalytic activity
Q69SV0	molecular_function	GO:0016684	4	oxidoreductase activity, acting on peroxide as acceptor
Q69SV0	molecular_function	GO:0016688	6	L-ascorbate peroxidase activity
Q69SV0	molecular_function	GO:0043169	4	cation binding
Q69SV0	molecular_function	GO:0043167	3	ion binding
Q69SV0	molecular_function	GO:0046872	5	metal ion binding
Q69SV0	biological_process	GO:0042542	6	response to hydrogen peroxide
Q69SV0	biological_process	GO:0051716	4	cellular response to stimulus
Q69SV0	biological_process	GO:0070301	8	cellular response to hydrogen peroxide
Q69SV0	biological_process	GO:0044763	3	single-organism cellular process
Q69SV0	biological_process	GO:0042221	3	response to chemical
Q69SV0	biological_process	GO:0010035	4	response to inorganic substance
Q69SV0	biological_process	GO:0006979	4	response to oxidative stress
Q69SV0	biological_process	GO:0042743	5	hydrogen peroxide metabolic process
Q69SV0	biological_process	GO:0044237	3	cellular metabolic process
Q69SV0	biological_process	GO:1901700	4	response to oxygen-containing compound
Q69SV0	biological_process	GO:1901701	6	cellular response to oxygen-containing compound
Q69SV0	biological_process	GO:0009987	2	cellular process
Q69SV0	biological_process	GO:0044699	2	single-organism process
Q69SV0	biological_process	GO:0072593	4	reactive oxygen species metabolic process
Q69SV0	biological_process	GO:0006950	3	response to stress
Q69SV0	biological_process	GO:0033554	5	cellular response to stress
Q69SV0	biological_process	GO:0009056	3	catabolic process
Q69SV0	biological_process	GO:0070887	5	cellular response to chemical stimulus
Q69SV0	biological_process	GO:0008150	1	biological_process
Q69SV0	biological_process	GO:0008152	2	metabolic process
Q69SV0	biological_process	GO:0034614	7	cellular response to reactive oxygen species
Q69SV0	biological_process	GO:0034599	6	cellular response to oxidative stress
Q69SV0	biological_process	GO:0044248	4	cellular catabolic process
Q69SV0	biological_process	GO:0000302	5	response to reactive oxygen species
Q69SV0	biological_process	GO:0050896	2	response to stimulus
Q69SV0	biological_process	GO:0042744	9	hydrogen peroxide catabolic process
Q06396	cellular_component	GO:0005622	4	intracellular
Q06396	cellular_component	GO:0044444	7	cytoplasmic part
Q06396	cellular_component	GO:0005737	6	cytoplasm
Q06396	cellular_component	GO:0043226	2	organelle
Q06396	cellular_component	GO:0043227	3	membrane-bounded organelle
Q06396	cellular_component	GO:0044464	3	cell part
Q06396	cellular_component	GO:0005623	2	cell
Q06396	cellular_component	GO:0043229	6	intracellular organelle
Q06396	cellular_component	GO:0044424	5	intracellular part
Q06396	cellular_component	GO:0005575	1	cellular_component
Q06396	cellular_component	GO:0043231	7	intracellular membrane-bounded organelle
Q06396	cellular_component	GO:0005794	8	Golgi apparatus
Q06396	cellular_component	GO:0016020	2	membrane
Q06396	cellular_component	GO:0071944	4	cell periphery
Q06396	cellular_component	GO:0005886	5	plasma membrane
Q06396	cellular_component	GO:0005773	8	vacuole
Q06396	molecular_function	GO:0003674	1	molecular_function
Q06396	molecular_function	GO:0005488	2	binding
Q06396	molecular_function	GO:0043169	4	cation binding
Q06396	molecular_function	GO:0043167	3	ion binding
Q06396	molecular_function	GO:0046914	6	transition metal ion binding
Q06396	molecular_function	GO:0046872	5	metal ion binding
Q06396	molecular_function	GO:0005507	7	copper ion binding
Q06396	molecular_function	GO:0032555	7	purine ribonucleotide binding
Q06396	molecular_function	GO:0043168	4	anion binding
Q06396	molecular_function	GO:0032553	6	ribonucleotide binding
Q06396	molecular_function	GO:0036094	3	small molecule binding
Q06396	molecular_function	GO:0032549	5	ribonucleoside binding
Q06396	molecular_function	GO:0035639	5	purine ribonucleoside triphosphate binding
Q06396	molecular_function	GO:0097367	3	carbohydrate derivative binding
Q06396	molecular_function	GO:1901265	4	nucleoside phosphate binding
Q06396	molecular_function	GO:0019001	7	guanyl nucleotide binding
Q06396	molecular_function	GO:0000166	5	nucleotide binding
Q06396	molecular_function	GO:0001882	4	nucleoside binding
Q06396	molecular_function	GO:1901363	3	heterocyclic compound binding
Q06396	molecular_function	GO:0001883	5	purine nucleoside binding
Q06396	molecular_function	GO:0032561	8	guanyl ribonucleotide binding
Q06396	molecular_function	GO:0017076	6	purine nucleotide binding
Q06396	molecular_function	GO:0097159	3	organic cyclic compound binding
Q06396	molecular_function	GO:0032550	6	purine ribonucleoside binding
Q06396	molecular_function	GO:0005525	9	GTP binding
Q06396	biological_process	GO:0033036	3	macromolecule localization
Q06396	biological_process	GO:0008150	1	biological_process
Q06396	biological_process	GO:0008104	4	protein localization
Q06396	biological_process	GO:0006810	4	transport
Q06396	biological_process	GO:0051234	3	establishment of localization
Q06396	biological_process	GO:0071702	5	organic substance transport
Q06396	biological_process	GO:0045184	5	establishment of protein localization
Q06396	biological_process	GO:0051179	2	localization
Q06396	biological_process	GO:0015031	6	protein transport
Q06396	biological_process	GO:0010035	4	response to inorganic substance
Q06396	biological_process	GO:0010038	5	response to metal ion
Q06396	biological_process	GO:0042221	3	response to chemical
Q06396	biological_process	GO:0050896	2	response to stimulus
Q06396	biological_process	GO:0046686	6	response to cadmium ion
Q06396	biological_process	GO:0051716	4	cellular response to stimulus
Q06396	biological_process	GO:0009987	2	cellular process
Q06396	biological_process	GO:0044699	2	single-organism process
Q06396	biological_process	GO:0023052	2	signaling
Q06396	biological_process	GO:0044763	3	single-organism cellular process
Q06396	biological_process	GO:0065007	2	biological regulation
Q06396	biological_process	GO:0035556	6	intracellular signal transduction
Q06396	biological_process	GO:0007165	5	signal transduction
Q06396	biological_process	GO:0007154	4	cell communication
Q06396	biological_process	GO:0050794	4	regulation of cellular process
Q06396	biological_process	GO:0050789	3	regulation of biological process
Q06396	biological_process	GO:0044700	3	single organism signaling
Q06396	biological_process	GO:0007264	7	small GTPase mediated signal transduction
Q06396	biological_process	GO:0016192	5	vesicle-mediated transport
P0C522	cellular_component	GO:0030312	5	external encapsulating structure
P0C522	cellular_component	GO:0044464	3	cell part
P0C522	cellular_component	GO:0005623	2	cell
P0C522	cellular_component	GO:0005575	1	cellular_component
P0C522	cellular_component	GO:0071944	4	cell periphery
P0C522	cellular_component	GO:0005618	6	cell wall
P0C522	cellular_component	GO:0031967	8	organelle envelope
P0C522	cellular_component	GO:0009526	10	plastid envelope
P0C522	cellular_component	GO:0031975	4	envelope
P0C522	cellular_component	GO:0043231	7	intracellular membrane-bounded organelle
P0C522	cellular_component	GO:0005622	4	intracellular
P0C522	cellular_component	GO:0009536	8	plastid
P0C522	cellular_component	GO:0044444	7	cytoplasmic part
P0C522	cellular_component	GO:0044434	10	chloroplast part
P0C522	cellular_component	GO:0005737	6	cytoplasm
P0C522	cellular_component	GO:0043226	2	organelle
P0C522	cellular_component	GO:0044435	9	plastid part
P0C522	cellular_component	GO:0044446	7	intracellular organelle part
P0C522	cellular_component	GO:0043227	3	membrane-bounded organelle
P0C522	cellular_component	GO:0043229	6	intracellular organelle
P0C522	cellular_component	GO:0044424	5	intracellular part
P0C522	cellular_component	GO:0044422	3	organelle part
P0C522	cellular_component	GO:0009507	9	chloroplast
P0C522	cellular_component	GO:0009941	11	chloroplast envelope
P0C522	cellular_component	GO:0031966	11	mitochondrial membrane
P0C522	cellular_component	GO:0005740	10	mitochondrial envelope
P0C522	cellular_component	GO:0005739	8	mitochondrion
P0C522	cellular_component	GO:0016020	2	membrane
P0C522	cellular_component	GO:0019866	9	organelle inner membrane
P0C522	cellular_component	GO:0031090	4	organelle membrane
P0C522	cellular_component	GO:0044429	9	mitochondrial part
P0C522	cellular_component	GO:0005743	12	mitochondrial inner membrane
P0C522	cellular_component	GO:0005739	8	mitochondrion
P0C522	cellular_component	GO:0005634	8	nucleus
P0C522	cellular_component	GO:0031981	10	nuclear lumen
P0C522	cellular_component	GO:0031974	2	membrane-enclosed lumen
P0C522	cellular_component	GO:0070013	8	intracellular organelle lumen
P0C522	cellular_component	GO:0043233	4	organelle lumen
P0C522	cellular_component	GO:0043232	7	intracellular non-membrane-bounded organelle
P0C522	cellular_component	GO:0043228	3	non-membrane-bounded organelle
P0C522	cellular_component	GO:0044428	9	nuclear part
P0C522	cellular_component	GO:0005730	11	nucleolus
P0C522	cellular_component	GO:0005886	5	plasma membrane
P0C522	cellular_component	GO:0045259	6	proton-transporting ATP synthase complex
P0C522	cellular_component	GO:0043234	3	protein complex
P0C522	cellular_component	GO:0032991	2	macromolecular complex
P0C522	cellular_component	GO:0016469	4	proton-transporting two-sector ATPase complex
P0C522	cellular_component	GO:0044425	3	membrane part
P0C522	cellular_component	GO:0033178	5	proton-transporting two-sector ATPase complex, catalytic domain
P0C522	cellular_component	GO:0045261	7	proton-transporting ATP synthase complex, catalytic core F(1)
P0C522	cellular_component	GO:0005773	8	vacuole
P0C522	molecular_function	GO:0032555	7	purine ribonucleotide binding
P0C522	molecular_function	GO:0043168	4	anion binding
P0C522	molecular_function	GO:0032553	6	ribonucleotide binding
P0C522	molecular_function	GO:0036094	3	small molecule binding
P0C522	molecular_function	GO:0043167	3	ion binding
P0C522	molecular_function	GO:0032549	5	ribonucleoside binding
P0C522	molecular_function	GO:0035639	5	purine ribonucleoside triphosphate binding
P0C522	molecular_function	GO:0097367	3	carbohydrate derivative binding
P0C522	molecular_function	GO:0032559	8	adenyl ribonucleotide binding
P0C522	molecular_function	GO:1901265	4	nucleoside phosphate binding
P0C522	molecular_function	GO:0003674	1	molecular_function
P0C522	molecular_function	GO:0000166	5	nucleotide binding
P0C522	molecular_function	GO:0001882	4	nucleoside binding
P0C522	molecular_function	GO:0030554	7	adenyl nucleotide binding
P0C522	molecular_function	GO:1901363	3	heterocyclic compound binding
P0C522	molecular_function	GO:0005488	2	binding
P0C522	molecular_function	GO:0001883	5	purine nucleoside binding
P0C522	molecular_function	GO:0017076	6	purine nucleotide binding
P0C522	molecular_function	GO:0097159	3	organic cyclic compound binding
P0C522	molecular_function	GO:0032550	6	purine ribonucleoside binding
P0C522	molecular_function	GO:0005524	9	ATP binding
P0C522	molecular_function	GO:0043169	4	cation binding
P0C522	molecular_function	GO:0046914	6	transition metal ion binding
P0C522	molecular_function	GO:0046872	5	metal ion binding
P0C522	molecular_function	GO:0050897	7	cobalt ion binding
P0C522	molecular_function	GO:0005507	7	copper ion binding
P0C522	molecular_function	GO:0005215	2	transporter activity
P0C522	molecular_function	GO:0016817	4	hydrolase activity, acting on acid anhydrides
P0C522	molecular_function	GO:0042623	9	ATPase activity, coupled
P0C522	molecular_function	GO:0015075	5	ion transmembrane transporter activity
P0C522	molecular_function	GO:0015078	9	hydrogen ion transmembrane transporter activity
P0C522	molecular_function	GO:0015077	8	monovalent inorganic cation transmembrane transporter activity
P0C522	molecular_function	GO:0008324	6	cation transmembrane transporter activity
P0C522	molecular_function	GO:0042626	11	ATPase activity, coupled to transmembrane movement of substances
P0C522	molecular_function	GO:0042625	12	ATPase activity, coupled to transmembrane movement of ions
P0C522	molecular_function	GO:0003824	2	catalytic activity
P0C522	molecular_function	GO:0016818	5	hydrolase activity, acting on acid anhydrides, in = phosphorus-containing anhydrides
P0C522	molecular_function	GO:0022804	4	active transmembrane transporter activity
P0C522	molecular_function	GO:0044769	13	ATPase activity, coupled to transmembrane movement of ions, = rotational mechanism
P0C522	molecular_function	GO:0016462	6	pyrophosphatase activity
P0C522	molecular_function	GO:0022890	7	inorganic cation transmembrane transporter activity
P0C522	molecular_function	GO:0022891	4	substrate-specific transmembrane transporter activity
P0C522	molecular_function	GO:0022892	3	substrate-specific transporter activity
P0C522	molecular_function	GO:0016820	5	hydrolase activity, acting on acid anhydrides, catalyzing = transmembrane movement of substances
P0C522	molecular_function	GO:0016887	8	ATPase activity
P0C522	molecular_function	GO:0017111	7	nucleoside-triphosphatase activity
P0C522	molecular_function	GO:0015399	5	primary active transmembrane transporter activity
P0C522	molecular_function	GO:0015405	6	P-P-bond-hydrolysis-driven transmembrane transporter activity
P0C522	molecular_function	GO:0022857	3	transmembrane transporter activity
P0C522	molecular_function	GO:0019829	13	cation-transporting ATPase activity
P0C522	molecular_function	GO:0016787	3	hydrolase activity
P0C522	molecular_function	GO:0043492	10	ATPase activity, coupled to movement of substances
P0C522	molecular_function	GO:0046933	14	proton-transporting ATP synthase activity, rotational mechanism
P0C522	molecular_function	GO:0003727	6	single-stranded RNA binding
P0C522	molecular_function	GO:0003723	5	RNA binding
P0C522	molecular_function	GO:0003676	4	nucleic acid binding
P0C522	molecular_function	GO:0008187	7	poly-pyrimidine tract binding
P0C522	molecular_function	GO:0008266	8	poly(U) RNA binding
P0C522	molecular_function	GO:0036442	14	hydrogen-exporting ATPase activity
P0C522	molecular_function	GO:0046961	15	proton-transporting ATPase activity, rotational mechanism
P0C522	molecular_function	GO:0008270	7	zinc ion binding
P0C522	biological_process	GO:0015988	10	energy coupled proton transmembrane transport, against = electrochemical gradient
P0C522	biological_process	GO:0044765	5	single-organism transport
P0C522	biological_process	GO:0009987	2	cellular process
P0C522	biological_process	GO:0044699	2	single-organism process
P0C522	biological_process	GO:0044763	3	single-organism cellular process
P0C522	biological_process	GO:0055085	6	transmembrane transport
P0C522	biological_process	GO:0051234	3	establishment of localization
P0C522	biological_process	GO:0015672	8	monovalent inorganic cation transport
P0C522	biological_process	GO:0008150	1	biological_process
P0C522	biological_process	GO:0034220	7	ion transmembrane transport
P0C522	biological_process	GO:0006818	6	hydrogen transport
P0C522	biological_process	GO:0006810	4	transport
P0C522	biological_process	GO:0006812	7	cation transport
P0C522	biological_process	GO:0015992	9	proton transport
P0C522	biological_process	GO:0051179	2	localization
P0C522	biological_process	GO:0006811	6	ion transport
P0C522	biological_process	GO:0015991	11	ATP hydrolysis coupled proton transport
P0C522	biological_process	GO:0006807	3	nitrogen compound metabolic process
P0C522	biological_process	GO:0009145	10	purine nucleoside triphosphate biosynthetic process
P0C522	biological_process	GO:0046129	10	purine ribonucleoside biosynthetic process
P0C522	biological_process	GO:0009201	10	ribonucleoside triphosphate biosynthetic process
P0C522	biological_process	GO:0009144	9	purine nucleoside triphosphate metabolic process
P0C522	biological_process	GO:0009142	9	nucleoside triphosphate biosynthetic process
P0C522	biological_process	GO:0006796	5	phosphate-containing compound metabolic process
P0C522	biological_process	GO:0009206	11	purine ribonucleoside triphosphate biosynthetic process
P0C522	biological_process	GO:0009141	8	nucleoside triphosphate metabolic process
P0C522	biological_process	GO:0009205	10	purine ribonucleoside triphosphate metabolic process
P0C522	biological_process	GO:0006793	4	phosphorus metabolic process
P0C522	biological_process	GO:0046128	9	purine ribonucleoside metabolic process
P0C522	biological_process	GO:0006753	7	nucleoside phosphate metabolic process
P0C522	biological_process	GO:0034641	4	cellular nitrogen compound metabolic process
P0C522	biological_process	GO:0006754	12	ATP biosynthetic process
P0C522	biological_process	GO:0044710	3	single-organism metabolic process
P0C522	biological_process	GO:0042455	9	ribonucleoside biosynthetic process
P0C522	biological_process	GO:0018130	5	heterocycle biosynthetic process
P0C522	biological_process	GO:0019438	5	aromatic compound biosynthetic process
P0C522	biological_process	GO:0042451	9	purine nucleoside biosynthetic process
P0C522	biological_process	GO:0046483	4	heterocycle metabolic process
P0C522	biological_process	GO:0015985	10	energy coupled proton transport, down electrochemical gradient
P0C522	biological_process	GO:0046034	11	ATP metabolic process
P0C522	biological_process	GO:0044271	5	cellular nitrogen compound biosynthetic process
P0C522	biological_process	GO:1901293	8	nucleoside phosphate biosynthetic process
P0C522	biological_process	GO:1901657	4	glycosyl compound metabolic process
P0C522	biological_process	GO:0006139	5	nucleobase-containing compound metabolic process
P0C522	biological_process	GO:1901659	5	glycosyl compound biosynthetic process
P0C522	biological_process	GO:0019637	5	organophosphate metabolic process
P0C522	biological_process	GO:0006725	4	cellular aromatic compound metabolic process
P0C522	biological_process	GO:1901576	4	organic substance biosynthetic process
P0C522	biological_process	GO:0009168	11	purine ribonucleoside monophosphate biosynthetic process
P0C522	biological_process	GO:0019693	6	ribose phosphate metabolic process
P0C522	biological_process	GO:0009163	8	nucleoside biosynthetic process
P0C522	biological_process	GO:0009161	9	ribonucleoside monophosphate metabolic process
P0C522	biological_process	GO:0044281	4	small molecule metabolic process
P0C522	biological_process	GO:0009167	10	purine ribonucleoside monophosphate metabolic process
P0C522	biological_process	GO:0009165	9	nucleotide biosynthetic process
P0C522	biological_process	GO:0090407	6	organophosphate biosynthetic process
P0C522	biological_process	GO:0009260	10	ribonucleotide biosynthetic process
P0C522	biological_process	GO:0009123	8	nucleoside monophosphate metabolic process
P0C522	biological_process	GO:0009124	9	nucleoside monophosphate biosynthetic process
P0C522	biological_process	GO:0009126	9	purine nucleoside monophosphate metabolic process
P0C522	biological_process	GO:0009127	10	purine nucleoside monophosphate biosynthetic process
P0C522	biological_process	GO:0044237	3	cellular metabolic process
P0C522	biological_process	GO:0044238	3	primary metabolic process
P0C522	biological_process	GO:0042278	8	purine nucleoside metabolic process
P0C522	biological_process	GO:1901564	4	organonitrogen compound metabolic process
P0C522	biological_process	GO:1901566	5	organonitrogen compound biosynthetic process
P0C522	biological_process	GO:0009058	3	biosynthetic process
P0C522	biological_process	GO:0009199	9	ribonucleoside triphosphate metabolic process
P0C522	biological_process	GO:0009150	10	purine ribonucleotide metabolic process
P0C522	biological_process	GO:1901137	5	carbohydrate derivative biosynthetic process
P0C522	biological_process	GO:0009152	11	purine ribonucleotide biosynthetic process
P0C522	biological_process	GO:0055086	6	nucleobase-containing small molecule metabolic process
P0C522	biological_process	GO:1901135	4	carbohydrate derivative metabolic process
P0C522	biological_process	GO:0009156	10	ribonucleoside monophosphate biosynthetic process
P0C522	biological_process	GO:0046390	7	ribose phosphate biosynthetic process
P0C522	biological_process	GO:1901360	4	organic cyclic compound metabolic process
P0C522	biological_process	GO:1901362	5	organic cyclic compound biosynthetic process
P0C522	biological_process	GO:0034654	6	nucleobase-containing compound biosynthetic process
P0C522	biological_process	GO:0072521	5	purine-containing compound metabolic process
P0C522	biological_process	GO:0008152	2	metabolic process
P0C522	biological_process	GO:0072522	6	purine-containing compound biosynthetic process
P0C522	biological_process	GO:0009116	7	nucleoside metabolic process
P0C522	biological_process	GO:0071704	3	organic substance metabolic process
P0C522	biological_process	GO:0009119	8	ribonucleoside metabolic process
P0C522	biological_process	GO:0044249	4	cellular biosynthetic process
P0C522	biological_process	GO:0006163	9	purine nucleotide metabolic process
P0C522	biological_process	GO:0009117	8	nucleotide metabolic process
P0C522	biological_process	GO:0009259	9	ribonucleotide metabolic process
P0C522	biological_process	GO:0006164	10	purine nucleotide biosynthetic process
P0C522	biological_process	GO:0015986	13	ATP synthesis coupled proton transport
P0C522	biological_process	GO:0006950	3	response to stress
P0C522	biological_process	GO:0050896	2	response to stimulus
P0C522	biological_process	GO:0006979	4	response to oxidative stress
P0C2Z6	cellular_component	GO:0031976	10	plastid thylakoid
P0C2Z6	cellular_component	GO:0034357	8	photosynthetic membrane
P0C2Z6	cellular_component	GO:0043231	7	intracellular membrane-bounded organelle
P0C2Z6	cellular_component	GO:0005622	4	intracellular
P0C2Z6	cellular_component	GO:0009536	8	plastid
P0C2Z6	cellular_component	GO:0044434	10	chloroplast part
P0C2Z6	cellular_component	GO:0005737	6	cytoplasm
P0C2Z6	cellular_component	GO:0043226	2	organelle
P0C2Z6	cellular_component	GO:0044436	7	thylakoid part
P0C2Z6	cellular_component	GO:0044435	9	plastid part
P0C2Z6	cellular_component	GO:0009534	11	chloroplast thylakoid
P0C2Z6	cellular_component	GO:0043227	3	membrane-bounded organelle
P0C2Z6	cellular_component	GO:0043229	6	intracellular organelle
P0C2Z6	cellular_component	GO:0009579	6	thylakoid
P0C2Z6	cellular_component	GO:0005623	2	cell
P0C2Z6	cellular_component	GO:0042651	9	thylakoid membrane
P0C2Z6	cellular_component	GO:0005575	1	cellular_component
P0C2Z6	cellular_component	GO:0031984	8	organelle subcompartment
P0C2Z6	cellular_component	GO:0044444	7	cytoplasmic part
P0C2Z6	cellular_component	GO:0016020	2	membrane
P0C2Z6	cellular_component	GO:0044464	3	cell part
P0C2Z6	cellular_component	GO:0044446	7	intracellular organelle part
P0C2Z6	cellular_component	GO:0044424	5	intracellular part
P0C2Z6	cellular_component	GO:0044422	3	organelle part
P0C2Z6	cellular_component	GO:0055035	11	plastid thylakoid membrane
P0C2Z6	cellular_component	GO:0009507	9	chloroplast
P0C2Z6	cellular_component	GO:0009535	12	chloroplast thylakoid membrane
P0C2Z6	cellular_component	GO:0009536	8	plastid
P0C2Z6	cellular_component	GO:0009532	10	plastid stroma
P0C2Z6	cellular_component	GO:0009570	11	chloroplast stroma
P0C2Z6	cellular_component	GO:0010287	12	plastoglobule
P0C2Z6	cellular_component	GO:0045259	6	proton-transporting ATP synthase complex
P0C2Z6	cellular_component	GO:0043234	3	protein complex
P0C2Z6	cellular_component	GO:0032991	2	macromolecular complex
P0C2Z6	cellular_component	GO:0016469	4	proton-transporting two-sector ATPase complex
P0C2Z6	cellular_component	GO:0044425	3	membrane part
P0C2Z6	cellular_component	GO:0033178	5	proton-transporting two-sector ATPase complex, catalytic domain
P0C2Z6	cellular_component	GO:0045261	7	proton-transporting ATP synthase complex, catalytic core F(1)
P0C2Z6	cellular_component	GO:0031967	8	organelle envelope
P0C2Z6	cellular_component	GO:0009526	10	plastid envelope
P0C2Z6	cellular_component	GO:0031975	4	envelope
P0C2Z6	cellular_component	GO:0010319	11	stromule
P0C2Z6	cellular_component	GO:0031977	8	thylakoid lumen
P0C2Z6	molecular_function	GO:0032555	7	purine ribonucleotide binding
P0C2Z6	molecular_function	GO:0043168	4	anion binding
P0C2Z6	molecular_function	GO:0032553	6	ribonucleotide binding
P0C2Z6	molecular_function	GO:0036094	3	small molecule binding
P0C2Z6	molecular_function	GO:0043167	3	ion binding
P0C2Z6	molecular_function	GO:0032549	5	ribonucleoside binding
P0C2Z6	molecular_function	GO:0035639	5	purine ribonucleoside triphosphate binding
P0C2Z6	molecular_function	GO:0097367	3	carbohydrate derivative binding
P0C2Z6	molecular_function	GO:0032559	8	adenyl ribonucleotide binding
P0C2Z6	molecular_function	GO:1901265	4	nucleoside phosphate binding
P0C2Z6	molecular_function	GO:0003674	1	molecular_function
P0C2Z6	molecular_function	GO:0000166	5	nucleotide binding
P0C2Z6	molecular_function	GO:0001882	4	nucleoside binding
P0C2Z6	molecular_function	GO:0030554	7	adenyl nucleotide binding
P0C2Z6	molecular_function	GO:1901363	3	heterocyclic compound binding
P0C2Z6	molecular_function	GO:0005488	2	binding
P0C2Z6	molecular_function	GO:0001883	5	purine nucleoside binding
P0C2Z6	molecular_function	GO:0017076	6	purine nucleotide binding
P0C2Z6	molecular_function	GO:0097159	3	organic cyclic compound binding
P0C2Z6	molecular_function	GO:0032550	6	purine ribonucleoside binding
P0C2Z6	molecular_function	GO:0005524	9	ATP binding
P0C2Z6	molecular_function	GO:0005215	2	transporter activity
P0C2Z6	molecular_function	GO:0016817	4	hydrolase activity, acting on acid anhydrides
P0C2Z6	molecular_function	GO:0042623	9	ATPase activity, coupled
P0C2Z6	molecular_function	GO:0015075	5	ion transmembrane transporter activity
P0C2Z6	molecular_function	GO:0015078	9	hydrogen ion transmembrane transporter activity
P0C2Z6	molecular_function	GO:0015077	8	monovalent inorganic cation transmembrane transporter activity
P0C2Z6	molecular_function	GO:0008324	6	cation transmembrane transporter activity
P0C2Z6	molecular_function	GO:0042626	11	ATPase activity, coupled to transmembrane movement of substances
P0C2Z6	molecular_function	GO:0042625	12	ATPase activity, coupled to transmembrane movement of ions
P0C2Z6	molecular_function	GO:0003824	2	catalytic activity
P0C2Z6	molecular_function	GO:0016818	5	hydrolase activity, acting on acid anhydrides, in = phosphorus-containing anhydrides
P0C2Z6	molecular_function	GO:0022804	4	active transmembrane transporter activity
P0C2Z6	molecular_function	GO:0044769	13	ATPase activity, coupled to transmembrane movement of ions, = rotational mechanism
P0C2Z6	molecular_function	GO:0016462	6	pyrophosphatase activity
P0C2Z6	molecular_function	GO:0022890	7	inorganic cation transmembrane transporter activity
P0C2Z6	molecular_function	GO:0022891	4	substrate-specific transmembrane transporter activity
P0C2Z6	molecular_function	GO:0022892	3	substrate-specific transporter activity
P0C2Z6	molecular_function	GO:0016820	5	hydrolase activity, acting on acid anhydrides, catalyzing = transmembrane movement of substances
P0C2Z6	molecular_function	GO:0016887	8	ATPase activity
P0C2Z6	molecular_function	GO:0017111	7	nucleoside-triphosphatase activity
P0C2Z6	molecular_function	GO:0015399	5	primary active transmembrane transporter activity
P0C2Z6	molecular_function	GO:0015405	6	P-P-bond-hydrolysis-driven transmembrane transporter activity
P0C2Z6	molecular_function	GO:0022857	3	transmembrane transporter activity
P0C2Z6	molecular_function	GO:0019829	13	cation-transporting ATPase activity
P0C2Z6	molecular_function	GO:0016787	3	hydrolase activity
P0C2Z6	molecular_function	GO:0043492	10	ATPase activity, coupled to movement of substances
P0C2Z6	molecular_function	GO:0046933	14	proton-transporting ATP synthase activity, rotational mechanism
P0C2Z6	molecular_function	GO:0036442	14	hydrogen-exporting ATPase activity
P0C2Z6	molecular_function	GO:0046961	15	proton-transporting ATPase activity, rotational mechanism
P0C2Z6	molecular_function	GO:0043169	4	cation binding
P0C2Z6	molecular_function	GO:0046914	6	transition metal ion binding
P0C2Z6	molecular_function	GO:0046872	5	metal ion binding
P0C2Z6	molecular_function	GO:0008270	7	zinc ion binding
P0C2Z6	biological_process	GO:0015988	10	energy coupled proton transmembrane transport, against = electrochemical gradient
P0C2Z6	biological_process	GO:0044765	5	single-organism transport
P0C2Z6	biological_process	GO:0009987	2	cellular process
P0C2Z6	biological_process	GO:0044699	2	single-organism process
P0C2Z6	biological_process	GO:0044763	3	single-organism cellular process
P0C2Z6	biological_process	GO:0055085	6	transmembrane transport
P0C2Z6	biological_process	GO:0051234	3	establishment of localization
P0C2Z6	biological_process	GO:0015672	8	monovalent inorganic cation transport
P0C2Z6	biological_process	GO:0008150	1	biological_process
P0C2Z6	biological_process	GO:0034220	7	ion transmembrane transport
P0C2Z6	biological_process	GO:0006818	6	hydrogen transport
P0C2Z6	biological_process	GO:0006810	4	transport
P0C2Z6	biological_process	GO:0006812	7	cation transport
P0C2Z6	biological_process	GO:0015992	9	proton transport
P0C2Z6	biological_process	GO:0051179	2	localization
P0C2Z6	biological_process	GO:0006811	6	ion transport
P0C2Z6	biological_process	GO:0015991	11	ATP hydrolysis coupled proton transport
P0C2Z6	biological_process	GO:0009607	3	response to biotic stimulus
P0C2Z6	biological_process	GO:0009617	5	response to bacterium
P0C2Z6	biological_process	GO:0051704	2	multi-organism process
P0C2Z6	biological_process	GO:0098542	5	defense response to other organism
P0C2Z6	biological_process	GO:0006950	3	response to stress
P0C2Z6	biological_process	GO:0006952	4	defense response
P0C2Z6	biological_process	GO:0050896	2	response to stimulus
P0C2Z6	biological_process	GO:0051707	4	response to other organism
P0C2Z6	biological_process	GO:0042742	6	defense response to bacterium
P0C2Z6	biological_process	GO:0006807	3	nitrogen compound metabolic process
P0C2Z6	biological_process	GO:0009145	10	purine nucleoside triphosphate biosynthetic process
P0C2Z6	biological_process	GO:0046129	10	purine ribonucleoside biosynthetic process
P0C2Z6	biological_process	GO:0009201	10	ribonucleoside triphosphate biosynthetic process
P0C2Z6	biological_process	GO:0009144	9	purine nucleoside triphosphate metabolic process
P0C2Z6	biological_process	GO:0009142	9	nucleoside triphosphate biosynthetic process
P0C2Z6	biological_process	GO:0006796	5	phosphate-containing compound metabolic process
P0C2Z6	biological_process	GO:0009206	11	purine ribonucleoside triphosphate biosynthetic process
P0C2Z6	biological_process	GO:0009141	8	nucleoside triphosphate metabolic process
P0C2Z6	biological_process	GO:0009205	10	purine ribonucleoside triphosphate metabolic process
P0C2Z6	biological_process	GO:0006793	4	phosphorus metabolic process
P0C2Z6	biological_process	GO:0046128	9	purine ribonucleoside metabolic process
P0C2Z6	biological_process	GO:0006753	7	nucleoside phosphate metabolic process
P0C2Z6	biological_process	GO:0034641	4	cellular nitrogen compound metabolic process
P0C2Z6	biological_process	GO:0006754	12	ATP biosynthetic process
P0C2Z6	biological_process	GO:0044710	3	single-organism metabolic process
P0C2Z6	biological_process	GO:0042455	9	ribonucleoside biosynthetic process
P0C2Z6	biological_process	GO:0018130	5	heterocycle biosynthetic process
P0C2Z6	biological_process	GO:0019438	5	aromatic compound biosynthetic process
P0C2Z6	biological_process	GO:0042451	9	purine nucleoside biosynthetic process
P0C2Z6	biological_process	GO:0046483	4	heterocycle metabolic process
P0C2Z6	biological_process	GO:0015985	10	energy coupled proton transport, down electrochemical gradient
P0C2Z6	biological_process	GO:0046034	11	ATP metabolic process
P0C2Z6	biological_process	GO:0015986	13	ATP synthesis coupled proton transport
P0C2Z6	biological_process	GO:0044271	5	cellular nitrogen compound biosynthetic process
P0C2Z6	biological_process	GO:1901293	8	nucleoside phosphate biosynthetic process
P0C2Z6	biological_process	GO:1901657	4	glycosyl compound metabolic process
P0C2Z6	biological_process	GO:0006139	5	nucleobase-containing compound metabolic process
P0C2Z6	biological_process	GO:1901659	5	glycosyl compound biosynthetic process
P0C2Z6	biological_process	GO:0019637	5	organophosphate metabolic process
P0C2Z6	biological_process	GO:0006725	4	cellular aromatic compound metabolic process
P0C2Z6	biological_process	GO:1901576	4	organic substance biosynthetic process
P0C2Z6	biological_process	GO:0009168	11	purine ribonucleoside monophosphate biosynthetic process
P0C2Z6	biological_process	GO:0019693	6	ribose phosphate metabolic process
P0C2Z6	biological_process	GO:0009163	8	nucleoside biosynthetic process
P0C2Z6	biological_process	GO:0009161	9	ribonucleoside monophosphate metabolic process
P0C2Z6	biological_process	GO:0044281	4	small molecule metabolic process
P0C2Z6	biological_process	GO:0009167	10	purine ribonucleoside monophosphate metabolic process
P0C2Z6	biological_process	GO:0009165	9	nucleotide biosynthetic process
P0C2Z6	biological_process	GO:0090407	6	organophosphate biosynthetic process
P0C2Z6	biological_process	GO:0009260	10	ribonucleotide biosynthetic process
P0C2Z6	biological_process	GO:0009123	8	nucleoside monophosphate metabolic process
P0C2Z6	biological_process	GO:0009124	9	nucleoside monophosphate biosynthetic process
P0C2Z6	biological_process	GO:0009126	9	purine nucleoside monophosphate metabolic process
P0C2Z6	biological_process	GO:0009127	10	purine nucleoside monophosphate biosynthetic process
P0C2Z6	biological_process	GO:0044237	3	cellular metabolic process
P0C2Z6	biological_process	GO:0044238	3	primary metabolic process
P0C2Z6	biological_process	GO:0042278	8	purine nucleoside metabolic process
P0C2Z6	biological_process	GO:1901564	4	organonitrogen compound metabolic process
P0C2Z6	biological_process	GO:1901566	5	organonitrogen compound biosynthetic process
P0C2Z6	biological_process	GO:0009058	3	biosynthetic process
P0C2Z6	biological_process	GO:0009199	9	ribonucleoside triphosphate metabolic process
P0C2Z6	biological_process	GO:0009150	10	purine ribonucleotide metabolic process
P0C2Z6	biological_process	GO:1901137	5	carbohydrate derivative biosynthetic process
P0C2Z6	biological_process	GO:0009152	11	purine ribonucleotide biosynthetic process
P0C2Z6	biological_process	GO:0055086	6	nucleobase-containing small molecule metabolic process
P0C2Z6	biological_process	GO:1901135	4	carbohydrate derivative metabolic process
P0C2Z6	biological_process	GO:0009156	10	ribonucleoside monophosphate biosynthetic process
P0C2Z6	biological_process	GO:0046390	7	ribose phosphate biosynthetic process
P0C2Z6	biological_process	GO:1901360	4	organic cyclic compound metabolic process
P0C2Z6	biological_process	GO:1901362	5	organic cyclic compound biosynthetic process
P0C2Z6	biological_process	GO:0034654	6	nucleobase-containing compound biosynthetic process
P0C2Z6	biological_process	GO:0072521	5	purine-containing compound metabolic process
P0C2Z6	biological_process	GO:0008152	2	metabolic process
P0C2Z6	biological_process	GO:0072522	6	purine-containing compound biosynthetic process
P0C2Z6	biological_process	GO:0009116	7	nucleoside metabolic process
P0C2Z6	biological_process	GO:0071704	3	organic substance metabolic process
P0C2Z6	biological_process	GO:0009119	8	ribonucleoside metabolic process
P0C2Z6	biological_process	GO:0044249	4	cellular biosynthetic process
P0C2Z6	biological_process	GO:0006163	9	purine nucleotide metabolic process
P0C2Z6	biological_process	GO:0009117	8	nucleotide metabolic process
P0C2Z6	biological_process	GO:0009259	9	ribonucleotide metabolic process
P0C2Z6	biological_process	GO:0006164	10	purine nucleotide biosynthetic process
P0C2Z6	biological_process	GO:0042777	14	plasma membrane ATP synthesis coupled proton transport
P0C2Z6	biological_process	GO:0009266	4	response to temperature stimulus
P0C2Z6	biological_process	GO:0009628	3	response to abiotic stimulus
P0C2Z6	biological_process	GO:0009409	5	response to cold
Q01859	cellular_component	GO:0031967	8	organelle envelope
Q01859	cellular_component	GO:0009526	10	plastid envelope
Q01859	cellular_component	GO:0005623	2	cell
Q01859	cellular_component	GO:0005575	1	cellular_component
Q01859	cellular_component	GO:0031975	4	envelope
Q01859	cellular_component	GO:0043231	7	intracellular membrane-bounded organelle
Q01859	cellular_component	GO:0005622	4	intracellular
Q01859	cellular_component	GO:0009536	8	plastid
Q01859	cellular_component	GO:0044444	7	cytoplasmic part
Q01859	cellular_component	GO:0044434	10	chloroplast part
Q01859	cellular_component	GO:0005737	6	cytoplasm
Q01859	cellular_component	GO:0043226	2	organelle
Q01859	cellular_component	GO:0044435	9	plastid part
Q01859	cellular_component	GO:0044446	7	intracellular organelle part
Q01859	cellular_component	GO:0043227	3	membrane-bounded organelle
Q01859	cellular_component	GO:0044464	3	cell part
Q01859	cellular_component	GO:0043229	6	intracellular organelle
Q01859	cellular_component	GO:0044424	5	intracellular part
Q01859	cellular_component	GO:0044422	3	organelle part
Q01859	cellular_component	GO:0009507	9	chloroplast
Q01859	cellular_component	GO:0009941	11	chloroplast envelope
Q01859	cellular_component	GO:0005743	12	mitochondrial inner membrane
Q01859	cellular_component	GO:0005740	10	mitochondrial envelope
Q01859	cellular_component	GO:0005739	8	mitochondrion
Q01859	cellular_component	GO:0032991	2	macromolecular complex
Q01859	cellular_component	GO:0044455	12	mitochondrial membrane part
Q01859	cellular_component	GO:0031090	4	organelle membrane
Q01859	cellular_component	GO:0019866	9	organelle inner membrane
Q01859	cellular_component	GO:0033178	5	proton-transporting two-sector ATPase complex, catalytic domain
Q01859	cellular_component	GO:0045259	6	proton-transporting ATP synthase complex
Q01859	cellular_component	GO:0031966	11	mitochondrial membrane
Q01859	cellular_component	GO:0016469	4	proton-transporting two-sector ATPase complex
Q01859	cellular_component	GO:0005753	13	mitochondrial proton-transporting ATP synthase complex
Q01859	cellular_component	GO:0043234	3	protein complex
Q01859	cellular_component	GO:0016020	2	membrane
Q01859	cellular_component	GO:0044429	9	mitochondrial part
Q01859	cellular_component	GO:0045261	7	proton-transporting ATP synthase complex, catalytic core F(1)
Q01859	cellular_component	GO:0044425	3	membrane part
Q01859	cellular_component	GO:0000275	14	mitochondrial proton-transporting ATP synthase complex, catalytic = core F(1)
Q01859	cellular_component	GO:0070469	4	respiratory chain
Q01859	cellular_component	GO:0030964	6	NADH dehydrogenase complex
Q01859	cellular_component	GO:1990204	5	oxidoreductase complex
Q01859	cellular_component	GO:0045271	7	respiratory chain complex I
Q01859	cellular_component	GO:1902494	4	catalytic complex
Q01859	cellular_component	GO:0005746	13	mitochondrial respiratory chain
Q01859	cellular_component	GO:0005747	14	mitochondrial respiratory chain complex I
Q01859	cellular_component	GO:0005634	8	nucleus
Q01859	cellular_component	GO:0031981	10	nuclear lumen
Q01859	cellular_component	GO:0031974	2	membrane-enclosed lumen
Q01859	cellular_component	GO:0070013	8	intracellular organelle lumen
Q01859	cellular_component	GO:0043233	4	organelle lumen
Q01859	cellular_component	GO:0043232	7	intracellular non-membrane-bounded organelle
Q01859	cellular_component	GO:0043228	3	non-membrane-bounded organelle
Q01859	cellular_component	GO:0044428	9	nuclear part
Q01859	cellular_component	GO:0005730	11	nucleolus
Q01859	cellular_component	GO:0071944	4	cell periphery
Q01859	cellular_component	GO:0005886	5	plasma membrane
Q01859	molecular_function	GO:0032555	7	purine ribonucleotide binding
Q01859	molecular_function	GO:0043168	4	anion binding
Q01859	molecular_function	GO:0032553	6	ribonucleotide binding
Q01859	molecular_function	GO:0036094	3	small molecule binding
Q01859	molecular_function	GO:0043167	3	ion binding
Q01859	molecular_function	GO:0032549	5	ribonucleoside binding
Q01859	molecular_function	GO:0035639	5	purine ribonucleoside triphosphate binding
Q01859	molecular_function	GO:0097367	3	carbohydrate derivative binding
Q01859	molecular_function	GO:0032559	8	adenyl ribonucleotide binding
Q01859	molecular_function	GO:1901265	4	nucleoside phosphate binding
Q01859	molecular_function	GO:0003674	1	molecular_function
Q01859	molecular_function	GO:0000166	5	nucleotide binding
Q01859	molecular_function	GO:0001882	4	nucleoside binding
Q01859	molecular_function	GO:0030554	7	adenyl nucleotide binding
Q01859	molecular_function	GO:1901363	3	heterocyclic compound binding
Q01859	molecular_function	GO:0005488	2	binding
Q01859	molecular_function	GO:0001883	5	purine nucleoside binding
Q01859	molecular_function	GO:0017076	6	purine nucleotide binding
Q01859	molecular_function	GO:0097159	3	organic cyclic compound binding
Q01859	molecular_function	GO:0032550	6	purine ribonucleoside binding
Q01859	molecular_function	GO:0005524	9	ATP binding
Q01859	molecular_function	GO:0043169	4	cation binding
Q01859	molecular_function	GO:0046914	6	transition metal ion binding
Q01859	molecular_function	GO:0046872	5	metal ion binding
Q01859	molecular_function	GO:0050897	7	cobalt ion binding
Q01859	molecular_function	GO:0005507	7	copper ion binding
Q01859	molecular_function	GO:0005215	2	transporter activity
Q01859	molecular_function	GO:0016817	4	hydrolase activity, acting on acid anhydrides
Q01859	molecular_function	GO:0042623	9	ATPase activity, coupled
Q01859	molecular_function	GO:0015075	5	ion transmembrane transporter activity
Q01859	molecular_function	GO:0015078	9	hydrogen ion transmembrane transporter activity
Q01859	molecular_function	GO:0015077	8	monovalent inorganic cation transmembrane transporter activity
Q01859	molecular_function	GO:0008324	6	cation transmembrane transporter activity
Q01859	molecular_function	GO:0042626	11	ATPase activity, coupled to transmembrane movement of substances
Q01859	molecular_function	GO:0042625	12	ATPase activity, coupled to transmembrane movement of ions
Q01859	molecular_function	GO:0003824	2	catalytic activity
Q01859	molecular_function	GO:0016818	5	hydrolase activity, acting on acid anhydrides, in = phosphorus-containing anhydrides
Q01859	molecular_function	GO:0022804	4	active transmembrane transporter activity
Q01859	molecular_function	GO:0044769	13	ATPase activity, coupled to transmembrane movement of ions, = rotational mechanism
Q01859	molecular_function	GO:0016462	6	pyrophosphatase activity
Q01859	molecular_function	GO:0022890	7	inorganic cation transmembrane transporter activity
Q01859	molecular_function	GO:0022891	4	substrate-specific transmembrane transporter activity
Q01859	molecular_function	GO:0022892	3	substrate-specific transporter activity
Q01859	molecular_function	GO:0016820	5	hydrolase activity, acting on acid anhydrides, catalyzing = transmembrane movement of substances
Q01859	molecular_function	GO:0016887	8	ATPase activity
Q01859	molecular_function	GO:0017111	7	nucleoside-triphosphatase activity
Q01859	molecular_function	GO:0015399	5	primary active transmembrane transporter activity
Q01859	molecular_function	GO:0015405	6	P-P-bond-hydrolysis-driven transmembrane transporter activity
Q01859	molecular_function	GO:0022857	3	transmembrane transporter activity
Q01859	molecular_function	GO:0019829	13	cation-transporting ATPase activity
Q01859	molecular_function	GO:0016787	3	hydrolase activity
Q01859	molecular_function	GO:0043492	10	ATPase activity, coupled to movement of substances
Q01859	molecular_function	GO:0046933	14	proton-transporting ATP synthase activity, rotational mechanism
Q01859	molecular_function	GO:0036442	14	hydrogen-exporting ATPase activity
Q01859	molecular_function	GO:0015662	13	ATPase activity, coupled to transmembrane movement of ions, = phosphorylative mechanism
Q01859	molecular_function	GO:0008553	15	hydrogen-exporting ATPase activity, phosphorylative mechanism
Q01859	molecular_function	GO:0003727	6	single-stranded RNA binding
Q01859	molecular_function	GO:0003723	5	RNA binding
Q01859	molecular_function	GO:0003676	4	nucleic acid binding
Q01859	molecular_function	GO:0008187	7	poly-pyrimidine tract binding
Q01859	molecular_function	GO:0008266	8	poly(U) RNA binding
Q01859	molecular_function	GO:0008270	7	zinc ion binding
Q01859	biological_process	GO:0015988	10	energy coupled proton transmembrane transport, against = electrochemical gradient
Q01859	biological_process	GO:0044765	5	single-organism transport
Q01859	biological_process	GO:0009987	2	cellular process
Q01859	biological_process	GO:0044699	2	single-organism process
Q01859	biological_process	GO:0044763	3	single-organism cellular process
Q01859	biological_process	GO:0055085	6	transmembrane transport
Q01859	biological_process	GO:0051234	3	establishment of localization
Q01859	biological_process	GO:0015672	8	monovalent inorganic cation transport
Q01859	biological_process	GO:0008150	1	biological_process
Q01859	biological_process	GO:0034220	7	ion transmembrane transport
Q01859	biological_process	GO:0006818	6	hydrogen transport
Q01859	biological_process	GO:0006810	4	transport
Q01859	biological_process	GO:0006812	7	cation transport
Q01859	biological_process	GO:0015992	9	proton transport
Q01859	biological_process	GO:0051179	2	localization
Q01859	biological_process	GO:0006811	6	ion transport
Q01859	biological_process	GO:0015991	11	ATP hydrolysis coupled proton transport
Q01859	biological_process	GO:0006807	3	nitrogen compound metabolic process
Q01859	biological_process	GO:0009145	10	purine nucleoside triphosphate biosynthetic process
Q01859	biological_process	GO:0046129	10	purine ribonucleoside biosynthetic process
Q01859	biological_process	GO:0009201	10	ribonucleoside triphosphate biosynthetic process
Q01859	biological_process	GO:0009144	9	purine nucleoside triphosphate metabolic process
Q01859	biological_process	GO:0009142	9	nucleoside triphosphate biosynthetic process
Q01859	biological_process	GO:0006796	5	phosphate-containing compound metabolic process
Q01859	biological_process	GO:0009206	11	purine ribonucleoside triphosphate biosynthetic process
Q01859	biological_process	GO:0009141	8	nucleoside triphosphate metabolic process
Q01859	biological_process	GO:0009205	10	purine ribonucleoside triphosphate metabolic process
Q01859	biological_process	GO:0006793	4	phosphorus metabolic process
Q01859	biological_process	GO:0046128	9	purine ribonucleoside metabolic process
Q01859	biological_process	GO:0006753	7	nucleoside phosphate metabolic process
Q01859	biological_process	GO:0034641	4	cellular nitrogen compound metabolic process
Q01859	biological_process	GO:0006754	12	ATP biosynthetic process
Q01859	biological_process	GO:0044710	3	single-organism metabolic process
Q01859	biological_process	GO:0042455	9	ribonucleoside biosynthetic process
Q01859	biological_process	GO:0018130	5	heterocycle biosynthetic process
Q01859	biological_process	GO:0019438	5	aromatic compound biosynthetic process
Q01859	biological_process	GO:0042451	9	purine nucleoside biosynthetic process
Q01859	biological_process	GO:0046483	4	heterocycle metabolic process
Q01859	biological_process	GO:0015985	10	energy coupled proton transport, down electrochemical gradient
Q01859	biological_process	GO:0046034	11	ATP metabolic process
Q01859	biological_process	GO:0044271	5	cellular nitrogen compound biosynthetic process
Q01859	biological_process	GO:1901293	8	nucleoside phosphate biosynthetic process
Q01859	biological_process	GO:1901657	4	glycosyl compound metabolic process
Q01859	biological_process	GO:0006139	5	nucleobase-containing compound metabolic process
Q01859	biological_process	GO:1901659	5	glycosyl compound biosynthetic process
Q01859	biological_process	GO:0019637	5	organophosphate metabolic process
Q01859	biological_process	GO:0006725	4	cellular aromatic compound metabolic process
Q01859	biological_process	GO:1901576	4	organic substance biosynthetic process
Q01859	biological_process	GO:0009168	11	purine ribonucleoside monophosphate biosynthetic process
Q01859	biological_process	GO:0019693	6	ribose phosphate metabolic process
Q01859	biological_process	GO:0009163	8	nucleoside biosynthetic process
Q01859	biological_process	GO:0009161	9	ribonucleoside monophosphate metabolic process
Q01859	biological_process	GO:0044281	4	small molecule metabolic process
Q01859	biological_process	GO:0009167	10	purine ribonucleoside monophosphate metabolic process
Q01859	biological_process	GO:0009165	9	nucleotide biosynthetic process
Q01859	biological_process	GO:0090407	6	organophosphate biosynthetic process
Q01859	biological_process	GO:0009260	10	ribonucleotide biosynthetic process
Q01859	biological_process	GO:0009123	8	nucleoside monophosphate metabolic process
Q01859	biological_process	GO:0009124	9	nucleoside monophosphate biosynthetic process
Q01859	biological_process	GO:0009126	9	purine nucleoside monophosphate metabolic process
Q01859	biological_process	GO:0009127	10	purine nucleoside monophosphate biosynthetic process
Q01859	biological_process	GO:0044237	3	cellular metabolic process
Q01859	biological_process	GO:0044238	3	primary metabolic process
Q01859	biological_process	GO:0042278	8	purine nucleoside metabolic process
Q01859	biological_process	GO:1901564	4	organonitrogen compound metabolic process
Q01859	biological_process	GO:1901566	5	organonitrogen compound biosynthetic process
Q01859	biological_process	GO:0009058	3	biosynthetic process
Q01859	biological_process	GO:0009199	9	ribonucleoside triphosphate metabolic process
Q01859	biological_process	GO:0009150	10	purine ribonucleotide metabolic process
Q01859	biological_process	GO:1901137	5	carbohydrate derivative biosynthetic process
Q01859	biological_process	GO:0009152	11	purine ribonucleotide biosynthetic process
Q01859	biological_process	GO:0055086	6	nucleobase-containing small molecule metabolic process
Q01859	biological_process	GO:1901135	4	carbohydrate derivative metabolic process
Q01859	biological_process	GO:0009156	10	ribonucleoside monophosphate biosynthetic process
Q01859	biological_process	GO:0046390	7	ribose phosphate biosynthetic process
Q01859	biological_process	GO:1901360	4	organic cyclic compound metabolic process
Q01859	biological_process	GO:1901362	5	organic cyclic compound biosynthetic process
Q01859	biological_process	GO:0034654	6	nucleobase-containing compound biosynthetic process
Q01859	biological_process	GO:0072521	5	purine-containing compound metabolic process
Q01859	biological_process	GO:0008152	2	metabolic process
Q01859	biological_process	GO:0072522	6	purine-containing compound biosynthetic process
Q01859	biological_process	GO:0009116	7	nucleoside metabolic process
Q01859	biological_process	GO:0071704	3	organic substance metabolic process
Q01859	biological_process	GO:0009119	8	ribonucleoside metabolic process
Q01859	biological_process	GO:0044249	4	cellular biosynthetic process
Q01859	biological_process	GO:0006163	9	purine nucleotide metabolic process
Q01859	biological_process	GO:0009117	8	nucleotide metabolic process
Q01859	biological_process	GO:0009259	9	ribonucleotide metabolic process
Q01859	biological_process	GO:0006164	10	purine nucleotide biosynthetic process
Q01859	biological_process	GO:0015986	13	ATP synthesis coupled proton transport
Q01859	biological_process	GO:0010035	4	response to inorganic substance
Q01859	biological_process	GO:0010038	5	response to metal ion
Q01859	biological_process	GO:0042221	3	response to chemical
Q01859	biological_process	GO:0050896	2	response to stimulus
Q01859	biological_process	GO:0046686	6	response to cadmium ion
Q01859	biological_process	GO:0006950	3	response to stress
Q01859	biological_process	GO:0006979	4	response to oxidative stress
P12085	cellular_component	GO:0030312	5	external encapsulating structure
P12085	cellular_component	GO:0044464	3	cell part
P12085	cellular_component	GO:0005623	2	cell
P12085	cellular_component	GO:0005575	1	cellular_component
P12085	cellular_component	GO:0071944	4	cell periphery
P12085	cellular_component	GO:0005618	6	cell wall
P12085	cellular_component	GO:0031976	10	plastid thylakoid
P12085	cellular_component	GO:0034357	8	photosynthetic membrane
P12085	cellular_component	GO:0043231	7	intracellular membrane-bounded organelle
P12085	cellular_component	GO:0005622	4	intracellular
P12085	cellular_component	GO:0009536	8	plastid
P12085	cellular_component	GO:0044434	10	chloroplast part
P12085	cellular_component	GO:0005737	6	cytoplasm
P12085	cellular_component	GO:0043226	2	organelle
P12085	cellular_component	GO:0044436	7	thylakoid part
P12085	cellular_component	GO:0044435	9	plastid part
P12085	cellular_component	GO:0009534	11	chloroplast thylakoid
P12085	cellular_component	GO:0043227	3	membrane-bounded organelle
P12085	cellular_component	GO:0043229	6	intracellular organelle
P12085	cellular_component	GO:0009579	6	thylakoid
P12085	cellular_component	GO:0042651	9	thylakoid membrane
P12085	cellular_component	GO:0031984	8	organelle subcompartment
P12085	cellular_component	GO:0044444	7	cytoplasmic part
P12085	cellular_component	GO:0016020	2	membrane
P12085	cellular_component	GO:0044446	7	intracellular organelle part
P12085	cellular_component	GO:0044424	5	intracellular part
P12085	cellular_component	GO:0044422	3	organelle part
P12085	cellular_component	GO:0055035	11	plastid thylakoid membrane
P12085	cellular_component	GO:0009507	9	chloroplast
P12085	cellular_component	GO:0009535	12	chloroplast thylakoid membrane
P12085	cellular_component	GO:0009536	8	plastid
P12085	cellular_component	GO:0009532	10	plastid stroma
P12085	cellular_component	GO:0009570	11	chloroplast stroma
P12085	cellular_component	GO:0010287	12	plastoglobule
P12085	cellular_component	GO:0045259	6	proton-transporting ATP synthase complex
P12085	cellular_component	GO:0043234	3	protein complex
P12085	cellular_component	GO:0032991	2	macromolecular complex
P12085	cellular_component	GO:0016469	4	proton-transporting two-sector ATPase complex
P12085	cellular_component	GO:0044425	3	membrane part
P12085	cellular_component	GO:0033178	5	proton-transporting two-sector ATPase complex, catalytic domain
P12085	cellular_component	GO:0045261	7	proton-transporting ATP synthase complex, catalytic core F(1)
P12085	cellular_component	GO:0031967	8	organelle envelope
P12085	cellular_component	GO:0009526	10	plastid envelope
P12085	cellular_component	GO:0031975	4	envelope
P12085	cellular_component	GO:0010319	11	stromule
P12085	cellular_component	GO:0031977	8	thylakoid lumen
P12085	molecular_function	GO:0032555	7	purine ribonucleotide binding
P12085	molecular_function	GO:0043168	4	anion binding
P12085	molecular_function	GO:0032553	6	ribonucleotide binding
P12085	molecular_function	GO:0036094	3	small molecule binding
P12085	molecular_function	GO:0043167	3	ion binding
P12085	molecular_function	GO:0032549	5	ribonucleoside binding
P12085	molecular_function	GO:0035639	5	purine ribonucleoside triphosphate binding
P12085	molecular_function	GO:0097367	3	carbohydrate derivative binding
P12085	molecular_function	GO:0032559	8	adenyl ribonucleotide binding
P12085	molecular_function	GO:1901265	4	nucleoside phosphate binding
P12085	molecular_function	GO:0003674	1	molecular_function
P12085	molecular_function	GO:0000166	5	nucleotide binding
P12085	molecular_function	GO:0001882	4	nucleoside binding
P12085	molecular_function	GO:0030554	7	adenyl nucleotide binding
P12085	molecular_function	GO:1901363	3	heterocyclic compound binding
P12085	molecular_function	GO:0005488	2	binding
P12085	molecular_function	GO:0001883	5	purine nucleoside binding
P12085	molecular_function	GO:0017076	6	purine nucleotide binding
P12085	molecular_function	GO:0097159	3	organic cyclic compound binding
P12085	molecular_function	GO:0032550	6	purine ribonucleoside binding
P12085	molecular_function	GO:0005524	9	ATP binding
P12085	molecular_function	GO:0005215	2	transporter activity
P12085	molecular_function	GO:0016817	4	hydrolase activity, acting on acid anhydrides
P12085	molecular_function	GO:0042623	9	ATPase activity, coupled
P12085	molecular_function	GO:0015075	5	ion transmembrane transporter activity
P12085	molecular_function	GO:0015078	9	hydrogen ion transmembrane transporter activity
P12085	molecular_function	GO:0015077	8	monovalent inorganic cation transmembrane transporter activity
P12085	molecular_function	GO:0008324	6	cation transmembrane transporter activity
P12085	molecular_function	GO:0042626	11	ATPase activity, coupled to transmembrane movement of substances
P12085	molecular_function	GO:0042625	12	ATPase activity, coupled to transmembrane movement of ions
P12085	molecular_function	GO:0003824	2	catalytic activity
P12085	molecular_function	GO:0016818	5	hydrolase activity, acting on acid anhydrides, in = phosphorus-containing anhydrides
P12085	molecular_function	GO:0022804	4	active transmembrane transporter activity
P12085	molecular_function	GO:0044769	13	ATPase activity, coupled to transmembrane movement of ions, = rotational mechanism
P12085	molecular_function	GO:0016462	6	pyrophosphatase activity
P12085	molecular_function	GO:0022890	7	inorganic cation transmembrane transporter activity
P12085	molecular_function	GO:0022891	4	substrate-specific transmembrane transporter activity
P12085	molecular_function	GO:0022892	3	substrate-specific transporter activity
P12085	molecular_function	GO:0016820	5	hydrolase activity, acting on acid anhydrides, catalyzing = transmembrane movement of substances
P12085	molecular_function	GO:0016887	8	ATPase activity
P12085	molecular_function	GO:0017111	7	nucleoside-triphosphatase activity
P12085	molecular_function	GO:0015399	5	primary active transmembrane transporter activity
P12085	molecular_function	GO:0015405	6	P-P-bond-hydrolysis-driven transmembrane transporter activity
P12085	molecular_function	GO:0022857	3	transmembrane transporter activity
P12085	molecular_function	GO:0019829	13	cation-transporting ATPase activity
P12085	molecular_function	GO:0016787	3	hydrolase activity
P12085	molecular_function	GO:0043492	10	ATPase activity, coupled to movement of substances
P12085	molecular_function	GO:0046933	14	proton-transporting ATP synthase activity, rotational mechanism
P12085	molecular_function	GO:0036442	14	hydrogen-exporting ATPase activity
P12085	molecular_function	GO:0015662	13	ATPase activity, coupled to transmembrane movement of ions, = phosphorylative mechanism
P12085	molecular_function	GO:0008553	15	hydrogen-exporting ATPase activity, phosphorylative mechanism
P12085	molecular_function	GO:0043169	4	cation binding
P12085	molecular_function	GO:0046914	6	transition metal ion binding
P12085	molecular_function	GO:0046872	5	metal ion binding
P12085	molecular_function	GO:0008270	7	zinc ion binding
P12085	biological_process	GO:0015988	10	energy coupled proton transmembrane transport, against = electrochemical gradient
P12085	biological_process	GO:0044765	5	single-organism transport
P12085	biological_process	GO:0009987	2	cellular process
P12085	biological_process	GO:0044699	2	single-organism process
P12085	biological_process	GO:0044763	3	single-organism cellular process
P12085	biological_process	GO:0055085	6	transmembrane transport
P12085	biological_process	GO:0051234	3	establishment of localization
P12085	biological_process	GO:0015672	8	monovalent inorganic cation transport
P12085	biological_process	GO:0008150	1	biological_process
P12085	biological_process	GO:0034220	7	ion transmembrane transport
P12085	biological_process	GO:0006818	6	hydrogen transport
P12085	biological_process	GO:0006810	4	transport
P12085	biological_process	GO:0006812	7	cation transport
P12085	biological_process	GO:0015992	9	proton transport
P12085	biological_process	GO:0051179	2	localization
P12085	biological_process	GO:0006811	6	ion transport
P12085	biological_process	GO:0015991	11	ATP hydrolysis coupled proton transport
P12085	biological_process	GO:0051704	2	multi-organism process
P12085	biological_process	GO:0050832	6	defense response to fungus
P12085	biological_process	GO:0006950	3	response to stress
P12085	biological_process	GO:0009620	5	response to fungus
P12085	biological_process	GO:0009814	6	defense response, incompatible interaction
P12085	biological_process	GO:0006952	4	defense response
P12085	biological_process	GO:0009607	3	response to biotic stimulus
P12085	biological_process	GO:0006955	3	immune response
P12085	biological_process	GO:0098542	5	defense response to other organism
P12085	biological_process	GO:0045087	5	innate immune response
P12085	biological_process	GO:0050896	2	response to stimulus
P12085	biological_process	GO:0002376	2	immune system process
P12085	biological_process	GO:0051707	4	response to other organism
P12085	biological_process	GO:0009817	7	defense response to fungus, incompatible interaction
P12085	biological_process	GO:0006807	3	nitrogen compound metabolic process
P12085	biological_process	GO:0009145	10	purine nucleoside triphosphate biosynthetic process
P12085	biological_process	GO:0046129	10	purine ribonucleoside biosynthetic process
P12085	biological_process	GO:0009201	10	ribonucleoside triphosphate biosynthetic process
P12085	biological_process	GO:0009144	9	purine nucleoside triphosphate metabolic process
P12085	biological_process	GO:0009142	9	nucleoside triphosphate biosynthetic process
P12085	biological_process	GO:0006796	5	phosphate-containing compound metabolic process
P12085	biological_process	GO:0009206	11	purine ribonucleoside triphosphate biosynthetic process
P12085	biological_process	GO:0009141	8	nucleoside triphosphate metabolic process
P12085	biological_process	GO:0009205	10	purine ribonucleoside triphosphate metabolic process
P12085	biological_process	GO:0006793	4	phosphorus metabolic process
P12085	biological_process	GO:0046128	9	purine ribonucleoside metabolic process
P12085	biological_process	GO:0006753	7	nucleoside phosphate metabolic process
P12085	biological_process	GO:0034641	4	cellular nitrogen compound metabolic process
P12085	biological_process	GO:0006754	12	ATP biosynthetic process
P12085	biological_process	GO:0044710	3	single-organism metabolic process
P12085	biological_process	GO:0042455	9	ribonucleoside biosynthetic process
P12085	biological_process	GO:0018130	5	heterocycle biosynthetic process
P12085	biological_process	GO:0019438	5	aromatic compound biosynthetic process
P12085	biological_process	GO:0042451	9	purine nucleoside biosynthetic process
P12085	biological_process	GO:0046483	4	heterocycle metabolic process
P12085	biological_process	GO:0015985	10	energy coupled proton transport, down electrochemical gradient
P12085	biological_process	GO:0046034	11	ATP metabolic process
P12085	biological_process	GO:0015986	13	ATP synthesis coupled proton transport
P12085	biological_process	GO:0044271	5	cellular nitrogen compound biosynthetic process
P12085	biological_process	GO:1901293	8	nucleoside phosphate biosynthetic process
P12085	biological_process	GO:1901657	4	glycosyl compound metabolic process
P12085	biological_process	GO:0006139	5	nucleobase-containing compound metabolic process
P12085	biological_process	GO:1901659	5	glycosyl compound biosynthetic process
P12085	biological_process	GO:0019637	5	organophosphate metabolic process
P12085	biological_process	GO:0006725	4	cellular aromatic compound metabolic process
P12085	biological_process	GO:1901576	4	organic substance biosynthetic process
P12085	biological_process	GO:0009168	11	purine ribonucleoside monophosphate biosynthetic process
P12085	biological_process	GO:0019693	6	ribose phosphate metabolic process
P12085	biological_process	GO:0009163	8	nucleoside biosynthetic process
P12085	biological_process	GO:0009161	9	ribonucleoside monophosphate metabolic process
P12085	biological_process	GO:0044281	4	small molecule metabolic process
P12085	biological_process	GO:0009167	10	purine ribonucleoside monophosphate metabolic process
P12085	biological_process	GO:0009165	9	nucleotide biosynthetic process
P12085	biological_process	GO:0090407	6	organophosphate biosynthetic process
P12085	biological_process	GO:0009260	10	ribonucleotide biosynthetic process
P12085	biological_process	GO:0009123	8	nucleoside monophosphate metabolic process
P12085	biological_process	GO:0009124	9	nucleoside monophosphate biosynthetic process
P12085	biological_process	GO:0009126	9	purine nucleoside monophosphate metabolic process
P12085	biological_process	GO:0009127	10	purine nucleoside monophosphate biosynthetic process
P12085	biological_process	GO:0044237	3	cellular metabolic process
P12085	biological_process	GO:0044238	3	primary metabolic process
P12085	biological_process	GO:0042278	8	purine nucleoside metabolic process
P12085	biological_process	GO:1901564	4	organonitrogen compound metabolic process
P12085	biological_process	GO:1901566	5	organonitrogen compound biosynthetic process
P12085	biological_process	GO:0009058	3	biosynthetic process
P12085	biological_process	GO:0009199	9	ribonucleoside triphosphate metabolic process
P12085	biological_process	GO:0009150	10	purine ribonucleotide metabolic process
P12085	biological_process	GO:1901137	5	carbohydrate derivative biosynthetic process
P12085	biological_process	GO:0009152	11	purine ribonucleotide biosynthetic process
P12085	biological_process	GO:0055086	6	nucleobase-containing small molecule metabolic process
P12085	biological_process	GO:1901135	4	carbohydrate derivative metabolic process
P12085	biological_process	GO:0009156	10	ribonucleoside monophosphate biosynthetic process
P12085	biological_process	GO:0046390	7	ribose phosphate biosynthetic process
P12085	biological_process	GO:1901360	4	organic cyclic compound metabolic process
P12085	biological_process	GO:1901362	5	organic cyclic compound biosynthetic process
P12085	biological_process	GO:0034654	6	nucleobase-containing compound biosynthetic process
P12085	biological_process	GO:0072521	5	purine-containing compound metabolic process
P12085	biological_process	GO:0008152	2	metabolic process
P12085	biological_process	GO:0072522	6	purine-containing compound biosynthetic process
P12085	biological_process	GO:0009116	7	nucleoside metabolic process
P12085	biological_process	GO:0071704	3	organic substance metabolic process
P12085	biological_process	GO:0009119	8	ribonucleoside metabolic process
P12085	biological_process	GO:0044249	4	cellular biosynthetic process
P12085	biological_process	GO:0006163	9	purine nucleotide metabolic process
P12085	biological_process	GO:0009117	8	nucleotide metabolic process
P12085	biological_process	GO:0009259	9	ribonucleotide metabolic process
P12085	biological_process	GO:0006164	10	purine nucleotide biosynthetic process
P12085	biological_process	GO:0042777	14	plasma membrane ATP synthesis coupled proton transport
P12085	biological_process	GO:0009266	4	response to temperature stimulus
P12085	biological_process	GO:0009628	3	response to abiotic stimulus
P12085	biological_process	GO:0009409	5	response to cold
P0C2Z3	cellular_component	GO:0031976	10	plastid thylakoid
P0C2Z3	cellular_component	GO:0034357	8	photosynthetic membrane
P0C2Z3	cellular_component	GO:0043231	7	intracellular membrane-bounded organelle
P0C2Z3	cellular_component	GO:0005622	4	intracellular
P0C2Z3	cellular_component	GO:0009536	8	plastid
P0C2Z3	cellular_component	GO:0044434	10	chloroplast part
P0C2Z3	cellular_component	GO:0005737	6	cytoplasm
P0C2Z3	cellular_component	GO:0043226	2	organelle
P0C2Z3	cellular_component	GO:0044436	7	thylakoid part
P0C2Z3	cellular_component	GO:0044435	9	plastid part
P0C2Z3	cellular_component	GO:0009534	11	chloroplast thylakoid
P0C2Z3	cellular_component	GO:0043227	3	membrane-bounded organelle
P0C2Z3	cellular_component	GO:0043229	6	intracellular organelle
P0C2Z3	cellular_component	GO:0009579	6	thylakoid
P0C2Z3	cellular_component	GO:0005623	2	cell
P0C2Z3	cellular_component	GO:0042651	9	thylakoid membrane
P0C2Z3	cellular_component	GO:0005575	1	cellular_component
P0C2Z3	cellular_component	GO:0031984	8	organelle subcompartment
P0C2Z3	cellular_component	GO:0044444	7	cytoplasmic part
P0C2Z3	cellular_component	GO:0016020	2	membrane
P0C2Z3	cellular_component	GO:0044464	3	cell part
P0C2Z3	cellular_component	GO:0044446	7	intracellular organelle part
P0C2Z3	cellular_component	GO:0044424	5	intracellular part
P0C2Z3	cellular_component	GO:0044422	3	organelle part
P0C2Z3	cellular_component	GO:0055035	11	plastid thylakoid membrane
P0C2Z3	cellular_component	GO:0009507	9	chloroplast
P0C2Z3	cellular_component	GO:0009535	12	chloroplast thylakoid membrane
P0C2Z3	cellular_component	GO:0009536	8	plastid
P0C2Z3	cellular_component	GO:0045259	6	proton-transporting ATP synthase complex
P0C2Z3	cellular_component	GO:0043234	3	protein complex
P0C2Z3	cellular_component	GO:0032991	2	macromolecular complex
P0C2Z3	cellular_component	GO:0016469	4	proton-transporting two-sector ATPase complex
P0C2Z3	cellular_component	GO:0044425	3	membrane part
P0C2Z3	cellular_component	GO:0033178	5	proton-transporting two-sector ATPase complex, catalytic domain
P0C2Z3	cellular_component	GO:0045261	7	proton-transporting ATP synthase complex, catalytic core F(1)
P0C2Z3	molecular_function	GO:0032555	7	purine ribonucleotide binding
P0C2Z3	molecular_function	GO:0043168	4	anion binding
P0C2Z3	molecular_function	GO:0032553	6	ribonucleotide binding
P0C2Z3	molecular_function	GO:0036094	3	small molecule binding
P0C2Z3	molecular_function	GO:0043167	3	ion binding
P0C2Z3	molecular_function	GO:0032549	5	ribonucleoside binding
P0C2Z3	molecular_function	GO:0035639	5	purine ribonucleoside triphosphate binding
P0C2Z3	molecular_function	GO:0097367	3	carbohydrate derivative binding
P0C2Z3	molecular_function	GO:0032559	8	adenyl ribonucleotide binding
P0C2Z3	molecular_function	GO:1901265	4	nucleoside phosphate binding
P0C2Z3	molecular_function	GO:0003674	1	molecular_function
P0C2Z3	molecular_function	GO:0000166	5	nucleotide binding
P0C2Z3	molecular_function	GO:0001882	4	nucleoside binding
P0C2Z3	molecular_function	GO:0030554	7	adenyl nucleotide binding
P0C2Z3	molecular_function	GO:1901363	3	heterocyclic compound binding
P0C2Z3	molecular_function	GO:0005488	2	binding
P0C2Z3	molecular_function	GO:0001883	5	purine nucleoside binding
P0C2Z3	molecular_function	GO:0017076	6	purine nucleotide binding
P0C2Z3	molecular_function	GO:0097159	3	organic cyclic compound binding
P0C2Z3	molecular_function	GO:0032550	6	purine ribonucleoside binding
P0C2Z3	molecular_function	GO:0005524	9	ATP binding
P0C2Z3	molecular_function	GO:0005215	2	transporter activity
P0C2Z3	molecular_function	GO:0016817	4	hydrolase activity, acting on acid anhydrides
P0C2Z3	molecular_function	GO:0042623	9	ATPase activity, coupled
P0C2Z3	molecular_function	GO:0015075	5	ion transmembrane transporter activity
P0C2Z3	molecular_function	GO:0015078	9	hydrogen ion transmembrane transporter activity
P0C2Z3	molecular_function	GO:0015077	8	monovalent inorganic cation transmembrane transporter activity
P0C2Z3	molecular_function	GO:0008324	6	cation transmembrane transporter activity
P0C2Z3	molecular_function	GO:0042626	11	ATPase activity, coupled to transmembrane movement of substances
P0C2Z3	molecular_function	GO:0042625	12	ATPase activity, coupled to transmembrane movement of ions
P0C2Z3	molecular_function	GO:0003824	2	catalytic activity
P0C2Z3	molecular_function	GO:0016818	5	hydrolase activity, acting on acid anhydrides, in = phosphorus-containing anhydrides
P0C2Z3	molecular_function	GO:0022804	4	active transmembrane transporter activity
P0C2Z3	molecular_function	GO:0044769	13	ATPase activity, coupled to transmembrane movement of ions, = rotational mechanism
P0C2Z3	molecular_function	GO:0016462	6	pyrophosphatase activity
P0C2Z3	molecular_function	GO:0022890	7	inorganic cation transmembrane transporter activity
P0C2Z3	molecular_function	GO:0022891	4	substrate-specific transmembrane transporter activity
P0C2Z3	molecular_function	GO:0022892	3	substrate-specific transporter activity
P0C2Z3	molecular_function	GO:0016820	5	hydrolase activity, acting on acid anhydrides, catalyzing = transmembrane movement of substances
P0C2Z3	molecular_function	GO:0016887	8	ATPase activity
P0C2Z3	molecular_function	GO:0017111	7	nucleoside-triphosphatase activity
P0C2Z3	molecular_function	GO:0015399	5	primary active transmembrane transporter activity
P0C2Z3	molecular_function	GO:0015405	6	P-P-bond-hydrolysis-driven transmembrane transporter activity
P0C2Z3	molecular_function	GO:0022857	3	transmembrane transporter activity
P0C2Z3	molecular_function	GO:0019829	13	cation-transporting ATPase activity
P0C2Z3	molecular_function	GO:0016787	3	hydrolase activity
P0C2Z3	molecular_function	GO:0043492	10	ATPase activity, coupled to movement of substances
P0C2Z3	molecular_function	GO:0046933	14	proton-transporting ATP synthase activity, rotational mechanism
P0C2Z3	molecular_function	GO:0036442	14	hydrogen-exporting ATPase activity
P0C2Z3	molecular_function	GO:0046961	15	proton-transporting ATPase activity, rotational mechanism
P0C2Z3	biological_process	GO:0006807	3	nitrogen compound metabolic process
P0C2Z3	biological_process	GO:0009145	10	purine nucleoside triphosphate biosynthetic process
P0C2Z3	biological_process	GO:0046129	10	purine ribonucleoside biosynthetic process
P0C2Z3	biological_process	GO:0009201	10	ribonucleoside triphosphate biosynthetic process
P0C2Z3	biological_process	GO:0009144	9	purine nucleoside triphosphate metabolic process
P0C2Z3	biological_process	GO:0009142	9	nucleoside triphosphate biosynthetic process
P0C2Z3	biological_process	GO:0006796	5	phosphate-containing compound metabolic process
P0C2Z3	biological_process	GO:0009206	11	purine ribonucleoside triphosphate biosynthetic process
P0C2Z3	biological_process	GO:0009141	8	nucleoside triphosphate metabolic process
P0C2Z3	biological_process	GO:0009205	10	purine ribonucleoside triphosphate metabolic process
P0C2Z3	biological_process	GO:0006793	4	phosphorus metabolic process
P0C2Z3	biological_process	GO:0046128	9	purine ribonucleoside metabolic process
P0C2Z3	biological_process	GO:0006753	7	nucleoside phosphate metabolic process
P0C2Z3	biological_process	GO:0034641	4	cellular nitrogen compound metabolic process
P0C2Z3	biological_process	GO:0006754	12	ATP biosynthetic process
P0C2Z3	biological_process	GO:0034220	7	ion transmembrane transport
P0C2Z3	biological_process	GO:0044710	3	single-organism metabolic process
P0C2Z3	biological_process	GO:0006810	4	transport
P0C2Z3	biological_process	GO:0042455	9	ribonucleoside biosynthetic process
P0C2Z3	biological_process	GO:0018130	5	heterocycle biosynthetic process
P0C2Z3	biological_process	GO:0019438	5	aromatic compound biosynthetic process
P0C2Z3	biological_process	GO:0042451	9	purine nucleoside biosynthetic process
P0C2Z3	biological_process	GO:0046483	4	heterocycle metabolic process
P0C2Z3	biological_process	GO:0015985	10	energy coupled proton transport, down electrochemical gradient
P0C2Z3	biological_process	GO:0046034	11	ATP metabolic process
P0C2Z3	biological_process	GO:0015986	13	ATP synthesis coupled proton transport
P0C2Z3	biological_process	GO:0009987	2	cellular process
P0C2Z3	biological_process	GO:0044271	5	cellular nitrogen compound biosynthetic process
P0C2Z3	biological_process	GO:1901293	8	nucleoside phosphate biosynthetic process
P0C2Z3	biological_process	GO:1901657	4	glycosyl compound metabolic process
P0C2Z3	biological_process	GO:0006139	5	nucleobase-containing compound metabolic process
P0C2Z3	biological_process	GO:1901659	5	glycosyl compound biosynthetic process
P0C2Z3	biological_process	GO:0019637	5	organophosphate metabolic process
P0C2Z3	biological_process	GO:0015992	9	proton transport
[truncated: 35,108 more rows]
