# Supplementary material for: Data for global lysine-acetylation analysis in rice (Oryza sativa)
Source: Data Brief. 2016 Feb 20;7:411–7. doi: 10.1016/j.dib.2016.02.032 (PMC4781998; doi:10.1016/j.dib.2016.02.032)
Supplement: Supplementary file 5 — Supplementary material [file mmc5.xlsx]

## Sheet: Table S4
KEGG pathway	Mapping	Background	All mapping	All background	Fold enrichment	Fisher' exact test p value	Related acetylated proteins
	KEGG gene description	Related acetyalted proteins
osa01100 Metabolic pathways - Oryza sativa japonica (Japanese rice) (RefSeq)	219	1911	398	4600	1.32	1.37535e-08	A3AC84 Q0ISV6 A1YQJ3 Q7G3F1 Q943W1 E9KIN7 B9G2N4 Q7XXS0 Q2QWN3 Q6K6Q1 Q0D5J7 A3CJH1 Q6Z4E4 P31924 P0C389 Q7Y096 Q75HE6 A2ZVC0 Q9LI00 Q93W07 Q9SNK3 Q10MD1 E0X6V4 Q7XV11 Q10R45 B9F7C4 U5KNJ7 Q0DZE5 Q84ZL6 Q10HD0 Q07661 Q7XZW4 Q6YZH8 Q5TKF4 Q0JBV4 Q8SA35 Q69S39 Q10D68 Q851S8 Q0D5P8 Q10CF4 P14656 Q10MW3 A2ZX46 Q40677 Q8GTK4 Q42971 A3C462 Q0DIB5 Q7XC37 Q7X8A1 Q0IMS5 Q6H5J0 A3CB05 P0C2Z3 Q7XVM2 Q6ERW9 …
	ko:K00012 UGDH; UDPglucose 6-dehydrogenase [EC:1.1.1.22]	Q9AUV6;Q2QS13;
	ko:K00026 MDH2; malate dehydrogenase [EC:1.1.1.37]	Q7XZW5;Q6F361;
	ko:K00030 IDH3; isocitrate dehydrogenase (NAD+) [EC:1.1.1.41]	Q0JCD0;Q7XK23;
	ko:K00031 IDH1; isocitrate dehydrogenase [EC:1.1.1.42]	Q65XK3;Q0JBV4;Q7F280;
	ko:K00033 PGD; 6-phosphogluconate dehydrogenase [EC:1.1.1.44]	Q9LI00;
	ko:K00036 G6PD; glucose-6-phosphate 1-dehydrogenase [EC:1.1.1.49]	Q7X7I6;B9FFT3;
	ko:K00051 E1.1.1.82; malate dehydrogenase (NADP+) [EC:1.1.1.82]	Q6YYW3;
	ko:K00052 leuB; 3-isopropylmalate dehydrogenase [EC:1.1.1.85]	Q0DPW7;Q7Y096;
	ko:K00083 E1.1.1.195; cinnamyl-alcohol dehydrogenase [EC:1.1.1.195]	Q6ERW9;
	ko:K00122 FDH; formate dehydrogenase [EC:1.2.1.2]	Q9SXP2;Q0DC43;
	ko:K00134 GAPDH; glyceraldehyde 3-phosphate dehydrogenase [EC:1.2.1.12]	Q7FAH2;Q0J8A4;A3AV14;
	ko:K00140 mmsA; malonate-semialdehyde dehydrogenase (acetylating) / methylmalonate-semialdehyde dehydrogenase [EC:1.2.1.18 1.2.1.27]	Q6Z4E4;
	ko:K00162 PDHB; pyruvate dehydrogenase E1 component beta subunit [EC:1.2.4.1]	A3CJH1;Q2QM55;
	ko:K00164 OGDH; 2-oxoglutarate dehydrogenase E1 component [EC:1.2.4.2]	Q0JDN5;
	ko:K00208 fabI; enoyl-[acyl-carrier protein] reductase I [EC:1.3.1.9 1.3.1.10]	Q6Z0I4;Q6H5J0;
	ko:K00218 E1.3.1.33; protochlorophyllide reductase [EC:1.3.1.33]	Q8W3D9;
	ko:K00228 CPOX; coproporphyrinogen III oxidase [EC:1.3.3.3]	B9FCF5;Q7XPL2;
	ko:K00261 GLUD1_2; glutamate dehydrogenase (NAD(P)+) [EC:1.4.1.3]	Q852M0;
	ko:K00281 GLDC; glycine dehydrogenase [EC:1.4.4.2]	A2ZX46;Q6V9T1;A3BDI4;
	ko:K00297 metF; methylenetetrahydrofolate reductase (NADPH) [EC:1.5.1.20]	Q10BJ6;Q75HE6;
	ko:K00382 DLD; dihydrolipoamide dehydrogenase [EC:1.8.1.4]	Q9ASP4;
	ko:K00417 QCR7; ubiquinol-cytochrome c reductase subunit 7	Q84M34;
	ko:K00430 E1.11.1.7; peroxidase [EC:1.11.1.7]	Q5U1S3;Q5JMS4;Q9AS12;Q0DH04;
	ko:K00549 metE; 5-methyltetrahydropteroyltriglutamate--homocysteine methyltransferase [EC:2.1.1.14]	Q2QLY4;H2KWU8;Q2QLY5;
	ko:K00588 E2.1.1.104; caffeoyl-CoA O-methyltransferase [EC:2.1.1.104]	Q9XJ19;Q9XGP7;
	ko:K00600 glyA; glycine hydroxymethyltransferase [EC:2.1.2.1]	A3CB05;Q0ISV6;B7E588;Q10D68;
	ko:K00605 gcvT; aminomethyltransferase [EC:2.1.2.10]	Q7XPR2;B7ENR4;
	ko:K00615 E2.2.1.1; transketolase [EC:2.2.1.1]	Q0DEU8;
	ko:K00616 E2.2.1.2; transaldolase [EC:2.2.1.2]	Q5JK10;Q84ZL6;B7ERR5;
	ko:K00620 argJ; glutamate N-acetyltransferase / amino-acid N-acetyltransferase [EC:2.3.1.35 2.3.1.1]	B9F7C4;
	ko:K00626 E2.3.1.9; acetyl-CoA C-acetyltransferase [EC:2.3.1.9]	Q6K3Z3;
	ko:K00658 DLST; 2-oxoglutarate dehydrogenase E2 component (dihydrolipoamide succinyltransferase) [EC:2.3.1.61]	Q7XVM2;
	ko:K00660 CHS; chalcone synthase [EC:2.3.1.74]	Q2R3A1;
	ko:K00688 E2.4.1.1; starch phosphorylase [EC:2.4.1.1]	B9F5S9;
	ko:K00695 E2.4.1.13; sucrose synthase [EC:2.4.1.13]	P30298;Q10LP5;P31924;
	ko:K00700 glgB; 1,4-alpha-glucan branching enzyme [EC:2.4.1.18]	D0TZK6;
	ko:K00789 metK; S-adenosylmethionine synthetase [EC:2.5.1.6]	Q0DKY4;
	ko:K00827 AGXT2; alanine-glyoxylate transaminase / (R)-3-amino-2-methylpropionate-pyruvate transaminase [EC:2.6.1.44 2.6.1.40]	Q10R45;
	ko:K00830 AGXT; alanine-glyoxylate transaminase / serine-glyoxylate transaminase / serine-pyruvate transaminase [EC:2.6.1.44 2.6.1.45 2.6.1.51]	Q6ZFI6;
	ko:K00847 E2.7.1.4; fructokinase [EC:2.7.1.4]	Q0J8G4;
	ko:K00855 PRK; phosphoribulokinase [EC:2.7.1.19]	Q6Z8F4;
	ko:K00856 E2.7.1.20; adenosine kinase [EC:2.7.1.20]	Q0DZE5;
	ko:K00873 PK; pyruvate kinase [EC:2.7.1.40]	Q7XKB5;
	ko:K00899 mtnK; 5-methylthioribose kinase [EC:2.7.1.100]	Q7XR60;
	ko:K00927 PGK; phosphoglycerate kinase [EC:2.7.2.3]	Q6H6C7;
	ko:K00939 adk; adenylate kinase [EC:2.7.4.3]	Q6ZC69;
	ko:K00940 ndk; nucleoside-diphosphate kinase [EC:2.7.4.6]	Q7XC37;Q0IMS5;Q5TKF4;Q07661;
	ko:K00963 UGP2; UTP--glucose-1-phosphate uridylyltransferase [EC:2.7.7.9]	Q93X08;Q6ZGL5;
	ko:K01006 ppdK; pyruvate, orthophosphate dikinase [EC:2.7.9.1]	Q6AVA8;B9FPJ4;
	ko:K01091 E3.1.3.18; phosphoglycolate phosphatase [EC:3.1.3.18]	Q7X7H3;
	ko:K01100 E3.1.3.37; sedoheptulose-bisphosphatase [EC:3.1.3.37]	Q7XRT0;B9F813;
	ko:K01188 E3.2.1.21; beta-glucosidase [EC:3.2.1.21]	A3C462;
	ko:K01251 E3.3.1.1; adenosylhomocysteinase [EC:3.3.1.1]	Q2R4Y8;Q84VE1;Q0ISV7;
	ko:K01255 CARP; leucyl aminopeptidase [EC:3.4.11.1]	A3AC84;
	ko:K01256 pepN; aminopeptidase N [EC:3.4.11.2]	B7EA73;
	ko:K01568 E4.1.1.1; pyruvate decarboxylase [EC:4.1.1.1]	B7ERZ5;Q10MW3;B9F7T1;
	ko:K01595 ppc; phosphoenolpyruvate carboxylase [EC:4.1.1.31]	Q6EUD7;B9F4R1;
	ko:K01601 rbcL; ribulose-bisphosphate carboxylase large chain [EC:4.1.1.39]	Q339G9;Q8S6F2;Q0IPF7;P0C512;
	ko:K01602 rbcS; ribulose-bisphosphate carboxylase small chain [EC:4.1.1.39]	Q0INY7;Q67IU5;Q2QTK0;
	ko:K01623 ALDO; fructose-bisphosphate aldolase, class I [EC:4.1.2.13]	Q5N725;Q2RA00;Q0DIB5;Q69V57;Q40677;
	ko:K01652 E2.2.1.6L; acetolactate synthase I/II/III large subunit [EC:2.2.1.6]	B7EAG8;
	ko:K01681 ACO; aconitate hydratase [EC:4.2.1.3]	B9FAY8;Q10S34;
	ko:K01687 ilvD; dihydroxy-acid dehydratase [EC:4.2.1.9]	Q6YZH8;
	ko:K01689 ENO; enolase [EC:4.2.1.11]	Q42971;A1YQJ3;
	ko:K01696 trpB; tryptophan synthase beta chain [EC:4.2.1.20]	A3BDS5;
	ko:K01735 aroB; 3-dehydroquinate synthase [EC:4.2.3.4]	Q651F0;
	ko:K01738 cysK; cysteine synthase A [EC:2.5.1.47]	Q2QLX5;
	ko:K01749 hemC; hydroxymethylbilane synthase [EC:2.5.1.61]	Q6H6D2;
	ko:K01756 purB; adenylosuccinate lyase [EC:4.3.2.2]	A3AHB5;Q10MD1;
	ko:K01803 TPI; triosephosphate isomerase (TIM) [EC:5.3.1.1]	Q69K00;A3C0Z2;Q0JQP8;P48494;E0X6V4;
	ko:K01810 GPI; glucose-6-phosphate isomerase [EC:5.3.1.9]	P42862;U5KNJ7;Q0DD43;
	ko:K01835 pgm; phosphoglucomutase [EC:5.4.2.2]	Q9AUQ4;
	ko:K01915 glnA; glutamine synthetase [EC:6.3.1.2]	Q0DXS9;P14656;Q0J9E0;P14655;
	ko:K01939 purA; adenylosuccinate synthase [EC:6.3.4.4]	Q851S8;
	ko:K01940 argG; argininosuccinate synthase [EC:6.3.4.5]	Q2QVC1;
	ko:K01953 asnB; asparagine synthase (glutamine-hydrolysing) [EC:6.3.5.4]	V5K4S9;
	ko:K02109 ATPF0B; F-type H+-transporting ATPase subunit b	A3AGM3;P0C2Z0;Q84PA4;E9KIN7;
	ko:K02111 ATPF1A; F-type H+-transporting ATPase subunit alpha [EC:3.6.3.14]	P0C2Z6;Q7DNB0;
	ko:K02112 ATPF1B; F-type H+-transporting ATPase subunit beta [EC:3.6.3.14]	P12085;Q10EJ0;Q8S6F3;
	ko:K02113 ATPF1D; F-type H+-transporting ATPase subunit delta	Q6Z8K7;
	ko:K02114 ATPF1E; F-type H+-transporting ATPase subunit epsilon	Q8S6F4;P0C2Z3;
	ko:K02132 ATPeF1A; F-type H+-transporting ATPase subunit alpha	Q67TM4;P0C522;
	ko:K02133 ATPeF1B; F-type H+-transporting ATPase subunit beta [EC:3.6.3.14]	Q01859;B9EYN3;
	ko:K02138 ATPeF0D; F-type H+-transporting ATPase subunit d	Q7XXS0;
	ko:K02145 ATPeV1A; V-type H+-transporting ATPase subunit A [EC:3.6.3.14]	Q651T8;
	ko:K02147 ATPeV1B; V-type H+-transporting ATPase subunit B	Q93W07;Q9ASE0;
	ko:K02150 ATPeV1E; V-type H+-transporting ATPase subunit E	Q8SA35;
	ko:K02265 COX5B; cytochrome c oxidase subunit 5b	A2ZVC0;
	ko:K02266 COX6A; cytochrome c oxidase subunit 6a	Q7XZW4;
	ko:K02267 COX6B; cytochrome c oxidase subunit 6b	Q9SXV0;
	ko:K02634 petA; apocytochrome f	Q7G3F1;P0C389;
	ko:K02636 petC; cytochrome b6-f complex iron-sulfur subunit [EC:1.10.9.1]	Q0D5J7;Q69S39;
	ko:K02637 petD; cytochrome b6-f complex subunit 4	P0C319;Q5N9A0;
	ko:K02641 petH; ferredoxin--NADP+ reductase [EC:1.18.1.2]	Q0DF89;P41345;P41344;Q10CF4;Q6ZFJ4;Q6ZFJ3;Q10CF5;
	ko:K02690 psaB; photosystem I P700 chlorophyll a apoprotein A2	P0C358;Q8S7T4;
	ko:K02691 psaC; photosystem I subunit VII	P0C361;
	ko:K02692 psaD; photosystem I subunit II	Q84PB4;
	ko:K02695 psaH; photosystem I subunit VI	Q0DG05;
	ko:K02701 psaN; photosystem I subunit PsaN	Q2QWN3;
	ko:K02705 psbC; photosystem II CP43 chlorophyll apoprotein	P0C367;
	ko:K02709 psbH; photosystem II PsbH protein	P0C422;Q6Z506;
	ko:K02716 psbO; photosystem II oxygen-evolving enhancer protein 1	Q943W1;
	ko:K02717 psbP; photosystem II oxygen-evolving enhancer protein 2	B0FFP0;Q8GTK4;
	ko:K03526 E1.17.7.1; (E)-4-hydroxy-3-methylbut-2-enyl-diphosphate synthase [EC:1.17.7.1]	Q6K8J4;
	ko:K03841 FBP; fructose-1,6-bisphosphatase I [EC:3.1.3.11]	O64422;Q10NK0;
	ko:K03937 NDUFS4; NADH dehydrogenase (ubiquinone) Fe-S protein 4	Q69WE3;
	ko:K03966 NDUFB10; NADH dehydrogenase (ubiquinone) 1 beta subcomplex subunit 10	Q7XBW1;
	ko:K05298 GAPA; glyceraldehyde-3-phosphate dehydrogenase (NADP+) (phosphorylating) [EC:1.2.1.13]	Q9SNK3;Q7X8A1;Q10SA2;
	ko:K05350 bglB; beta-glucosidase [EC:3.2.1.21]	A3ALU8;Q75I93;
	ko:K08901 psbQ; photosystem II oxygen-evolving enhancer protein 3	Q0D5P8;A3BKU8;
	ko:K08902 psb27; photosystem II Psb27 protein	Q10LV7;
	ko:K08905 psaG; photosystem I subunit V	Q69QR6;
	ko:K08913 LHCB2; light-harvesting complex II chlorophyll a/b binding protein 2	Q10HD0;
	ko:K08915 LHCB4; light-harvesting complex II chlorophyll a/b binding protein 4	Q6Z411;A3BL40;
	ko:K08916 LHCB5; light-harvesting complex II chlorophyll a/b binding protein 5	H2KW47;
	ko:K08917 LHCB6; light-harvesting complex II chlorophyll a/b binding protein 6	Q7XV11;
	ko:K10046 GME; GDP-D-mannose 3', 5'-epimerase [EC:5.1.3.18 5.1.3.-]	B7EX80;A3C4S4;Q0IRW9;
	ko:K10775 E4.3.1.24; phenylalanine ammonia-lyase [EC:4.3.1.24]	Q6K6Q1;
	ko:K11352 NDUFA12; NADH dehydrogenase (ubiquinone) 1 alpha subcomplex subunit 12	Q108V3;Q7XBT1;
	ko:K12524 thrA; bifunctional aspartokinase / homoserine dehydrogenase 1 [EC:2.7.2.4 1.1.1.3]	B9G2N4;
	ko:K13064 PTAL; phenylalanine/tyrosine ammonia-lyase [EC:4.3.1.25]	P14717;Q0DZE3;
	ko:K15633 gpmI; 2,3-bisphosphoglycerate-independent phosphoglycerate mutase [EC:5.4.2.12]	Q5QMK7;A2ZZ01;Q5KQH5;
	ko:K15893 HPR1; hydroxypyruvate reductase 1	Q6YU90;
osa03010 Ribosome - Oryza sativa japonica (Japanese rice) (RefSeq)	62	377	398	4600	1.9	4.69618e-07	A3A0I1 Q6H8H3 Q10LR6 Q0JGY1 P40978 Q2R1J8 B9F4H0 Q5WMY3 Q6YY64 A3BM51 Q9LWS2 A3C4P3 Q7XZX4 Q10NT4 Q8H4T5 Q6K1W6 Q2R1J7 P35684 Q8H3I3 C7IWI9 Q0INR5 B9FBW1 Q75J18 Q0DR25 Q8LH97 Q943F3 Q9ARZ9 Q850W6 P49397 Q8W0C2 Q8H7V0 Q0D8L0 Q0IXR7 Q0J0R0 B9G0B4 Q0IQF7 Q6AUF5 Q8L4L4 Q10IJ6 Q10QU8 Q10MS5 Q8GSE9 Q7Y1I5 P0C451 Q0DK10 B9F3C2 Q10MS4 Q9AYP4 Q0IPU6 Q8H2J8 Q69UI8 P0C446 Q6Z504 Q0J0I3 P35685 Q7XJB4 Q75LR5 …
	ko:K02868 RP-L11e; large subunit ribosomal protein L11e	Q0DK10;B9F4H0;
	ko:K02872 RP-L13Ae; large subunit ribosomal protein L13Ae	B9FBW1;Q75J18;
	ko:K02873 RP-L13e; large subunit ribosomal protein L13e	Q7XJB4;Q9LWS2;
	ko:K02880 RP-L17e; large subunit ribosomal protein L17e	Q6K1W6;
	ko:K02882 RP-L18Ae; large subunit ribosomal protein L18Ae	Q6AUF5;Q943F3;
	ko:K02883 RP-L18e; large subunit ribosomal protein L18e	Q5WMY3;
	ko:K02884 RP-L19; large subunit ribosomal protein L19	Q6H8H3;
	ko:K02885 RP-L19e; large subunit ribosomal protein L19e	Q10LR6;Q84NX8;
	ko:K02887 RP-L20; large subunit ribosomal protein L20	Q6Z504;
	ko:K02889 RP-L21e; large subunit ribosomal protein L21e	Q9AV87;
	ko:K02890 RP-L22; large subunit ribosomal protein L22	P0C446;
	ko:K02892 RP-L23; large subunit ribosomal protein L23	P0C451;
	ko:K02900 RP-L27Ae; large subunit ribosomal protein L27Ae	B9F3C2;A3BM51;Q8GSE9;
	ko:K02912 RP-L32e; large subunit ribosomal protein L32e	Q0J0R0;
	ko:K02925 RP-L3e; large subunit ribosomal protein L3e	P35684;Q53JG0;Q0IPU6;
	ko:K02927 RP-L40e; large subunit ribosomal protein L40e	Q10NT4;
	ko:K02930 RP-L4e; large subunit ribosomal protein L4e	Q7Y1I5;
	ko:K02932 RP-L5e; large subunit ribosomal protein L5e	A3A0I1;Q8L4L4;Q0JGY1;
	ko:K02934 RP-L6e; large subunit ribosomal protein L6e	Q6YY64;
	ko:K02935 RP-L7; large subunit ribosomal protein L7/L12	C7IWI9;
	ko:K02936 RP-L7Ae; large subunit ribosomal protein L7Ae	Q0J0I3;P35685;B9G0B4;
	ko:K02942 RP-LP1; large subunit ribosomal protein LP1	Q69UI8;
	ko:K02947 RP-S10e; small subunit ribosomal protein S10e	Q9AYP4;
	ko:K02949 RP-S11e; small subunit ribosomal protein S11e	Q8H4T5;Q0JA68;
	ko:K02951 RP-S12e; small subunit ribosomal protein S12e	Q0D8L0;Q8H2J8;
	ko:K02960 RP-S16e; small subunit ribosomal protein S16e	Q0IQF7;
	ko:K02962 RP-S17e; small subunit ribosomal protein S17e	Q8H7V0;A3C4P3;
	ko:K02966 RP-S19e; small subunit ribosomal protein S19e	Q0DR25;P40978;
	ko:K02974 RP-S24e; small subunit ribosomal protein S24e	Q8W0C2;
	ko:K02975 RP-S25e; small subunit ribosomal protein S25e	Q53QG2;
	ko:K02977 RP-S27Ae; small subunit ribosomal protein S27Ae	Q9ARZ9;
	ko:K02979 RP-S28e; small subunit ribosomal protein S28e	Q0IXR7;
	ko:K02980 RP-S29e; small subunit ribosomal protein S29e	Q7XZX4;
	ko:K02984 RP-S3Ae; small subunit ribosomal protein S3Ae	Q0INR5;P49397;
	ko:K02988 RP-S5; small subunit ribosomal protein S5	Q10IJ6;Q850W6;
	ko:K02991 RP-S6e; small subunit ribosomal protein S6e	Q8LH97;Q75LR5;
	ko:K02993 RP-S7e; small subunit ribosomal protein S7e	Q10MS4;Q10MS5;
	ko:K02997 RP-S9e; small subunit ribosomal protein S9e	Q2R1J7;Q2R1J8;
	ko:K02998 RP-SAe; small subunit ribosomal protein SAe	Q10QU8;Q8H3I3;
osa01230 Biosynthesis of amino acids - Oryza sativa japonica (Japanese rice) (RefSeq)	53	266	398	4600	2.3	6.54099e-09	Q7FAH2 Q2RA00 Q0ISV6 A1YQJ3 B9G2N4 Q7F280 Q10S34 Q0DEU8 Q2QVC1 Q0J8A4 A3C0Z2 A2ZZ01 Q7Y096 Q0J9E0 A3AV14 Q69K00 Q65XK3 Q2QLY4 Q69V57 B7E588 E0X6V4 B9F7C4 P14655 Q6H6C7 Q84ZL6 Q2QLY5 Q7XKB5 Q6YZH8 Q5QMK7 H2KWU8 Q0DXS9 B7EAG8 Q0JBV4 B7ERR5 Q10D68 P14656 Q0JQP8 P48494 Q40677 A3BDS5 Q0DPW7 Q42971 Q0JCD0 Q7XK23 Q651F0 B9FAY8 Q0DIB5 Q0DKY4 Q5KQH5 Q5N725 A3CB05 Q2QLX5 Q5JK10
	ko:K00030 IDH3; isocitrate dehydrogenase (NAD+) [EC:1.1.1.41]	Q0JCD0;Q7XK23;
	ko:K00031 IDH1; isocitrate dehydrogenase [EC:1.1.1.42]	Q65XK3;Q0JBV4;Q7F280;
	ko:K00052 leuB; 3-isopropylmalate dehydrogenase [EC:1.1.1.85]	Q0DPW7;Q7Y096;
	ko:K00134 GAPDH; glyceraldehyde 3-phosphate dehydrogenase [EC:1.2.1.12]	Q7FAH2;Q0J8A4;A3AV14;
	ko:K00549 metE; 5-methyltetrahydropteroyltriglutamate--homocysteine methyltransferase [EC:2.1.1.14]	Q2QLY4;H2KWU8;Q2QLY5;
	ko:K00600 glyA; glycine hydroxymethyltransferase [EC:2.1.2.1]	A3CB05;Q0ISV6;B7E588;Q10D68;
	ko:K00615 E2.2.1.1; transketolase [EC:2.2.1.1]	Q0DEU8;
	ko:K00616 E2.2.1.2; transaldolase [EC:2.2.1.2]	Q5JK10;Q84ZL6;B7ERR5;
	ko:K00620 argJ; glutamate N-acetyltransferase / amino-acid N-acetyltransferase [EC:2.3.1.35 2.3.1.1]	B9F7C4;
	ko:K00789 metK; S-adenosylmethionine synthetase [EC:2.5.1.6]	Q0DKY4;
	ko:K00873 PK; pyruvate kinase [EC:2.7.1.40]	Q7XKB5;
	ko:K00927 PGK; phosphoglycerate kinase [EC:2.7.2.3]	Q6H6C7;
	ko:K01623 ALDO; fructose-bisphosphate aldolase, class I [EC:4.1.2.13]	Q5N725;Q2RA00;Q0DIB5;Q69V57;Q40677;
	ko:K01652 E2.2.1.6L; acetolactate synthase I/II/III large subunit [EC:2.2.1.6]	B7EAG8;
	ko:K01681 ACO; aconitate hydratase [EC:4.2.1.3]	B9FAY8;Q10S34;
	ko:K01687 ilvD; dihydroxy-acid dehydratase [EC:4.2.1.9]	Q6YZH8;
	ko:K01689 ENO; enolase [EC:4.2.1.11]	Q42971;A1YQJ3;
	ko:K01696 trpB; tryptophan synthase beta chain [EC:4.2.1.20]	A3BDS5;
	ko:K01735 aroB; 3-dehydroquinate synthase [EC:4.2.3.4]	Q651F0;
	ko:K01738 cysK; cysteine synthase A [EC:2.5.1.47]	Q2QLX5;
	ko:K01803 TPI; triosephosphate isomerase (TIM) [EC:5.3.1.1]	Q69K00;A3C0Z2;Q0JQP8;P48494;E0X6V4;
	ko:K01915 glnA; glutamine synthetase [EC:6.3.1.2]	Q0DXS9;P14656;Q0J9E0;P14655;
	ko:K01940 argG; argininosuccinate synthase [EC:6.3.4.5]	Q2QVC1;
	ko:K12524 thrA; bifunctional aspartokinase / homoserine dehydrogenase 1 [EC:2.7.2.4 1.1.1.3]	B9G2N4;
	ko:K15633 gpmI; 2,3-bisphosphoglycerate-independent phosphoglycerate mutase [EC:5.4.2.12]	Q5QMK7;A2ZZ01;Q5KQH5;
osa00190 Oxidative phosphorylation - Oryza sativa japonica (Japanese rice) (RefSeq)	35	186	398	4600	2.17	1.5362e-05	Q0J9F5 Q01859 E9KIN7 Q9SXV0 Q7XXS0 P0C2Z0 Q7XBT1 Q6Z8K7 A2ZVC0 P12085 Q93W07 Q8S6F4 Q9ASE0 A3AGM3 Q67TM4 Q7DNB0 Q7XZW4 P0C522 P0C2Z6 Q84PA4 Q8SA35 Q56US1 Q69WE3 Q84M34 Q75L10 A3ABR0 Q7XPY2 Q10EJ0 Q8S6F3 Q108V3 Q651T8 B9EYN3 Q0DX85 P0C2Z3 Q7XBW1
	ko:K00417 QCR7; ubiquinol-cytochrome c reductase subunit 7	Q84M34;
	ko:K01507 ppa; inorganic pyrophosphatase [EC:3.6.1.1]	Q75L10;Q0DX85;A3ABR0;Q56US1;
	ko:K01535 E3.6.3.6; H+-transporting ATPase [EC:3.6.3.6]	Q0J9F5;Q7XPY2;
	ko:K02109 ATPF0B; F-type H+-transporting ATPase subunit b	A3AGM3;P0C2Z0;Q84PA4;E9KIN7;
	ko:K02111 ATPF1A; F-type H+-transporting ATPase subunit alpha [EC:3.6.3.14]	P0C2Z6;Q7DNB0;
	ko:K02112 ATPF1B; F-type H+-transporting ATPase subunit beta [EC:3.6.3.14]	P12085;Q10EJ0;Q8S6F3;
	ko:K02113 ATPF1D; F-type H+-transporting ATPase subunit delta	Q6Z8K7;
	ko:K02114 ATPF1E; F-type H+-transporting ATPase subunit epsilon	Q8S6F4;P0C2Z3;
	ko:K02132 ATPeF1A; F-type H+-transporting ATPase subunit alpha	Q67TM4;P0C522;
	ko:K02133 ATPeF1B; F-type H+-transporting ATPase subunit beta [EC:3.6.3.14]	Q01859;B9EYN3;
	ko:K02138 ATPeF0D; F-type H+-transporting ATPase subunit d	Q7XXS0;
	ko:K02145 ATPeV1A; V-type H+-transporting ATPase subunit A [EC:3.6.3.14]	Q651T8;
	ko:K02147 ATPeV1B; V-type H+-transporting ATPase subunit B	Q93W07;Q9ASE0;
	ko:K02150 ATPeV1E; V-type H+-transporting ATPase subunit E	Q8SA35;
	ko:K02265 COX5B; cytochrome c oxidase subunit 5b	A2ZVC0;
	ko:K02266 COX6A; cytochrome c oxidase subunit 6a	Q7XZW4;
	ko:K02267 COX6B; cytochrome c oxidase subunit 6b	Q9SXV0;
	ko:K03937 NDUFS4; NADH dehydrogenase (ubiquinone) Fe-S protein 4	Q69WE3;
	ko:K03966 NDUFB10; NADH dehydrogenase (ubiquinone) 1 beta subcomplex subunit 10	Q7XBW1;
	ko:K11352 NDUFA12; NADH dehydrogenase (ubiquinone) 1 alpha subcomplex subunit 12	Q108V3;Q7XBT1;
osa00010 Glycolysis / Gluconeogenesis - Oryza sativa japonica (Japanese rice) (RefSeq)	32	151	398	4600	2.45	3.1354e-06	Q7FAH2 Q7XKB5 Q2RA00 A1YQJ3 Q5QMK7 Q10NK0 B9F7T1 Q0J8A4 A3C0Z2 A3CJH1 Q0JQP8 A2ZZ01 O64422 Q9AUQ4 Q10MW3 P48494 Q40677 A3AV14 Q69K00 Q42971 Q9ASP4 Q0DIB5 Q69V57 B7ERZ5 E0X6V4 Q5KQH5 Q5N725 P42862 U5KNJ7 Q6H6C7 Q2QM55 Q0DD43
	ko:K00134 GAPDH; glyceraldehyde 3-phosphate dehydrogenase [EC:1.2.1.12]	Q7FAH2;Q0J8A4;A3AV14;
	ko:K00162 PDHB; pyruvate dehydrogenase E1 component beta subunit [EC:1.2.4.1]	A3CJH1;Q2QM55;
	ko:K00382 DLD; dihydrolipoamide dehydrogenase [EC:1.8.1.4]	Q9ASP4;
	ko:K00873 PK; pyruvate kinase [EC:2.7.1.40]	Q7XKB5;
	ko:K00927 PGK; phosphoglycerate kinase [EC:2.7.2.3]	Q6H6C7;
	ko:K01568 E4.1.1.1; pyruvate decarboxylase [EC:4.1.1.1]	B7ERZ5;Q10MW3;B9F7T1;
	ko:K01623 ALDO; fructose-bisphosphate aldolase, class I [EC:4.1.2.13]	Q5N725;Q2RA00;Q0DIB5;Q69V57;Q40677;
	ko:K01689 ENO; enolase [EC:4.2.1.11]	Q42971;A1YQJ3;
	ko:K01803 TPI; triosephosphate isomerase (TIM) [EC:5.3.1.1]	Q69K00;A3C0Z2;Q0JQP8;P48494;E0X6V4;
	ko:K01810 GPI; glucose-6-phosphate isomerase [EC:5.3.1.9]	P42862;U5KNJ7;Q0DD43;
	ko:K01835 pgm; phosphoglucomutase [EC:5.4.2.2]	Q9AUQ4;
	ko:K03841 FBP; fructose-1,6-bisphosphatase I [EC:3.1.3.11]	O64422;Q10NK0;
	ko:K15633 gpmI; 2,3-bisphosphoglycerate-independent phosphoglycerate mutase [EC:5.4.2.12]	Q5QMK7;A2ZZ01;Q5KQH5;
osa00480 Glutathione metabolism - Oryza sativa japonica (Japanese rice) (RefSeq)	24	100	398	4600	2.77	8.62932e-06	A3AC84 Q0JB49 Q10N21 B7E6Z4 B9FFT3 Q0JBV4 Q7F280 Q0JAF4 Q69SV0 B7EA73 Q7XJ02 Q7X7I6 Q0DWI9 Q9LI00 A3A7Y3 P48642 Q65XK3 Q6ZJJ1 A2ZQE5 Q0E0G3 Q0J3W2 B7FAE9 Q7XSS2 Q0JD29
	ko:K00031 IDH1; isocitrate dehydrogenase [EC:1.1.1.42]	Q65XK3;Q0JBV4;Q7F280;
	ko:K00033 PGD; 6-phosphogluconate dehydrogenase [EC:1.1.1.44]	Q9LI00;
	ko:K00036 G6PD; glucose-6-phosphate 1-dehydrogenase [EC:1.1.1.49]	Q7X7I6;B9FFT3;
	ko:K00383 GSR; glutathione reductase (NADPH) [EC:1.8.1.7]	P48642;Q0DWI9;
	ko:K00432 E1.11.1.9; glutathione peroxidase [EC:1.11.1.9]	B7FAE9;Q0JB49;
	ko:K00434 E1.11.1.11; L-ascorbate peroxidase [EC:1.11.1.11]	A3A7Y3;Q10N21;B7E6Z4;Q6ZJJ1;A2ZQE5;Q0E0G3;Q0J3W2;Q0JAF4;Q69SV0;Q7XJ02;Q7XSS2;Q0JD29;
	ko:K01255 CARP; leucyl aminopeptidase [EC:3.4.11.1]	A3AC84;
	ko:K01256 pepN; aminopeptidase N [EC:3.4.11.2]	B7EA73;
osa00195 Photosynthesis - Oryza sativa japonica (Japanese rice) (RefSeq)	43	133	398	4600	3.74	0	Q0DF89 Q69QR6 Q7G3F1 Q943W1 E9KIN7 Q2QWN3 Q0D5J7 P0C2Z0 Q6Z8K7 P0C389 Q10CF5 P12085 Q8S6F4 Q10LV7 A3BKU8 B0FFP0 Q6Z506 Q0DG05 A3AGM3 P0C361 P0C422 Q7DNB0 P0C367 P0C2Z6 Q84PA4 Q69S39 P0C319 P41345 Q0J8M2 Q8S7T4 P41344 Q0D5P8 Q5N9A0 Q10CF4 Q6ZFJ4 Q10EJ0 Q0DFC9 Q8S6F3 Q8GTK4 Q6ZFJ3 Q84PB4 P0C358 P0C2Z3
	ko:K02109 ATPF0B; F-type H+-transporting ATPase subunit b	A3AGM3;P0C2Z0;Q84PA4;E9KIN7;
	ko:K02111 ATPF1A; F-type H+-transporting ATPase subunit alpha [EC:3.6.3.14]	P0C2Z6;Q7DNB0;
	ko:K02112 ATPF1B; F-type H+-transporting ATPase subunit beta [EC:3.6.3.14]	P12085;Q10EJ0;Q8S6F3;
	ko:K02113 ATPF1D; F-type H+-transporting ATPase subunit delta	Q6Z8K7;
	ko:K02114 ATPF1E; F-type H+-transporting ATPase subunit epsilon	Q8S6F4;P0C2Z3;
	ko:K02634 petA; apocytochrome f	Q7G3F1;P0C389;
	ko:K02636 petC; cytochrome b6-f complex iron-sulfur subunit [EC:1.10.9.1]	Q0D5J7;Q69S39;
	ko:K02637 petD; cytochrome b6-f complex subunit 4	P0C319;Q5N9A0;
	ko:K02638 petE; plastocyanin	Q0DFC9;
	ko:K02639 petF; ferredoxin	Q0J8M2;
	ko:K02641 petH; ferredoxin--NADP+ reductase [EC:1.18.1.2]	Q0DF89;P41345;P41344;Q10CF4;Q6ZFJ4;Q6ZFJ3;Q10CF5;
	ko:K02690 psaB; photosystem I P700 chlorophyll a apoprotein A2	P0C358;Q8S7T4;
	ko:K02691 psaC; photosystem I subunit VII	P0C361;
	ko:K02692 psaD; photosystem I subunit II	Q84PB4;
	ko:K02695 psaH; photosystem I subunit VI	Q0DG05;
	ko:K02701 psaN; photosystem I subunit PsaN	Q2QWN3;
	ko:K02705 psbC; photosystem II CP43 chlorophyll apoprotein	P0C367;
	ko:K02709 psbH; photosystem II PsbH protein	P0C422;Q6Z506;
	ko:K02716 psbO; photosystem II oxygen-evolving enhancer protein 1	Q943W1;
	ko:K02717 psbP; photosystem II oxygen-evolving enhancer protein 2	B0FFP0;Q8GTK4;
	ko:K08901 psbQ; photosystem II oxygen-evolving enhancer protein 3	Q0D5P8;A3BKU8;
	ko:K08902 psb27; photosystem II Psb27 protein	Q10LV7;
	ko:K08905 psaG; photosystem I subunit V	Q69QR6;
osa00710 Carbon fixation in photosynthetic organisms - Oryza sativa japonica (Japanese rice) (RefSeq)	37	101	398	4600	4.23	1.98397e-13	Q7FAH2 Q2RA00 B9FPJ4 Q0DEU8 Q6AVA8 Q8S6F2 Q0J8A4 A3C0Z2 Q10SA2 Q0IPF7 O64422 Q67IU5 P0C512 A3AV14 Q69K00 Q0INY7 Q9SNK3 Q69V57 Q6EUD7 E0X6V4 Q6YYW3 Q6Z8F4 Q6H6C7 Q10NK0 Q7XZW5 Q0JQP8 P48494 Q40677 Q0DIB5 Q7X8A1 Q2QTK0 Q6F361 B9F813 Q339G9 Q5N725 Q7XRT0 B9F4R1
	ko:K00026 MDH2; malate dehydrogenase [EC:1.1.1.37]	Q7XZW5;Q6F361;
	ko:K00051 E1.1.1.82; malate dehydrogenase (NADP+) [EC:1.1.1.82]	Q6YYW3;
	ko:K00134 GAPDH; glyceraldehyde 3-phosphate dehydrogenase [EC:1.2.1.12]	Q7FAH2;Q0J8A4;A3AV14;
	ko:K00615 E2.2.1.1; transketolase [EC:2.2.1.1]	Q0DEU8;
	ko:K00855 PRK; phosphoribulokinase [EC:2.7.1.19]	Q6Z8F4;
	ko:K00927 PGK; phosphoglycerate kinase [EC:2.7.2.3]	Q6H6C7;
	ko:K01006 ppdK; pyruvate, orthophosphate dikinase [EC:2.7.9.1]	Q6AVA8;B9FPJ4;
	ko:K01100 E3.1.3.37; sedoheptulose-bisphosphatase [EC:3.1.3.37]	Q7XRT0;B9F813;
	ko:K01595 ppc; phosphoenolpyruvate carboxylase [EC:4.1.1.31]	Q6EUD7;B9F4R1;
	ko:K01601 rbcL; ribulose-bisphosphate carboxylase large chain [EC:4.1.1.39]	Q339G9;Q8S6F2;Q0IPF7;P0C512;
	ko:K01602 rbcS; ribulose-bisphosphate carboxylase small chain [EC:4.1.1.39]	Q0INY7;Q67IU5;Q2QTK0;
	ko:K01623 ALDO; fructose-bisphosphate aldolase, class I [EC:4.1.2.13]	Q5N725;Q2RA00;Q0DIB5;Q69V57;Q40677;
	ko:K01803 TPI; triosephosphate isomerase (TIM) [EC:5.3.1.1]	Q69K00;A3C0Z2;Q0JQP8;P48494;E0X6V4;
	ko:K03841 FBP; fructose-1,6-bisphosphatase I [EC:3.1.3.11]	O64422;Q10NK0;
	ko:K05298 GAPA; glyceraldehyde-3-phosphate dehydrogenase (NADP+) (phosphorylating) [EC:1.2.1.13]	Q9SNK3;Q7X8A1;Q10SA2;
osa00630 Glyoxylate and dicarboxylate metabolism - Oryza sativa japonica (Japanese rice) (RefSeq)	36	80	398	4600	5.2	0	Q9SXP2 Q0ISV6 B9FUN5 Q10S34 Q8S6F2 Q0IPF7 Q67IU5 P0C512 Q0J9E0 Q69RJ0 Q0INY7 B7E588 P14655 Q10S82 Q0D9C4 Q6H713 Q655T6 A3A3K9 Q0DC43 Q0DXS9 Q6K3Z3 Q6YU90 Q10D68 Q7X7H3 Q9ZRI9 Q7XZW5 Q0E4K1 P14656 B9FAY8 B7E7X1 Q2QTK0 Q6F361 A3C6G9 Q339G9 A3CB05 Q6ZFI6
	ko:K00026 MDH2; malate dehydrogenase [EC:1.1.1.37]	Q7XZW5;Q6F361;
	ko:K00122 FDH; formate dehydrogenase [EC:1.2.1.2]	Q9SXP2;Q0DC43;
	ko:K00284 E1.4.7.1; glutamate synthase (ferredoxin) [EC:1.4.7.1]	Q69RJ0;B9FUN5;
	ko:K00600 glyA; glycine hydroxymethyltransferase [EC:2.1.2.1]	A3CB05;Q0ISV6;B7E588;Q10D68;
	ko:K00626 E2.3.1.9; acetyl-CoA C-acetyltransferase [EC:2.3.1.9]	Q6K3Z3;
	ko:K00830 AGXT; alanine-glyoxylate transaminase / serine-glyoxylate transaminase / serine-pyruvate transaminase [EC:2.6.1.44 2.6.1.45 2.6.1.51]	Q6ZFI6;
	ko:K01091 E3.1.3.18; phosphoglycolate phosphatase [EC:3.1.3.18]	Q7X7H3;
	ko:K01601 rbcL; ribulose-bisphosphate carboxylase large chain [EC:4.1.1.39]	Q339G9;Q8S6F2;Q0IPF7;P0C512;
	ko:K01602 rbcS; ribulose-bisphosphate carboxylase small chain [EC:4.1.1.39]	Q0INY7;Q67IU5;Q2QTK0;
	ko:K01681 ACO; aconitate hydratase [EC:4.2.1.3]	B9FAY8;Q10S34;
	ko:K01915 glnA; glutamine synthetase [EC:6.3.1.2]	Q0DXS9;P14656;Q0J9E0;P14655;
	ko:K02437 gcvH; glycine cleavage system H protein	A3C6G9;B7E7X1;Q6H713;Q655T6;A3A3K9;
	ko:K03781 katE; catalase [EC:1.11.1.6]	Q9ZRI9;Q0E4K1;Q10S82;Q0D9C4;
	ko:K15893 HPR1; hydroxypyruvate reductase 1	Q6YU90;
osa00260 Glycine, serine and threonine metabolism - Oryza sativa japonica (Japanese rice) (RefSeq)	23	77	398	4600	3.45	2.59659e-07	Q0ISV6 Q6YU90 Q5QMK7 Q10D68 B9G2N4 A3BDI4 A2ZZ01 A2ZX46 A3BDS5 Q7XPR2 Q9ASP4 B7ENR4 B7E588 B7E7X1 Q10R45 Q5KQH5 A3C6G9 Q6ZFI6 A3CB05 Q6V9T1 Q6H713 Q655T6 A3A3K9
	ko:K00281 GLDC; glycine dehydrogenase [EC:1.4.4.2]	A2ZX46;Q6V9T1;A3BDI4;
	ko:K00382 DLD; dihydrolipoamide dehydrogenase [EC:1.8.1.4]	Q9ASP4;
	ko:K00600 glyA; glycine hydroxymethyltransferase [EC:2.1.2.1]	A3CB05;Q0ISV6;B7E588;Q10D68;
	ko:K00605 gcvT; aminomethyltransferase [EC:2.1.2.10]	Q7XPR2;B7ENR4;
	ko:K00827 AGXT2; alanine-glyoxylate transaminase / (R)-3-amino-2-methylpropionate-pyruvate transaminase [EC:2.6.1.44 2.6.1.40]	Q10R45;
	ko:K00830 AGXT; alanine-glyoxylate transaminase / serine-glyoxylate transaminase / serine-pyruvate transaminase [EC:2.6.1.44 2.6.1.45 2.6.1.51]	Q6ZFI6;
	ko:K01696 trpB; tryptophan synthase beta chain [EC:4.2.1.20]	A3BDS5;
	ko:K02437 gcvH; glycine cleavage system H protein	A3C6G9;B7E7X1;Q6H713;Q655T6;A3A3K9;
	ko:K12524 thrA; bifunctional aspartokinase / homoserine dehydrogenase 1 [EC:2.7.2.4 1.1.1.3]	B9G2N4;
	ko:K15633 gpmI; 2,3-bisphosphoglycerate-independent phosphoglycerate mutase [EC:5.4.2.12]	Q5QMK7;A2ZZ01;Q5KQH5;
	ko:K15893 HPR1; hydroxypyruvate reductase 1	Q6YU90;
osa00051 Fructose and mannose metabolism - Oryza sativa japonica (Japanese rice) (RefSeq)	14	73	398	4600	2.22	0.00868356	Q69K00 Q2RA00 Q0DIB5 Q69V57 Q10NK0 E0X6V4 Q0J8G4 Q5N725 Q654U8 A3C0Z2 O64422 Q0JQP8 P48494 Q40677
	ko:K00847 E2.7.1.4; fructokinase [EC:2.7.1.4]	Q0J8G4;
	ko:K00895 E2.7.1.90; pyrophosphate--fructose-6-phosphate 1-phosphotransferase [EC:2.7.1.90]	Q654U8;
	ko:K01623 ALDO; fructose-bisphosphate aldolase, class I [EC:4.1.2.13]	Q5N725;Q2RA00;Q0DIB5;Q69V57;Q40677;
	ko:K01803 TPI; triosephosphate isomerase (TIM) [EC:5.3.1.1]	Q69K00;A3C0Z2;Q0JQP8;P48494;E0X6V4;
	ko:K03841 FBP; fructose-1,6-bisphosphatase I [EC:3.1.3.11]	O64422;Q10NK0;
osa00020 Citrate cycle (TCA cycle) - Oryza sativa japonica (Japanese rice) (RefSeq)	14	61	398	4600	2.65	0.00170941	Q0JCD0 Q9ASP4 Q7XK23 Q65XK3 B9FAY8 Q0JBV4 Q6F361 Q7F280 Q10S34 Q7XZW5 Q0JDN5 A3CJH1 Q2QM55 Q7XVM2
	ko:K00026 MDH2; malate dehydrogenase [EC:1.1.1.37]	Q7XZW5;Q6F361;
	ko:K00030 IDH3; isocitrate dehydrogenase (NAD+) [EC:1.1.1.41]	Q0JCD0;Q7XK23;
	ko:K00031 IDH1; isocitrate dehydrogenase [EC:1.1.1.42]	Q65XK3;Q0JBV4;Q7F280;
	ko:K00162 PDHB; pyruvate dehydrogenase E1 component beta subunit [EC:1.2.4.1]	A3CJH1;Q2QM55;
	ko:K00164 OGDH; 2-oxoglutarate dehydrogenase E1 component [EC:1.2.4.2]	Q0JDN5;
	ko:K00382 DLD; dihydrolipoamide dehydrogenase [EC:1.8.1.4]	Q9ASP4;
	ko:K00658 DLST; 2-oxoglutarate dehydrogenase E2 component (dihydrolipoamide succinyltransferase) [EC:2.3.1.61]	Q7XVM2;
	ko:K01681 ACO; aconitate hydratase [EC:4.2.1.3]	B9FAY8;Q10S34;
osa01210 2-Oxocarboxylic acid metabolism - Oryza sativa japonica (Japanese rice) (RefSeq)	12	62	398	4600	2.24	0.0156206	Q0JCD0 Q7XK23 Q65XK3 B9FAY8 Q6YZH8 Q0JBV4 B7EAG8 Q7F280 Q10S34 B9F7C4 Q0DPW7 Q7Y096
	ko:K00030 IDH3; isocitrate dehydrogenase (NAD+) [EC:1.1.1.41]	Q0JCD0;Q7XK23;
	ko:K00031 IDH1; isocitrate dehydrogenase [EC:1.1.1.42]	Q65XK3;Q0JBV4;Q7F280;
	ko:K00052 leuB; 3-isopropylmalate dehydrogenase [EC:1.1.1.85]	Q0DPW7;Q7Y096;
	ko:K00620 argJ; glutamate N-acetyltransferase / amino-acid N-acetyltransferase [EC:2.3.1.35 2.3.1.1]	B9F7C4;
	ko:K01652 E2.2.1.6L; acetolactate synthase I/II/III large subunit [EC:2.2.1.6]	B7EAG8;
	ko:K01681 ACO; aconitate hydratase [EC:4.2.1.3]	B9FAY8;Q10S34;
	ko:K01687 ilvD; dihydroxy-acid dehydratase [EC:4.2.1.9]	Q6YZH8;
osa00250 Alanine, aspartate and glutamate metabolism - Oryza sativa japonica (Japanese rice) (RefSeq)	12	50	398	4600	2.77	0.00293134	V5K4S9 Q10MD1 Q0DXS9 Q852M0 Q10R45 P14655 Q851S8 Q6ZFI6 A3AHB5 Q2QVC1 P14656 Q0J9E0
	ko:K00261 GLUD1_2; glutamate dehydrogenase (NAD(P)+) [EC:1.4.1.3]	Q852M0;
	ko:K00827 AGXT2; alanine-glyoxylate transaminase / (R)-3-amino-2-methylpropionate-pyruvate transaminase [EC:2.6.1.44 2.6.1.40]	Q10R45;
	ko:K00830 AGXT; alanine-glyoxylate transaminase / serine-glyoxylate transaminase / serine-pyruvate transaminase [EC:2.6.1.44 2.6.1.45 2.6.1.51]	Q6ZFI6;
	ko:K01756 purB; adenylosuccinate lyase [EC:4.3.2.2]	A3AHB5;Q10MD1;
	ko:K01915 glnA; glutamine synthetase [EC:6.3.1.2]	Q0DXS9;P14656;Q0J9E0;P14655;
	ko:K01939 purA; adenylosuccinate synthase [EC:6.3.4.4]	Q851S8;
	ko:K01940 argG; argininosuccinate synthase [EC:6.3.4.5]	Q2QVC1;
	ko:K01953 asnB; asparagine synthase (glutamine-hydrolysing) [EC:6.3.5.4]	V5K4S9;
osa00053 Ascorbate and aldarate metabolism - Oryza sativa japonica (Japanese rice) (RefSeq)	17	50	398	4600	3.93	2.22274e-06	B7EX80 Q10N21 B7E6Z4 Q0JAF4 Q69SV0 Q7XJ02 Q9AUV6 A3A7Y3 A3C4S4 Q2QS13 Q6ZJJ1 Q0J3W2 Q0E0G3 A2ZQE5 Q0IRW9 Q7XSS2 Q0JD29
	ko:K00012 UGDH; UDPglucose 6-dehydrogenase [EC:1.1.1.22]	Q9AUV6;Q2QS13;
	ko:K00434 E1.11.1.11; L-ascorbate peroxidase [EC:1.11.1.11]	A3A7Y3;Q10N21;B7E6Z4;Q6ZJJ1;A2ZQE5;Q0E0G3;Q0J3W2;Q0JAF4;Q69SV0;Q7XJ02;Q7XSS2;Q0JD29;
	ko:K10046 GME; GDP-D-mannose 3', 5'-epimerase [EC:5.1.3.18 5.1.3.-]	B7EX80;A3C4S4;Q0IRW9;
osa00910 Nitrogen metabolism - Oryza sativa japonica (Japanese rice) (RefSeq)	10	36	398	4600	3.21	0.00277582	Q69RJ0 Q0DXS9 Q852M0 B9FUN5 P14655 B7E5F1 P14656 Q0JKY8 Q7F2G3 Q0J9E0
	ko:K00261 GLUD1_2; glutamate dehydrogenase (NAD(P)+) [EC:1.4.1.3]	Q852M0;
	ko:K00284 E1.4.7.1; glutamate synthase (ferredoxin) [EC:1.4.7.1]	Q69RJ0;B9FUN5;
	ko:K01673 cynT; carbonic anhydrase [EC:4.2.1.1]	B7E5F1;Q0JKY8;Q7F2G3;
	ko:K01915 glnA; glutamine synthetase [EC:6.3.1.2]	Q0DXS9;P14656;Q0J9E0;P14655;
osa00196 Photosynthesis - antenna proteins - Oryza sativa japonica (Japanese rice) (RefSeq)	6	20	398	4600	3.47	0.0244171	H2KW47 Q6Z411 Q5ZA98 A3BL40 Q7XV11 Q10HD0
	ko:K08907 LHCA1; light-harvesting complex I chlorophyll a/b binding protein 1	Q5ZA98;
	ko:K08913 LHCB2; light-harvesting complex II chlorophyll a/b binding protein 2	Q10HD0;
	ko:K08915 LHCB4; light-harvesting complex II chlorophyll a/b binding protein 4	Q6Z411;A3BL40;
	ko:K08916 LHCB5; light-harvesting complex II chlorophyll a/b binding protein 5	H2KW47;
	ko:K08917 LHCB6; light-harvesting complex II chlorophyll a/b binding protein 6	Q7XV11;
