# Supplementary material for: Data for global lysine-acetylation analysis in rice (Oryza sativa)
Source: Data Brief. 2016 Feb 20;7:411–7. doi: 10.1016/j.dib.2016.02.032 (PMC4781998; doi:10.1016/j.dib.2016.02.032)
Supplement: Supplementary file 6 — Supplementary material [file mmc6.xlsx]

## Sheet: 2
Gene ID	Protein accession	Number of acetylation site	SUID	Average Shortest Path Length	Betweenness Centrality	Closeness Centrality	Clustering Coefficient	Degree	Eccentricity	Neighborhood Connectivity	Number Of Directed Edges	Radiality	Stress	Topological Coefficient
4338449	Q5W730	1	72	6.42623	0	0.155612	0	1	13	53	1	0.582598	0	0
4329911	Q6K8J4	2	73	8.03279	0	0.12449	0	1	12	3	1	0.459016	0	0
4324458	Q5JMR9	3	74	6.1082	0	0.163714	0	1	10	21	1	0.607062	0	0
4344497	Q0J8G4	6	75	5.87213	0	0.170296	0	1	10	8	1	0.625221	0	0
4344439	Q0J8M2	1	76	5.84918	0	0.170964	0	1	10	24	1	0.626986	0	0
4330888	Q6Z7L1	1	77	7.05246	0.00217141	0.141795	0	2	11	4.5	2	0.534426	11436	0.7
4345951	Q5QLP0	4	78	7.0918	0	0.141008	0	1	11	3	1	0.5314	0	0
4341766	Q653Z1	1	79	7.6459	0	0.130789	0	1	12	2	1	0.488777	0	0
4335763	D0TZK6	1	80	5.97377	0	0.167398	1	2	10	11.5	2	0.617402	0	0.638889
4328432	Q6H6D2	2	81	7.03607	0.00663952	0.142125	0	3	11	2.66667	3	0.535687	17864	0.333333
4331678	Q8LMR0	2	82	6.61311	5.39e-06	0.151215	0	2	11	4	2	0.568222	2	1
4332434	B9F7C4	1	83	5.83607	0	0.171348	1	2	10	5	2	0.627995	0	0.714286
4343177	Q0D6L9	1	84	6.60984	0	0.15129	0	1	11	9	1	0.568474	0	0
OsJ_02906	Q8LR34	1	85	8.03607	3.236e-05	0.124439	0	3	12	2	3	0.458764	6	1
4351875	Q2QV45	1	86	7.05246	0.00217141	0.141795	0	2	11	4.5	2	0.534426	11436	0.7
4329783	Q0E032	3	87	5.65246	0.0001174	0.176914	0.666667	6	10	17	6	0.642119	192	0.425
4334833	Q75IQ4	1	88	6.59016	0	0.151741	0	1	11	15	1	0.569987	0	0
4329643	Q69SV0	1	89	6.10164	0	0.16389	1	2	10	13.5	2	0.607566	0	0.613636
4340137	Q5VND6	2	90	6.02623	9.24e-06	0.165941	0	3	12	7	3	0.613367	6	1
4330032	Q6K1R5	1	91	5.29836	0.00021899	0.188738	0	2	9	8	2	0.669357	128	0.538462
4330235	Q0JB49	2	92	4.7541	0.00433154	0.210345	0.333333	3	8	8	3	0.711223	2224	0.511111
4334354	Q6F3B6	1	93	5.44918	0.00253431	0.183514	0	2	11	28	2	0.657755	1950	0.5
4347085	P0C030	1	94	5.02623	0.00486999	0.198956	0	2	10	5.5	2	0.69029	2380	0.5
4345286	Q6Z0I4	1	95	7.00984	0	0.142657	1	2	11	4.5	2	0.537705	0	0.75
4342610	Q6Z4E4	1	96	7.07213	0	0.1414	0	1	10	2	1	0.532913	0	0
LOC_Os01g07910.1	Q5VR12	1	97	6.13443	0	0.163014	0	1	9	12	1	0.605044	0	0
4330800	Q6K8D4	1	98	4.89836	0.0324837	0.20415	0	4	10	7.5	4	0.700126	71010	0.464286
P0684E06.9	Q8SA35	1	99	6.81967	4.31e-06	0.146635	0.666667	3	11	4.66667	3	0.552333	2	0.666667
4345369	Q6YYB0	2	100	6.09508	0.0130932	0.164067	0	3	10	7.66667	3	0.608071	10506	0.333333
4347356	Q0J0Z5	1	101	7.0918	0	0.141008	0	1	11	3	1	0.5314	0	0
4328326	Q67IU5	1	102	5.33443	0.0037939	0.187462	0	3	9	5.66667	3	0.666583	18044	0.466667
4126887	Q8S6F2	4	103	5.03607	0.006038	0.198568	0	4	8	11.5	4	0.689533	31140	0.525
4333613	Q7Y096	1	104	5.67541	0	0.176199	1	2	9	12	2	0.640353	0	0.75
4337539	Q75M32	6	105	6.64918	0.00655738	0.150394	0	2	11	5.5	2	0.565448	17784	0.5
LOC_Os01g45274.1	Q7F2G3	6	106	6.79016	0	0.147272	0	1	11	7	1	0.554603	0	0
4340341	Q5SMW6	2	107	5.50164	4.359e-05	0.181764	0	2	9	5.5	2	0.65372	34	0.642857
4340581	Q67UK9	1	108	5.24918	0.00156945	0.190506	0	3	9	5	3	0.67314	1612	0.4
3131415	Q6Z506	1	109	5.38361	0.00012962	0.185749	0.733333	6	10	10.5	6	0.662799	100	0.328125
4348638	Q8S857	3	110	5.04262	0.0163027	0.198309	0.0952381	7	11	5.14286	7	0.689029	39570	0.285714
4343118	Q7XHZ2	2	111	4.87541	0.0222414	0.205111	0.25	8	9	10.125	8	0.701892	38490	0.266892
4344971	Q8W3N5	1	112	5.24918	5.39e-06	0.190506	0.833333	4	10	5.5	4	0.67314	2	0.611111
4327826	Q5NAI9	1	113	8.77705	2.157e-05	0.113934	0	3	13	3	3	0.401765	6	1
OsJ_33663	Q53MR5	1	114	5.25902	0	0.19015	0	1	10	9	1	0.672383	0	0
4336056	Q7XUV4	2	115	5.61967	0.00069908	0.177946	0.52381	7	10	17.5714	7	0.644641	386	0.366071
4333062	P31924	9	116	5.97049	0.00238633	0.16749	0.333333	4	10	7	4	0.617654	32010	0.421875
4340018	A0EQG6	1	117	6.78361	1.079e-05	0.147414	0	2	11	5.5	2	0.555107	4	0.75
4346318	Q6YZH8	1	118	5.07541	0.0631904	0.197028	0	2	10	10	2	0.686507	385030	0.5
4344470	Q6ZC69	1	119	5.67869	0	0.176097	0	1	9	8	1	0.640101	0	0
4343746	Q69WE3	1	120	5.08197	0.013174	0.196774	0.666667	7	9	11.1429	7	0.686003	23914	0.301158
4347717	Q651F0	1	121	5.86885	4.31e-06	0.170391	0	2	10	5	2	0.625473	2	1
OsJ_18730	Q688J1	1	122	6.07541	0.00655738	0.164598	0	2	9	1.5	2	0.609584	3636	0.5
4346520	Q6K3Z3	1	123	5.08525	0.0130716	0.196647	0	2	8	6	2	0.68575	7268	0.5
4344159	Q70G58	2	124	6.10164	0	0.16389	1	2	10	13.5	2	0.607566	0	0.613636
4328441	Q6H713	1	125	4.43607	0	0.225425	1	5	8	14	5	0.735687	0	0.482759
4341790	Q655T6	1	126	4.43607	0	0.225425	1	5	8	14	5	0.735687	0	0.482759
4330852	Q6ZGJ8	3	127	7.79344	0.00217573	0.128313	0	3	12	4.33333	3	0.477427	29418	0.833333
4333019	Q0JCT1	6	128	6.02295	9.24e-06	0.166032	0.5	4	12	6.5	4	0.613619	6	0.722222
4327300	Q5SNJ4	1	129	5.27213	1.2e-06	0.189677	0.833333	4	9	18.5	4	0.671375	2	0.616667
TRXM	Q9ZP20	2	130	6.1082	0	0.163714	0	1	10	21	1	0.607062	0	0
4335896	Q7XJ02	1	131	6.10164	0	0.16389	1	2	10	13.5	2	0.607566	0	0.613636
4352930	Q2QLI3	1	132	6.14098	0	0.16284	0	1	10	15	1	0.60454	0	0
4342513	Q69LC0	1	133	5.14426	0.0242419	0.194391	0.466667	15	9	12.6667	15	0.681211	49060	0.217241
4343694	Q0PVB0	1	134	5.22623	0.00152252	0.191343	0.6	5	10	6.6	5	0.674905	7428	0.507692
4350197	Q53M52	1	135	5.72131	0.00027769	0.174785	0.666667	3	11	7.66667	3	0.636822	1070	0.638889
4352839	Q2QLX5	1	136	5.71475	0	0.174986	0	1	10	8	1	0.637327	0	0
4337608	Q75L10	2	137	7.79344	0.00217573	0.128313	0	3	12	4.33333	3	0.477427	29418	0.833333
4330808	B9F342	1	138	5.31148	0	0.188272	0	1	8	5	1	0.668348	0	0
4325932	Q6V9T1	3	139	4.08852	0.0339342	0.244587	0.5	12	8	10.4167	12	0.762421	38038	0.215278
4350844	Q2R1S1	1	140	5.69508	0.00014184	0.17559	0.333333	3	10	14.6667	3	0.63884	116	0.434343
4326192	Q5JK84	1	141	4.63607	0.212636	0.2157	0.0666667	6	10	20.6667	6	0.720303	365464	0.277778
4334171	B9F5S9	1	142	5.79344	0.0110698	0.172609	0.285714	7	10	5.57143	7	0.631274	79816	0.293651
4347800	Q93X08	4	143	5.15082	0.00208498	0.194144	0.5	5	9	11.2	5	0.680706	18198	0.35
3131408	P0C361	2	144	5.37705	0.00030815	0.185976	0.619048	7	10	10.8571	7	0.663304	178	0.310204
4331779	Q10R45	1	145	5.67869	0	0.176097	0	1	10	13	1	0.640101	0	0
4345962	Q6ZFI6	1	146	4.68197	0.0413641	0.213585	0.115385	13	9	7.69231	13	0.716772	111986	0.202198
4349491	Q7XBW1	1	147	5.23934	0.00746072	0.190864	0.714286	7	9	12.2857	7	0.673897	11718	0.361345
SAM2	P93438	3	148	4.87869	0.00327098	0.204973	0.5	5	9	8.2	5	0.701639	3238	0.421053
4328073	Q0E4K1	2	149	4.73443	0.00336921	0.211219	0.3	5	8	7.2	5	0.712736	4954	0.4
4338417	Q43008	1	150	4.74098	1.294e-05	0.210927	0.7	5	8	7.2	5	0.712232	6	0.423529
TUBB3	Q40665	1	151	5.95738	1.869e-05	0.167859	0.5	4	11	5.5	4	0.618663	6	0.611111
4333000	Q10KF0	1	152	5.24918	5.39e-06	0.190506	0.833333	4	10	5.5	4	0.67314	2	0.611111
4338354	B9FK56	4	153	7.05246	0.00217141	0.141795	0	2	11	4.5	2	0.534426	11436	0.7
4330239	Q0DYW1	1	154	5.24918	0.00201889	0.190506	0	3	9	9	3	0.67314	5558	0.5
4339682	Q6F361	1	155	4.67869	0.00992813	0.213735	0.0714286	8	8	9.25	8	0.717024	26178	0.253676
4325027	Q5N725	7	156	4.56066	0.00224349	0.219267	0.490909	11	8	17.5455	11	0.726103	19664	0.449883
4333966	Q10DN0	1	157	5.22623	0.00152252	0.191343	0.6	5	10	6.6	5	0.674905	7428	0.507692
4328091	Q6ZGL5	1	158	5.15082	0.00208498	0.194144	0.5	5	9	11.2	5	0.680706	18198	0.35
4324176	Q7F280	4	159	4.69508	0.01563	0.212989	0.309091	11	8	9.36364	11	0.715763	33582	0.275401
3131402	Q7G3F1	2	160	5.12787	0.00177133	0.195013	0.733333	6	9	10.1667	6	0.682472	2748	0.363095
3131404	Q5N9A0	1	161	4.66557	0.0242049	0.214336	0.327273	11	9	9.63636	11	0.718033	57136	0.244755
4341069	Q9SXP2	1	162	5.62295	0.00667834	0.177843	0	4	10	5.75	4	0.644388	34286	0.339286
OsJ_04717	Q5JLP6	1	163	6.61311	5.39e-06	0.151215	0	2	11	4	2	0.568222	2	1
4327981	Q6YU90	1	164	5.62295	0.00667834	0.177843	0	4	10	5.75	4	0.644388	34286	0.339286
4331710	Q8H7Y8	12	165	5.04262	0.0163027	0.198309	0.0952381	7	11	5.14286	7	0.689029	39570	0.285714
4328286	Q6Z2Z4	1	166	6.4918	1.27e-06	0.15404	0.5	4	13	52.75	4	0.577554	6	0.864754
4328215	Q0E466	1	167	4.2623	0.226936	0.234615	0.222222	9	9	5.22222	9	0.749054	329930	0.176955
4330075	Q6H852	1	168	5.24918	5.39e-06	0.190506	0.833333	4	10	5.5	4	0.67314	2	0.611111
NADP-ME2	Q5JNA0	1	169	5.24918	0.00201889	0.190506	0	3	9	9	3	0.67314	5558	0.5
4339833	Q0DFC9	1	170	5.65902	0.0131004	0.176709	0.733333	10	10	16.2	10	0.641614	35592	0.4025
4341966	P35683	1	171	6.4918	1.27e-06	0.15404	0.5	4	13	52.75	4	0.577554	6	0.864754
4352300	Q2QQ48	1	172	6.37049	3.6e-07	0.156974	0.9	5	13	60.4	5	0.586885	2	0.915152
4344973	Q0J771	1	173	7.00656	1.079e-05	0.142723	0.666667	3	11	3.33333	3	0.537957	2	0.555556
4350176	Q53N81	1	174	5.60328	0.00027621	0.178467	0.787879	12	10	16.8333	12	0.645902	384	0.350694
4351694	Q2QWN3	1	175	5.54426	0.00230225	0.180367	0.489474	20	10	14.1	20	0.650441	2012	0.271154
4351847	Q2QVC1	1	176	5.02295	0.00637073	0.199086	0.2	5	9	7.4	5	0.690542	8858	0.318182
4335689	Q7XVM2	1	177	4.10164	0.167206	0.243805	0.266667	10	7	10.6	10	0.761412	305344	0.2
OsI_28098	Q6YZX6	2	178	5.29836	0.00187032	0.188738	0.2	6	8	8.5	6	0.669357	3996	0.480392
4339674	Q65XK3	2	179	4.69508	0.01563	0.212989	0.309091	11	8	9.36364	11	0.715763	33582	0.275401
4334048	Q10D68	3	180	4.39344	0.00347689	0.227612	0.535714	8	8	12.125	8	0.738966	9986	0.356618
4334554	Q75HE6	1	181	3.90492	0.25159	0.256087	0.323529	17	8	8.64706	17	0.776545	352756	0.17527
4327457	Q7XUC9	12	182	6.01967	1.464e-05	0.166122	0.6	5	12	5.8	5	0.613871	8	0.644444
4338750	Q6AVA8	1	183	5.05574	1.08e-06	0.197795	0	2	8	20	2	0.68802	2	1
4325163	Q0DKY4	2	184	4.87869	0.00327098	0.204973	0.5	5	9	8.2	5	0.701639	3238	0.421053
4332364	Q10NK0	1	185	4.78361	0.00693847	0.209047	0.533333	6	9	17.1667	6	0.708953	15324	0.425
4343515	Q0D5P8	10	186	5.71475	3.27e-05	0.174986	0.857143	8	10	16.75	8	0.637327	22	0.452703
4347395	Q69QR6	1	187	5.59344	0.00699887	0.178781	0.619048	15	10	14.6	15	0.646658	35782	0.30922
4350631	Q2R3B6	1	188	5.61967	0.00038955	0.177946	0.714286	8	10	16.75	8	0.644641	394	0.356383
4346596	Q6H5J0	2	189	7.00984	0	0.142657	1	2	11	4.5	2	0.537705	0	0.75
4350605	Q2R3H7	1	190	6.01639	0.0195535	0.166213	0.333333	6	10	4.5	6	0.614124	33932	0.409091
4327493	Q5QMK7	1	191	4.72459	0.00436234	0.211659	0.555556	9	8	17.5556	9	0.713493	13458	0.545139
4328859	Q6EUD7	1	192	5.2459	0.00417377	0.190625	0	3	9	8.33333	3	0.673392	7288	0.52381
4344733	Q84SC5	1	193	5.61311	0.00702755	0.178154	0.444444	9	10	13.7778	9	0.645145	10526	0.29078
4340892	Q5ZA98	6	194	5.60656	0.00020499	0.178363	0.836364	11	10	17.6364	11	0.645649	296	0.367424
4349558	Q2RBM2	1	195	5.57377	0.00067762	0.179412	0	5	9	5.6	5	0.648172	974	0.511111
4336886	Q7XSS2	1	196	4.9082	0.0962001	0.203741	0.377778	10	9	12.6	10	0.699369	96778	0.26383
4340704	Q5Z6P4	3	197	5.67213	0.00271388	0.176301	0.333333	6	10	13.3333	6	0.640605	7338	0.355856
4333919	Q10DV7	1	198	4.62295	0.0564544	0.216312	0.5	5	9	8.8	5	0.721311	286018	0.344
4340643	Q654U8	3	199	5.03279	5.65e-06	0.198697	0.8	6	9	16	6	0.689786	6	0.533333
4330737	Q6Z8K7	3	200	4.87213	0.00721799	0.205249	0.45098	18	9	14.1111	18	0.702144	12754	0.239171
4340248	Q0DE92	2	201	6.6623	1.27e-06	0.150098	0	3	13	51.3333	3	0.564439	6	0.986928
4336028	Q7XV11	3	202	5.2623	0.00412321	0.190031	0.641026	13	9	15.0769	13	0.672131	8366	0.358974
4336245	Q7X7H3	1	203	5.85574	6.189e-05	0.170773	0	2	10	13.5	2	0.626482	82	0.520833
4335236	P0C2Z0	2	204	5.22623	0.0007561	0.191343	0.717949	13	10	14.0769	13	0.674905	710	0.341463
OsI_25804	Q6Z3V7	2	205	4.8	0.050714	0.208333	0.376623	22	9	14.2273	22	0.707692	125484	0.200384
LOC_Os10g38234.1	Q8S7T4	1	206	5.75082	0	0.173888	1	2	10	23	2	0.634552	0	0.71875
4337051	Q7XPR2	6	207	4.21967	0.0258846	0.236985	0.352381	15	8	9.4	15	0.752333	32224	0.208889
4340391	P0C5D5	4	208	5.11148	0.073809	0.195638	0.238095	21	9	9	21	0.683733	106526	0.150121
atpB	Q8S6F3	2	209	4.76393	0.0207006	0.209911	0.727273	12	9	14.8333	12	0.710467	144936	0.337121
4349114	B7E7X1	1	210	4.43607	0	0.225425	1	5	8	14	5	0.735687	0	0.482759
4341516	A3BDI4	4	211	4.25574	0.00560427	0.234977	0.6	11	8	10.5455	11	0.749559	13574	0.263636
4336931	Q0JAA9	1	212	5.24918	5.39e-06	0.190506	0.833333	4	10	5.5	4	0.67314	2	0.611111
4340285	P0C1G8	1	213	5.2459	1.079e-05	0.190625	0.8	5	10	5	5	0.673392	4	0.555556
4324151	Q01859	1	214	4.76393	0.0207006	0.209911	0.727273	12	9	14.8333	12	0.710467	144936	0.337121
4335227	Q7XRT0	1	215	4.78361	0.00693847	0.209047	0.533333	6	9	17.1667	6	0.708953	15324	0.425
4337566	Q67G20	2	216	4.62295	0.0564544	0.216312	0.5	5	9	8.8	5	0.721311	286018	0.344
OsI_28112	B9FZG6	1	217	4.97377	0.0238911	0.201055	0.222222	10	10	5.5	10	0.694325	57496	0.325
4332730	Q10LX6	1	218	6.05574	0.0116644	0.165133	0.3	5	10	11	5	0.611097	33722	0.392593
4349041	Q8LNF2	2	219	5.23934	0.00584589	0.190864	0.6	11	9	15	11	0.673897	16768	0.283019
4340025	Q5VNW1	8	220	4.39016	0.030209	0.227782	0.480952	21	8	14.8095	21	0.739218	164138	0.352608
4327833	Q9ASE0	1	221	6.80984	0.0129638	0.146846	0.1	5	11	3.2	5	0.55309	88242	0.52
4341751	Q651T8	1	222	5.84262	0.045	0.171156	0.333333	4	10	8	4	0.627491	220532	0.322917
4337406	Q7XKB5	1	223	5.00328	0.00895281	0.199869	0.581818	11	9	16.7273	11	0.692055	29994	0.501377
tufA	Q6ZI53	3	224	6.3541	7.8e-07	0.157379	0.944444	9	13	58.7778	9	0.588146	4	0.87728
4346642	B9G2N4	1	225	4.48852	0.0491392	0.22279	0.194444	9	9	8.22222	9	0.731652	88584	0.195122
4352832	Q2QLY5	6	226	4.72131	0.00090383	0.211806	0.428571	7	9	8.57143	7	0.713745	1272	0.342857
OsI_28383	Q0J709	2	227	6.12787	0	0.163189	0	1	10	20	1	0.605549	0	0
4352083	Q2QSR7	3	228	5.13115	0.01397	0.194888	0.389474	20	9	12.6	20	0.682219	20640	0.220175
LOC_Os10g21264.1	Q8S6F4	1	229	5.36393	2.156e-05	0.18643	0.854545	11	10	14.4545	11	0.664313	28	0.516234
4331112	Q0DWI9	2	230	3.92787	0.171927	0.254591	0.205128	13	7	8.61538	13	0.774779	214768	0.183306
4331509	Q9ZRI9	5	231	4.73443	0.00336921	0.211219	0.3	5	8	7.2	5	0.712736	4954	0.4
4330649	Q0DXS9	2	232	5.09836	0.00062155	0.196141	0.666667	4	9	12	4	0.684741	1482	0.444444
4333895	Q9AUQ4	5	233	4.98689	0.0235779	0.200526	0.316667	16	9	12.625	16	0.693317	153322	0.332237
4329578	Q6ER94	4	234	5.59344	0.0122589	0.178781	0.266667	6	9	6.5	6	0.646658	9976	0.253333
4336951	Q7XPL2	1	235	6.57049	0.00150568	0.152196	0	2	10	4.5	2	0.571501	2012	0.5
4326977	Q9ARZ9	1	236	5.52787	0.00434681	0.180902	0.894479	54	12	53.8333	54	0.651702	4992	0.737189
LOC_Os08g15306.1	Q6Z504	1	237	6.36066	2.67e-06	0.157216	0.916667	9	13	46.3333	9	0.587642	6	0.712821
4342370	Q8GTK4	7	238	5.63934	0.00060087	0.177326	0.580952	15	10	13.4	15	0.643127	772	0.335
3131411	P0C367	1	239	4.90164	0.0143149	0.204013	0.619048	7	9	10.4286	7	0.699874	61804	0.274436
4352803	Q2QM55	1	240	4.31475	0.0185976	0.231763	0.2	5	7	8.8	5	0.745019	14348	0.270968
4344683	Q84ZL6	1	241	4.54426	0.014284	0.220058	0.309524	21	9	12.4286	21	0.727364	37924	0.303136
4332519	Q10MW3	1	242	4.56393	0.0116665	0.219109	0.4	5	8	17.8	5	0.725851	11612	0.533333
4332312	Q10NT4	1	243	5.52787	0.00013462	0.180902	0.952481	54	12	55.5741	54	0.651702	3218	0.751001
4341660	Q67W57	1	244	4.87213	0.00721799	0.205249	0.45098	18	9	14.1111	18	0.702144	12754	0.239171
4331662	Q2R1J8	1	245	5.52459	0.00057997	0.181009	0.923232	55	12	54.7091	55	0.651955	6156	0.739312
4337476	Q56US1	1	246	7.79344	0.00217573	0.128313	0	3	12	4.33333	3	0.477427	29418	0.833333
4341339	Q93W07	1	247	6.80984	0.0129638	0.146846	0.1	5	11	3.2	5	0.55309	88242	0.52
OsI_08304	Q6H8H3	1	248	6.3377	2.714e-05	0.157786	0.835165	14	13	48.9286	14	0.589407	34	0.730277
4343945	Q8LH97	1	249	5.52131	0.00049116	0.181116	0.911039	56	12	54.4286	56	0.652207	11350	0.735521
4339475	Q5TKP2	1	250	5.5377	8.86e-05	0.18058	0.968627	51	12	56.1961	51	0.650946	2724	0.759406
3131390	Q7DNB0	3	251	4.74426	0.0223279	0.210781	0.628205	13	9	14.4615	13	0.71198	148254	0.295133
3131407	P0C358	1	252	4.74754	0.0437554	0.210635	0.345455	11	9	11.9091	11	0.711728	171372	0.220539
4336044	Q7X8A1	3	253	4.27541	0.119365	0.233896	0.466667	15	8	15.4	15	0.748045	577944	0.401754
4324967	Q8S0J7	1	254	6.0623	0.026003	0.164954	0.2	6	10	8.33333	6	0.610593	68610	0.313333
4347659	Q69NF7	1	255	5.63279	0.00296093	0.177532	0.642857	8	10	14.5	8	0.643632	7722	0.329545
4343621	Q8H4T5	2	256	5.53443	0.00052561	0.180687	0.93816	52	12	55.3462	52	0.651198	5654	0.747921
RPL12-2	O22386	2	257	6.32459	4.661e-05	0.158113	0.823529	18	13	51.6111	18	0.590416	58	0.770315
4324671	Q8W0C2	1	258	5.53443	0.00035404	0.180687	0.940493	53	12	55.1509	53	0.651198	8122	0.755492
4332773	Q10LR6	1	259	5.51475	0.00069268	0.181332	0.868724	58	12	53.1207	58	0.652711	12378	0.717847
rps15	Q0IPF7	2	260	6.32459	7.19e-06	0.158113	0	2	10	3	2	0.590416	2	1
LOC_Os03g08060.1	Q10QZ4	2	261	5.79344	3.07e-06	0.172609	0.947712	18	12	57.2778	18	0.631274	16	0.806729
4351604	Q0IPU6	2	262	5.39672	0.00824826	0.185298	0.752176	63	12	49.5238	63	0.661791	71252	0.660317
4339204	Q75K90	5	263	4.06557	0.0989836	0.245968	0.415789	20	7	13.55	20	0.764187	502482	0.304545
4349897	Q40677	5	264	4.55738	0.00224349	0.219424	0.575758	12	8	17.8333	12	0.726356	19664	0.457265
4334071	Q84MP7	8	265	5.04262	0.0163027	0.198309	0.0952381	7	11	5.14286	7	0.689029	39570	0.285714
LOC_Os04g34240.1	Q2RAD9	6	266	6.02295	9.24e-06	0.166032	0.5	4	12	6.5	4	0.613619	6	0.722222
4346906	B9G3A0	1	267	4.37705	0.00302008	0.228464	0.625	16	8	16.875	16	0.740227	11782	0.421875
LOC_Os01g49190.1	B9EYN3	1	268	5.23607	0.00399365	0.190983	0.69697	12	10	14.0833	12	0.674149	7736	0.358974
4326980	Q9ASP4	3	269	4.03279	0.0740248	0.247967	0.285714	15	7	9.33333	15	0.766709	133556	0.22439
OsJ_33805	Q2R4Y7	1	270	4.39344	0.00347689	0.227612	0.535714	8	8	12.125	8	0.738966	9986	0.356618
4343583	Q6Z411	1	271	5.15082	0.00331733	0.194144	0.805556	9	9	16.6667	9	0.680706	13400	0.347222
OsI_10272	Q10QU9	2	272	5.51148	0.00181374	0.18144	0.822911	59	12	51.7797	59	0.652963	16426	0.699725
LOC_Os01g31690.1	Q943W1	8	273	4.85574	0.0273645	0.205942	0.328571	21	9	12.4762	21	0.703405	80252	0.203747
4333359	Q10HD0	1	274	5.24918	0.00291199	0.190506	0.672727	11	10	15	11	0.67314	16518	0.348837
4338077	Q0DK10	2	275	5.4	0.00663514	0.185185	0.801692	62	12	51.0806	62	0.661538	62846	0.681075
4341496	Q69V57	7	276	4.56066	0.00224349	0.219267	0.490909	11	8	17.5455	11	0.726103	19664	0.449883
4342714	Q8GTK8	2	277	5.15738	0.0062071	0.193897	0.457143	15	9	13	15	0.680202	9804	0.235152
4343402	A3BKF2	1	278	5.1541	0.00780043	0.19402	0.56044	14	9	13.7857	14	0.680454	23020	0.241855
4333317	Q84NX8	1	279	5.51475	0.00069268	0.181332	0.868724	58	12	53.1207	58	0.652711	12378	0.717847
4346086	Q84QW3	1	280	5.52787	0.00030899	0.180902	0.937806	54	12	55.2407	54	0.651702	8514	0.746497
4329831	Q6YY64	1	281	5.52459	0.00016224	0.181009	0.941414	55	12	55.2545	55	0.651955	3454	0.746683
4349879	Q53JG0	3	282	5.4	0.00704841	0.185185	0.772607	62	12	50.1774	62	0.661538	64234	0.669032
4334506	Q84M34	2	283	5.0459	0.00097468	0.198181	0.545455	11	9	12.2727	11	0.688777	2288	0.340909
4349513	Q7XBT1	1	284	5.27869	0.00558298	0.189441	0.8	6	9	11.3333	6	0.67087	10912	0.365591
4331810	Q10QZ5	1	285	5.78361	8.58e-06	0.172902	0.935673	19	12	57.1053	19	0.63203	52	0.793129
g6pdh	Q7X7I6	1	286	4.62951	0.0661009	0.216006	0.52381	7	9	15.8571	7	0.720807	391474	0.491071
4339892	Q9LI00	1	287	4.9082	1.03e-06	0.203741	0.833333	4	9	17.5	4	0.699369	2	0.564516
LOC_Os09g08910.1	Q67TM4	1	288	5.24262	0.000246	0.190744	0.836364	11	10	15.0909	11	0.673644	492	0.386946
4336554	Q0JBB6	1	289	4.7377	0.00477175	0.211073	0.361111	9	8	9.44444	9	0.712484	10412	0.282828
4337272	Q0J9E0	4	290	5.09836	0.00062155	0.196141	0.666667	4	9	12	4	0.684741	1482	0.444444
4327239	Q5JK10	1	291	4.54426	0.014284	0.220058	0.309524	21	9	12.4286	21	0.727364	37924	0.303136
4340677	Q0DD43	3	292	4.23279	0.033754	0.236251	0.385714	21	8	14.0476	21	0.751324	161682	0.305383
4328752	Q0E2Q6	1	293	5.15082	0.0752014	0.194144	0.847503	39	11	53.0256	39	0.680706	148202	0.697706
4348176	Q42971	3	294	4.37705	0.00302008	0.228464	0.625	16	8	16.875	16	0.740227	11782	0.421875
4345839	Q7XXS0	4	295	5.02951	0.00629018	0.198827	0.470588	18	9	11.7778	18	0.690038	13576	0.346405
4337622	Q65XA0	1	296	4.51148	0.0989941	0.221657	0.285714	8	8	6	8	0.729887	96120	0.239583
4342124	Q0D9C4	2	297	4.73443	0.00336921	0.211219	0.3	5	8	7.2	5	0.712736	4954	0.4
4328435	Q6H6C7	6	298	4.06557	0.0989836	0.245968	0.415789	20	7	13.55	20	0.764187	502482	0.304545
4339133	Q5KQH5	2	299	4.38689	0.0323339	0.227952	0.444444	10	8	17	10	0.73947	38110	0.390698
4331742	Q0IXR7	1	300	5.17705	0.0881876	0.19316	0.945098	51	11	55.4706	51	0.678689	478472	0.693137
4343909	Q8H3I3	2	301	5.51148	0.00181374	0.18144	0.822911	59	12	51.7797	59	0.652963	16426	0.699725
4331547	Q10S34	2	302	5.28525	0.00217194	0.189206	0.333333	7	8	8.85714	7	0.670366	4568	0.47619
4351264	Q8L5K0	1	303	5.57377	0.00067762	0.179412	0	5	9	5.6	5	0.648172	974	0.511111
4331966	P49397	2	304	5.5082	0.00298149	0.181548	0.814689	60	12	51.45	60	0.653216	20420	0.69527
4334177	Q10CJ2	1	305	6.37049	3.6e-07	0.156974	0.9	5	13	60.4	5	0.586885	2	0.915152
4329493	Q6H4L2	1	306	5.67869	0.00519783	0.176097	0.785822	52	12	51.1538	52	0.640101	45846	0.720206
4332545	Q10MS5	1	307	5.52787	0.00024019	0.180902	0.937107	54	12	55.2037	54	0.651702	6108	0.745996
4347691	Q69K00	3	308	4.36393	0.00378708	0.229151	0.568421	20	8	15.3	20	0.741236	12704	0.3825
LOC_Os01g67126.1	Q8L4L4	1	309	5.40328	0.0052384	0.185073	0.803279	61	12	51.1475	61	0.661286	51562	0.681967
3131426	P0C446	1	310	6.27869	7.081e-05	0.159269	0.897177	32	13	54.4375	32	0.593947	102	0.8125
4334154	Q75J18	2	311	5.51148	0.00189021	0.18144	0.825248	59	12	51.8475	59	0.652963	20754	0.700641
4348957	Q7XD74	1	312	4.97049	0.0946377	0.201187	0.361111	9	10	10	9	0.694578	499174	0.159498
4349087	A3C6D7	1	313	5.72459	0	0.174685	1	2	11	9.5	2	0.63657	0	0.791667
3950678	P0C522	1	314	4.74426	0.0223279	0.210781	0.628205	13	9	14.4615	13	0.71198	148254	0.295133
3131461	P0C2Z3	1	315	5.36393	2.156e-05	0.18643	0.854545	11	10	14.4545	11	0.664313	28	0.516234
4342408	Q8H2J8	1	316	5.42951	0.00869213	0.184179	0.914369	53	12	54.4151	53	0.659269	19086	0.735084
4344516	Q69UI8	1	317	4.99344	0.12249	0.200263	0.922559	55	11	54.8182	55	0.692812	204618	0.702797
4336975	Q0JA68	2	318	5.53443	0.00052561	0.180687	0.93816	52	12	55.3462	52	0.651198	5654	0.747921
LOC_Os03g56190.1	Q7XZW4	1	319	5.06885	0.0003737	0.197283	0.678571	8	9	14.75	8	0.687011	828	0.421429
4332546	Q10MS4	1	320	5.52787	0.00024019	0.180902	0.937107	54	12	55.2037	54	0.651702	6108	0.745996
4331495	Q9SNK3	1	321	4.76393	5.441e-05	0.209911	0.628205	13	8	17	13	0.710467	58	0.5
4334290	P42862	2	322	4.23279	0.033754	0.236251	0.385714	21	8	14.0476	21	0.751324	161682	0.305383
4333016	Q75LR5	1	323	5.52131	0.00049116	0.181116	0.911039	56	12	54.4286	56	0.652207	11350	0.735521
4325099	Q0JGY1	3	324	5.40328	0.0052384	0.185073	0.803279	61	12	51.1475	61	0.661286	51562	0.681967
4350976	Q7XZX4	1	325	5.52787	0.00034492	0.180902	0.941999	54	12	55.3519	54	0.651702	5656	0.747998
4332431	Q84PA4	3	326	5.05246	0.0553182	0.197923	0.333333	22	10	14.6818	22	0.688272	205930	0.229403
LOC_Os03g55874.1	Q10EJ0	1	327	4.8918	0.0579303	0.204424	0.491228	19	9	12.4737	19	0.700631	249152	0.264278
4346540	Q6K1W6	1	328	5.52459	0.00044975	0.181009	0.929293	55	12	54.9455	55	0.651955	8546	0.742506
4347487	Q0J0R0	1	329	5.52787	0.00030899	0.180902	0.937806	54	12	55.2407	54	0.651702	8514	0.746497
4351061	Q0IR97	5	330	5.53443	0.00028804	0.180687	0.913273	52	12	54.6538	52	0.651198	3928	0.738565
4332745	Q10LV7	1	331	5.1082	0.00426508	0.195764	0.428571	8	9	15.875	8	0.683985	9712	0.305288
4346326	Q84PB4	6	332	4.85246	0.0416691	0.206081	0.278986	24	9	11.7083	24	0.703657	99484	0.191257
4334152	B9FBW1	1	333	5.51148	0.00189021	0.18144	0.825248	59	12	51.8475	59	0.652963	20754	0.700641
4339923	Q9LWS2	1	334	5.52131	0.00049116	0.181116	0.911039	56	12	54.4286	56	0.652207	11350	0.735521
4349810	Q53QG2	1	335	5.5377	0.00021904	0.18058	0.953997	52	12	55.4808	52	0.650946	5778	0.760011
4338500	Q5W6H1	1	336	5.40984	0.0614535	0.184848	0.807692	13	11	55	13	0.660782	380110	0.795987
4351966	Q2QTK0	5	337	5.33443	0.0037939	0.187462	0	3	9	5.66667	3	0.666583	18044	0.466667
3131463	P0C512	29	338	4.35082	0.187583	0.229842	0.163636	11	8	11.3636	11	0.742245	949868	0.229167
4335673	Q0JDN5	1	339	4.4623	0.0117527	0.2241	0.472727	11	8	10.8182	11	0.73367	21322	0.263858
4333233	Q850W6	1	340	5.49836	0.00447225	0.181872	0.771633	63	12	50.0952	63	0.653972	31898	0.676963
3131427	P0C451	1	341	6.27213	3.546e-05	0.159435	0.935829	34	13	55.8235	34	0.594451	72	0.833187
4348608	A3C4P3	2	342	5.52459	0.000444	0.181009	0.925926	55	12	54.9091	55	0.651955	10858	0.742015
4348839	Q9AV87	1	343	5.41311	0.00655332	0.184737	0.855414	58	12	52.6897	58	0.66053	42408	0.702529
4332642	Q10MD1	1	344	4.68197	0.0253774	0.213585	0.142857	8	8	7.25	8	0.716772	41406	0.28
4333815	Q851S8	2	345	4.8918	0.0163296	0.204424	0.3	5	9	6.4	5	0.700631	12388	0.248
4339625	Q6AUF5	1	346	5.41639	0.00336379	0.184625	0.885338	57	12	53.6667	57	0.660277	34824	0.715556
4329619	Q9AYP4	1	347	5.54098	7.459e-05	0.180473	0.956078	51	12	55.6275	51	0.650694	742	0.76202
4343884	Q8GSE9	1	348	5.41311	0.00391512	0.184737	0.866304	58	12	53.069	58	0.66053	42348	0.707586
4325211	Q0JQP8	2	349	4.34426	0.0063573	0.230189	0.557143	21	8	15.3333	21	0.742749	28682	0.356589
4336216	Q7FAH2	1	350	4.76393	5.441e-05	0.209911	0.628205	13	8	17	13	0.710467	58	0.5
4334959	Q7XTK1	1	351	5.68525	0.00504013	0.175894	0.782745	51	12	51.1176	51	0.639596	44066	0.729972
4352048	Q0INR5	2	352	5.5082	0.00298149	0.181548	0.814689	60	12	51.45	60	0.653216	20420	0.69527
4333306	Q7XJB4	1	353	5.52131	0.00049116	0.181116	0.911039	56	12	54.4286	56	0.652207	11350	0.735521
4327004	Q943F3	1	354	5.41639	0.00336379	0.184625	0.885338	57	12	53.6667	57	0.660277	34824	0.715556
4331346	Q8H7V0	2	355	5.52459	0.000444	0.181009	0.925926	55	12	54.9091	55	0.651955	10858	0.742015
4324115	P49027	1	356	5.51803	0.00567867	0.181224	0.838972	57	12	52.2807	57	0.652459	19758	0.706496
4345234	Q6YS69	2	357	5.75082	6.96e-06	0.173888	0.965517	30	12	56.7	30	0.634552	30	0.798592
OsI_13894	Q7Y1I5	1	358	5.39016	0.0084455	0.185523	0.749519	65	12	49.3846	65	0.662295	72612	0.658462
4337849	Q5WMY3	2	359	5.52131	0.00044439	0.181116	0.927922	56	12	54.8929	56	0.652207	10860	0.741795
4334274	Q7XZW5	1	360	4.67869	0.00992813	0.213735	0.0714286	8	8	9.25	8	0.717024	26178	0.253676
4346332	Q6YYW3	1	361	5.37049	0.00710267	0.186203	0	6	9	6.5	6	0.663808	24918	0.289474
4350455	Q84VE1	4	362	4.71803	0.0100229	0.211953	0.392857	8	9	6.625	8	0.713997	4384	0.277174
4352833	Q2QLY4	1	363	4.72131	0.00090383	0.211806	0.428571	7	9	8.57143	7	0.713745	1272	0.342857
4333148	Q0DR25	1	364	5.5377	0.00024044	0.18058	0.940422	52	12	55.1538	52	0.650946	4668	0.755532
4345279	Q0J0I3	1	365	5.41967	0.00280108	0.184513	0.914935	56	12	54.4821	56	0.660025	20900	0.726429
4326544	Q5JKU5	1	366	5.68525	0.00504013	0.175894	0.782745	51	12	51.1176	51	0.639596	44066	0.729972
4343662	B9FY06	2	367	6.32459	4.89e-05	0.158113	0.819048	15	13	52.6	15	0.590416	82	0.751429
4334405	Q852M0	1	368	4.71475	0.0103529	0.2121	0.272727	12	8	8.58333	12	0.71425	15818	0.242857
4344164	Q69RJ0	5	369	5.1377	0.0131115	0.194639	0.30303	12	8	7.5	12	0.681715	27396	0.318841
4336169	Q7XK23	1	370	4.40328	0.0146015	0.227104	0.469697	12	7	9.91667	12	0.738209	24390	0.254273
4336353	Q0JBV4	1	371	4.77377	0.00736767	0.209478	0.428571	7	8	9.42857	7	0.70971	13918	0.349206
4333018	Q9SXV0	1	372	5.3082	0	0.188388	1	4	9	14	4	0.6686	0	0.518519
4343570	Q69S39	4	373	4.35082	0.164673	0.229842	0.263158	19	8	12.1579	19	0.742245	299578	0.180676
4331176	Q6K705	1	374	5.5377	8.86e-05	0.18058	0.968627	51	12	56.1961	51	0.650946	2724	0.759406
4349653	Q0IQF7	1	375	5.50492	0.00424214	0.181656	0.801639	61	12	51.0656	61	0.653468	27404	0.690075
4338737	Q0DIB5	1	376	4.56066	0.00224349	0.219267	0.490909	11	8	17.5455	11	0.726103	19664	0.449883
4344564	Q0J8A4	3	377	4.76393	5.441e-05	0.209911	0.628205	13	8	17	13	0.710467	58	0.5
4351208	Q53NM9	2	2952
4324384	Q0JNS6	2	2951
LOC_Os12g33610.1	Q0IMZ6	1	2950
4350636	Q2R3A1	2	2949
4330998	A3AC84	1	2948
4328737	Q6Z6L4	2	2947
4351976	Q2QU06	3	2946
4340394	Q69Y99	3	2945
4342665	Q6Z382	1	2944
4327591	Q0DH67	1	2943
4347161	Q69QD5	1	2942
4339910	Q9LWT6	2	2941
4332129	Q8H852	1	2940
LOC_Os01g16030.1	Q9LDC9	1	2939
4352147	Q2QS13	1	2938
4348636	B7EX80	2	2937
B1172G12.2	Q69K73	2	2936
4350816	Q0IRW9	2	2935
4334169	Q9AUV6	3	2934
4345934	Q9XGP7	2	2933
4330036	Q6K6Q1	1	2932
4330034	Q0DZE3	1	2931
4337257	Q7XPY2	2	2930
4333880	Q10E23	5	2929
4349426	Q7XC09	2	2928
4350002	Q53LQ0	3	2927
4342826	Q9SLY8	2	2926
4335732	Q7XV86	1	2925
4324287	Q5NAY1	2	2924
4345317	Q6Z0F1	1	2923
OsJ_23578	Q06396	1	2922
4349736	A3C8H1	1	2921
4344154	Q0D3Z9	1	2920
4348824	Q8H903	1	2919
4351235	Q2QPR0	1	2918
4344071	Q8H3I7	1	2917
4345850	Q84J55	2	2916
4323879	Q5VRT7	1	2915
4339446	Q6L5I5	1	2914
4330539	Q0DY33	1	2913
4346337	B7EA73	1	2912
